# Supplementary material for: Ghost-arc geochemical anomaly at a spreading ridge caused by supersized flat subduction
Source: Nat Commun. 2023 Apr 12;14:2083. doi: 10.1038/s41467-023-37799-w (PMC10097660; doi:10.1038/s41467-023-37799-w)
Supplement: Supplementary file 4 — Dataset 1 [file 41467_2023_37799_MOESM4_ESM.xlsx]

## Sheet: Hoja1
Extended Data file 1. Global location MORBs with barc arc basin basalt-like geochemical signatures compiled from Yang et al. (2021)
SampleID	Lat	Lon
KNO0138-11-020-001	-46.0405	-75.8967
KNO0138-11-042-004	-45.6462	-77.8892
KNO0138-11-053-002	-44.5388	-78.3152
KNO0138-11-063-005	-43.873	-82.4273
SON0040-031-002G	-38.0982	-93.9173
SON0040-056-G	-36.839	-97.061
SON0040-R049-G	-36.887	-97.06
WFL2009-D71-R007	45.9746	-130.031
WFL2009-D79-R008	45.9477	-129.977
OCNGR68-006-VG315	44.42	-129.92
OCNGR68-015-005	43.35	-127.52
OCNGR68-015-014	43.35	-127.52
OCNGR68-015-017	43.35	-127.52
OCNGR68-015-VG323	43.35	-127.52
OCNGR69-014-047	43.2	-127.48
WFL2002-454-R2	42.754	-126.71
DST0041-005-556	2.44	-95.62
KAK1979-011-001	2.64	-95.5
KAK1979-011-085	2.64	-95.5
KAK1979-011-088	2.64	-95.5
KAK1979-011-091	2.64	-95.5
KAK1979-016-005	2.33	-95.3
EWI0004-043-001	2.414	-93.257
SON0208-060-001	2.21	-91.94
SON0208-051-006	2.16	-91.92
SON0208-056-002	2.17	-91.91
SON0208-055-002	2.18	-91.88
SON0208-073-002	2.46	-91.81
ALV2489-008	9.53	-104.223
ALV2489-003	9.5292	-104.226
ALV2489-004A	9.529	-104.222
ALV2489-005	9.5285	-104.217
D12un	-3.72	-103.32
D16A	-3.73	-103.67
D8B	-3.74	-102.96
D7A-B	-3.74	-102.94
D19A	-3.76	-103.85
D21A	-3.87	-103.85
D21B	-3.87	-103.85
SON0062-224-G	-23.83	-115.45
MELWEST-031-001B	-54.27	-134.89
AII0107-6-046-001	-53.99	3.56
AII0107-6-052-003	-54.42	4.74
AII0107-6-052-010	-54.42	4.74
AII0107-6-052-026	-54.42	4.74
AII0107-6-056-002	-54.37	5.26
AII0107-6-056-013	-54.37	5.26
AII0107-6-056-016	-54.37	5.26
AII0107-6-055-027	-54.34	5.31
KNO0162-9-028-063	-52.896	10.674
KNO0162-9-028-066	-52.896	10.674
MELVANC-7-092-001	-52.855	10.888
MELVANC-7-092-003	-52.855	10.888
MELVANC-7-092-glass	-52.855	10.888
KNO0162-9-031-001	-52.805	11.082
KNO0162-9-032-003	-52.749	11.218
KNO0162-9-032-004	-52.749	11.218
KNO0162-9-032-009	-52.749	11.218
KNO0162-9-032-011	-52.749	11.218
KNO0162-9-032-016	-52.749	11.218
KNO0162-9-033-048	-52.817	11.387
KNO0162-9-033-049	-52.817	11.387
KNO0162-9-033-051	-52.817	11.387
KNO0162-9-033-055	-52.817	11.387
KNO0162-9-033-056	-52.817	11.387
KNO0162-9-033-059	-52.817	11.387
KNO0162-9-033-060	-52.817	11.387
KNO0162-9-033-064	-52.817	11.387
KNO0162-9-033-066	-52.817	11.387
KNO0162-9-033-067	-52.817	11.387
KNO0162-9-034-001	-52.857	11.43
KNO0162-9-034-006	-52.857	11.43
KNO0162-9-034-019	-52.857	11.43
KNO0162-9-034-021	-52.857	11.43
KNO0162-9-034-023	-52.857	11.43
KNO0162-9-034-039	-52.857	11.43
KNO0162-9-034-042	-52.857	11.43
KNO0162-9-035-003	-52.927	11.555
KNO0162-9-035-004	-52.927	11.555
KNO0162-9-035-005	-52.927	11.555
KNO0162-9-035-009	-52.927	11.555
KNO0162-9-035-010	-52.927	11.555
KNO0162-9-035-014	-52.927	11.555
KNO0162-9-036-027	-52.75	11.71
KNO0162-9-038-002	-52.777	11.854
KNO0162-9-038-003	-52.777	11.854
KNO0162-9-038-004	-52.777	11.854
KNO0162-9-038-007	-52.777	11.854
KNO0162-9-038-017	-52.777	11.854
KNO0162-9-038-021	-52.777	11.854
KNO0162-9-041-007	-52.589	12.132
KNO0162-9-048-018A	-52.56	12.799
KNO0162-9-049-013	-52.3	12.86
KNO0162-9-049-001	-52.479	12.861
KNO0162-9-049-011	-52.479	12.861
KNO0162-9-053-02	-52.475	13.144
KNO0162-9-053-05	-52.475	13.144
KNO0162-9-056-088	-52.37	13.506
MELVANC-7-090-077	-52.177	14.353
MELVANC-7-089-013	-52.246	14.598
KNO0162-9-061-071	-52.1	14.6
MELVANC-7-087-001	-52.235	14.789
MELVANC-7-079-038	-52.296	16.125
SWR-DR4-1-2	-44.73	35.78
DUF0034-007	-44.807	36.302
SW-DR8-2-1	-44.61	37.27
MELPROT-5-028-009	-43.377	39.852
MD3	-33.757	56.273
AII0093-5-001-VG3099	-32.85	56.95
DUF0107-016-001-001	-27.85	63.91
DUF183-024-002-003	-28.19	64.54
DUF183-023-002-011	-28.23	64.63
DUF183-026-003-002	-28.15	64.65
DUF0107-012-002-002	-27.74	65.35
DUF0107-012-003-001	-27.74	65.35
DUF0107-012-003-002	-27.74	65.35
DUF0107-013-003-002	-27.78	65.42
DUF0107-011-001-001	-27.63	65.53
DUF0107-011-002-007	-27.63	65.53
ED-DR9-2-3	-27.5	66.26
AII0093-11-054	-24.98	70.012
CHRRODR-2-003	-25.66	70.054
HAK9303-R007	-25.697	70.106
HAK9303-R002-H	-25.757	70.172
DSDP024-0238-055-002/110	-11.1535	70.526
DSDP024-0238-057-002/75	-11.1535	70.526
DSDP024-0238-057-002/102	-11.1535	70.526
DSDP024-0238-057-003/42	-11.1535	70.526
DSDP024-0238-058-001/121	-11.1535	70.526
DSDP024-0238-058-002/108	-11.1535	70.526
DSDP024-0238-058-003/78	-11.1535	70.526
PLUDR2‐1‐1	-37.5945	78.0067
DUF0037-007-001	-34.383	78.023
DUF0037-006-002	-38.982	78.136
DUF0037-006-003	-38.957	78.158
PLUDR6‐1‐1 g	-38.068	78.2038
PLUDR6‐1‐3 g	-38.068	78.2038
PLUDR6‐2‐1 g	-38.068	78.2038
PLUDR6‐2‐2	-38.068	78.2038
PLUDR6‐2‐2 g	-38.068	78.2038
MELBMRG-6-075-001	-35.282	78.595
MELBMRG-6-073-004	-38.066	78.825
PLUDR24‐1 g	-37.903	78.845
PLUDR24‐1‐1	-37.903	78.845
PLUDR24‐1‐4 g	-37.903	78.845
PLUDR24‐1‐4X‐g	-37.903	78.845
PLUDR24‐2	-37.903	78.845
PLUDR39‐1‐1	-36.7348	78.9172
MELBMRG-6-043-002	-41.252	79.105
PLUDR32‐1	-34.5853	81.9443
MELWEST-10-126-007	-49.528	109.484
MELWEST-10-127-004	-49.659	109.884
MELWEST-10-128-001	-49.828	110.412
MELWEST-10-128-018	-49.828	110.412
MELWEST-10-143-001	-49.9508	114.951
MELWEST-10-143-002	-49.9508	114.951
MELWEST-10-144-012	-50.0078	115.212
MELWEST-10-145-001	-49.275	116.718
MELWEST-10-145-007	-49.2749	116.718
MELWEST-10-145-009	-49.2749	116.718
MELWEST-10-146-004	-49.5055	117.182
MELWEST-10-146-008	-49.5055	117.182
MOA8801-022-013	-49.68	125.892
MOA8801-004-001	-48.763	127.36
HAK9303-R004-H	-25.33	69.95
HAK9303-R005-PET2	-25.29	69.917
ARGCIRC-107	-24.35	69.83
DAR0127-006	-20.09	66.81
ARGCIRC-104-022	-19.83	66.05
ARGCIRC-104-023	-19.83	66.05
ARGCIRC-104-027	-19.83	66.05
ARGCIRC-104-021	-19.825	66.05
GIMNAUT-DR03-002	-19.69	65.96
HAK0604-DR002	-19.5896	65.8438
GIMNAUT-PL16-004	-19.58	65.88
GIMNAUT-DR01-001	-19.55	65.94
GIMNAUT-PL11-002	-19.47	65.85
GIMNAUT-PL11-004	-19.46	65.85
GIMNAUT-DR06-001	-19.33	65.71
GIMNAUT-DR06-002	-19.33	65.71
HAK0604-RC005	-19.2703	65.6702
GIMNAUT-PL03-002	-19.2	65.56
GIMNAUT-PL05-005	-19.2	65.56
GIMNAUT-PL01-001	-19.17	65.62
GIMNAUT-PL01-002	-19.17	65.62
GIMNAUT-PL01-005	-19.17	65.62
GIMNAUT-PL06-004	-19.17	65.54
GIMNAUT-PL07-001	-19.15	65.66
GIMNAUT-DR11-001	-19.06	65.56
DAR0127-R011	-18.92	65.56
DAR0127-R012	-18.92	65.54
DAR0127-R010	-18.91	65.51
DAR0127-R010-2	-18.91	65.51
DAR0127-R009	-18.78	65.5
DAR0127-R008	-18.73	65.47
MELANTP-097	-18.71	65.5
MELANTP-097-001-002	-18.71	65.5
MELANTP-097-001-003	-18.71	65.5
GIMNAUT-DR12-001	-18.7	65.51
GIMNAUT-DR12-003	-18.7	65.51
DAR0127-R007R	-18.63	65.48
HAK0604-RC021	-18.5386	65.3968
DAR0127-R022	-18.41	65.34
DAR0127-R021V	-18.37	65.32
HAK0604-RC010	-18.3545	65.2972
DAR0127-R020	-18.35	65.3
6K1164-R01	-18.3434	65.2967
DAR0127-R019	-18.31	65.28
HAK0604-RC011	-18.2966	65.2688
HAK0604-RC009	-18.2485	65.241
HAK0604-RC012	-18.1912	65.2293
HAK0604-RC016	-18.031	65.1305
MELANTP-093-007	-17.09	66.58
MELANTP-093-008	-17.09	66.58
MELANTP-093-010	-17.09	66.58
HAK0604-DR007	-16.9983	66.8887
HAK0604-DR008	-16.8294	66.7167
HAK0604-DR009	-16.6575	66.5622
HAK0604-RC013	-16.6574	66.6467
HAK0604-RC014	-15.9061	67.2958
DUF0057-006-002	-15.86	67.28
DUF0057-010-001	-6.22	68.24
DUF0057-010-004	-6.22	68.24
RSR1979-011-005	-5.36	68.62
RSR1979-011-010	-5.36	68.62
MET31/2-001-003	26.207	35.362
MET31/2-G088	26.222	35.357
MET31/2-002-002	26.225	35.353
MET31/2-003-003	26.228	35.3658
MET31/2-R009-001	26.252	35.313
MET31/2-R009-002	26.252	35.313
CHN0115-4-037-001-011	-54.598	-0.01
ANS0018-060-001	-54.42	-1.36
AGU0032-002-003	-54.37	-1.2
AGU0032-004-111	-54.03	-2.13
AGU0032-006-002	-52.65	-4.38
AGU0032-006-003	-52.65	-4.38
EWI9309-022-008	-52.458	-4.567
EWI9309-022-009	-52.458	-4.567
EWI9309-023-001	-52.157	-5.34
EWI9309-012-003	-49.757	-8.03
EWI9309-010-005	-49.245	-8.14
EWI9309-009-001	-49.147	-9.91
EWI9309-009-003	-49.147	-9.91
EWI9309-009-004	-49.147	-9.91
EWI9309-008-003	-48.963	-9.973
EWI9309-007-001	-48.76	-10.07
EWI9309-007-006	-48.76	-10.07
EWI9309-007-007	-48.76	-10.07
EWI9309-007-008	-48.76	-10.07
EWI9309-007-009	-48.76	-10.07
EWI9309-007-005	-48.76	-10.07
EWI9309-006-003	-48.554	-10.167
EWI9309-006-004	-48.554	-10.167
EWI9309-005-002	-48.24	-9.995
EWI9309-005-003	-48.24	-9.995
EWI9309-005-004	-48.24	-9.995
EWI9309-005-006	-48.24	-9.995
EWI9309-005-008	-48.24	-9.995
EWI9309-005-009	-48.24	-9.995
EWI9309-005-007	-48.24	-9.995
EWI9309-004-008	-47.967	-10.083
EWI9309-003-004	-47.795	-10.153
EWI9309-003-005	-47.795	-10.153
EWI9309-003-006	-47.795	-10.153
EWI9309-003-007	-47.795	-10.153
EWI9309-003-008	-47.795	-10.153
EWI9309-003-009	-47.795	-10.153
EWI9309-002-002	-47.548	-10.185
EWI9309-002-006	-47.548	-10.185
EWI9309-002-007	-47.548	-10.185
EWI9309-002-008	-47.548	-10.185
EWI9309-002-009	-47.548	-10.185
EWI9309-026-002	-47.353	-13.4
EWI9309-026-001	-47.353	-13.4
EWI9309-025-001	-47.348	-10.32
EWI9309-025-005	-47.348	-10.32
EWI9309-025-004	-47.348	-10.43
EWI9309-025-006	-47.348	-10.43
EWI9309-025-007	-47.348	-10.43
EWI9309-027-001	-47.107	-13.4
EWI9309-027-002	-47.107	-13.4
EWI9309-028-001	-46.9	-13.45
EWI9309-030-001	-46.592	-13.38
EWI9309-030-002	-46.592	-13.385
EWI9309-031-002	-46.388	-13.455
EWI9309-032-006	-46.23	-13.555
EWI9309-032-007	-46.23	-13.555
EWI9309-032-008	-46.23	-13.555
EWI9309-032-009	-46.23	-13.555
EWI9309-032-003	-46.23	-13.555
AII0107-7-002-033	-46.22	-14.08
AII0107-7-002-034	-46.22	-14.08
AII0107-7-002-035	-46.22	-14.08
AII0107-7-002-036	-46.22	-14.08
AII0107-7-002-037	-46.22	-14.08
AII0107-7-002-055	-46.22	-14.08
AII0107-7-002-053	-46.212	-13.64
AII0107-7-002-038	-46.212	-13.64
AII0107-7-002-038	-46.212	-14.073
AII0107-7-002-008	-46.212	-14.073
EWI9309-033-003	-45.99	-14.077
EWI9309-033-004	-45.99	-14.077
EWI9309-033-005	-45.99	-14.077
EWI9309-033-006	-45.99	-14.077
EWI9309-033-008	-45.99	-14.077
EWI9309-033-011	-45.99	-14.077
EWI9309-033-007	-45.99	-14.077
EWI9309-034-003	-45.847	-14.193
EWI9309-039-001	-45.233	-15.07
EWI9309-040-004	-44.41	-15.91
EWI9309-040-001	-44.41	-15.91
EWI9309-040-002	-44.41	-15.908
EWI9309-040-003	-44.41	-15.908
EWI9309-040-007	-44.41	-15.908
EWI9309-040-008	-44.41	-15.908
EWI9309-040-010	-44.41	-15.908
EWI9309-040-005	-44.41	-15.908
EWI9309-041-002	-43.427	-16.17
AII0107-7-004-004	-42.92	-16.37
AII0107-7-004-003	-42.92	-16.37
AII0107-7-004-049	-42.92	-16.37
AII0107-7-004-016	-42.92	-16.37
EWI9309-043-002	-42.185	-16.08
AII0107-7-006-036	-41.26	-16.6
AII0107-7-006-039	-41.26	-16.6
EWI9309-045-003	-40.587	-16.77
AII0107-7-007-004	-40.44	-16.75
AII0107-7-007-013	-40.44	-16.75
AII0107-7-007-019	-40.44	-16.75
AII0107-7-010-001	-38.882	-16.24
AII0107-7-014-043	-37.19	-17.52
AII0107-7-014-077	-37.19	-17.52
AII0107-7-014-048	-37.19	-17.52
AII0107-7-014-050	-37.19	-17.52
AII0107-7-014-053	-37.19	-17.52
AII0107-7-014-097	-37.19	-17.52
AII0107-7-014-102	-37.19	-17.52
AII0107-7-015-001	-36.56	-17.59
AII0107-7-015-002	-36.56	-17.59
AII0107-7-015-003	-36.56	-17.59
AII0107-7-017-071	-35.278	-15.735
MET41/2-203-001	-10.8823	-13.0377
MET41/2-202-001	-10.7818	-13.0505
MET41/2-202-003	-10.7818	-13.0505
MET41/2-201-005	-10.6835	-13.0745
END0061-013-001G	-10.553	-13.007
MET41/2-179-002	-9.73417	-12.881
CON2806-003-002	-1.843	-12.955
CON2806-005-001	-1.162	-13.068
CON2806-008-001	-0.405	-16.089
1629 100C	-0.3	-16.09
CON2806-016-002	-0.27	-16.235
CON2806-016-008	-0.27	-16.235
1313/22	-0.12	-16.5
1313/3	-0.12	-16.5
1312/44	-0.08	-16.38
CON2806-018-003	-0.044	-16.467
CON2806-035-001	0.789	-30.4
CON2806-034-001	1.023	-27.702
CON2806-034-002	1.023	-27.702
CON2806-059-001	4.195	-32.578
NAUFARA-018-015G	15.5	-46.61
NAUFARA-018-009G	15.51	-46.62
ALV1692-010	22.89	-44.97
DAR0057-014-001-1B	24.003	-46.303
ABP0016-028-024	33.8	-37.76
NAUOCNT-013-007	33.888	-37.738
NAUOCNT-012-005	33.923	-37.657
NAUOCNT-014-002	34.07	-37.636
NAUOCNT-016-005	34.874	-36.507
GIL0103-030-002	36.76	-33.26
DSDP037-0335-008-002/113	37.3	-35.2
NAUDIVA-012-002	37.85	-31.57
TRI0089-021-SGA	38.43	-30.36
AII0127-1-027-005	39.5052	-29.7378
AII0032-3-011-037	42.95	-29.23
AII0032-3-011-090	42.95	-29.23
TRI0138-001-003	46.23	-27.39
END0025-002-004	54.76	-35.22
LYN1971-010	58.893	-30.92
*BA52-006-026	59.77	-29.8
*BA52-006-028	59.77	-29.8
*BA52-006-029	59.77	-29.8
*BA52-006-030	59.77	-29.8
*BA52-006-031	59.77	-29.8
TRI0101-030-010	61.09	-27.9
s KK 86	65.5	-16.9
s KK 91	65.5	-16.9
s KK31	65.72	-16.73
s KR10	65.72	-16.73
TRI0139-007-001	66.91	-18.78
TRI0139-011-002	67.03	-18.43
TRI0139-010-001	67.04	-18.48
TRI0139-013-001	67.31	-18.66
TRI0139-013-003	67.31	-18.66
TRI0139-014-001	67.48	-18.63
TRI0139-015-001	67.71	-18.54
TRI0139-016-001	67.9	-18.41
TRI0139-018-001	68.167	-18.133
TRI0139-020-001	68.37	-17.99
TRI0139-019-004	68.41	-18.06
TRI0139-021-002	68.63	-17.68
TRI0139-025-003	69.15	-16.22
TRI0139-024-001	69.73	-15.74
TRI0139-023-001	69.73	-15.59
AKU0015-1349-001A	70.36	-15.42
LYN1973-030-VG1676	70.57	-14.69
LYN1973-030-VG1678	70.57	-14.69
AKU0015-1350-001B	70.66	-14.312
POS0221-703-004	70.78	-13.74
POS0221-694-001	70.91	-13.42
AKU0015-1351-001C	71.055	-12.973
POS0221-698-002	71.06	-13.12
POS0221-698-003	71.06	-13.12
POS0221-698-004	71.06	-13.12
POS0210-1-641-001	71.1	-13.09
POS0210-1-643-001	71.21	-12.94
POS0210-1-653-001	71.52	-12.35
POS0210-1-655-001	71.56	-12.31
POS0210-1-657-001	71.62	-12.24
MET07/3-23275	71.965	-0.7283
MET07/3-23288-002	72.39	1.665
MET07/3-23288-003	72.39	1.665
TRI0139-032-001	72.61	3.38
END0026-014-001	72.81	4.26
END0026-015-001	73.22	6.44
END0026-016-002	73.41	7.39
END0026-016-001	73.41	7.39
END0026-032-003	73.52	8.11
END0026-031-001	73.7433	8.3717
END0026-030-001	74.195	8.835
END0026-029-001	74.6533	8.5117
END0026-027-002	75.5233	7.5033
END0026-027-001	75.5233	7.5033
END0026-019-001	75.96	7.28
END0026-021-001	76.56	7.19
END0026-022-001	76.855	7.3717
POLAR15-2-090-001	80.91	-2.458
POLAR15-2-090-003	80.91	-2.458
POLAR15-2-090-004	80.91	-2.458
POLAR15-2-090-010	80.91	-2.458
POLAR15-2-090-027	80.91	-2.458
POLARK20-2-262-021	80.91	-2.51
POLARK20-2-262-083	80.91	-2.51
POLARK20-2-262-092	80.91	-2.51
POLARK20-2-261-001	80.9243	-2.5253
POLARK20-2-261-005	80.9243	-2.5253
POLARK20-2-261-012	80.9243	-2.5253
POLARK20-2-261-017	80.9243	-2.5253
POLARK20-2-261-047	80.9243	-2.5253
POLARK20-2-261-071	80.9243	-2.5253
POLARK20-2-219-001	82.78	-6.54
HLY0102-011-009	83.005	-6.3425
HLY0102-008-001	82.89	-6.26
HLY0102-008-008	82.89	-6.26
HLY0102-008-011	82.89	-6.26
HLY0102-008-013	82.89	-6.26
HLY0102-008-016	82.89	-6.26
HLY0102-008-017	82.89	-6.26
HLY0102-008-021	82.89	-6.26
HLY0102-008-022	82.89	-6.26
POL0059-216-010	83.085	-6.0717
POL0059-218-033	83.0867	-5.78167
POL0059-218-036	83.0867	-5.78167
POL0059-218-074	83.0867	-5.78167
POL0059-218-H	83.0867	-5.78167
POLARK17-2-218-SG	83.08	-5.75
POL0059-222-003	83.28	-5.66
POL0059-222-004	83.28	-5.66
POLARK17-2-221-001	83.26	-5.578
POL0059-221-H	83.2667	-5.57
HLY0102-012-007	83.3425	-4.9808
HLY0102-012-014	83.3425	-4.9808
HLY0102-012-017	83.3425	-4.9808
POLARK20-2-214-002	82.97	-4.92
POLARK20-2-214-007	82.97	-4.92
HLY0102-R005	83.5038	-4.49183
HLY0102-014-002	83.425	-4.4725
HLY0102-014-007	83.425	-4.4725
HLY0102-014-SG	83.425	-4.4725
POLARK17-2-223-008	83.3	-4.398
HLY0102-015-002	83.4542	-4.395
HLY0102-015-SG1	83.4542	-4.395
HLY0102-007-001A	83.6	-3.11917
HLY0102-007-SG	83.6	-3.11917
HLY0102-018-004	83.695	-2.8517
HLY0102-018-008	83.695	-2.8517
HLY0102-018-012	83.695	-2.8517
HLY0102-018-014	83.695	-2.8517
HLY0102-019-004	83.7417	-2.5283
HLY0102-019-015	83.7417	-2.5283
HLY0102-R006	83.765	-2.34
POL0059-226-003	83.697	-2.198
POL0059-226-004	83.697	-2.198
POL0059-226-006	83.697	-2.198
POL0059-226-011	83.697	-2.198
POL0059-226-017	83.697	-2.198
POL0059-227-1-001	83.8033	-2.08667
HLY0102-021-004	83.8575	-1.935
HLY0102-R007	83.875	-1.765
HLY0102-022-002	83.91	-1.31
HLY0102-022-sg1	83.91	-1.31
POL0059-228-003	83.885	-1.06667
HLY0102-023-026	84.0067	-0.8025
HLY0102-023-035	84.0067	-0.8025
HLY0102-023-SG	84.0067	-0.8025
POL0059-211-001	84.1317	0.373333
POL0059-212-014	84.1317	0.4567
HLY0102-006-001	84.1292	0.516667
HLY0102-006-sg	84.1292	0.516667
HLY0102-R002	84.1167	0.568333
HLY0102-R003	84.1583	0.641667
POL0059-233-003	84.27	1.47
HLY0102-025-005	84.3917	2.1125
HLY0102-026-001	84.4617	2.57
HLY0102-026-012	84.4617	2.57
HLY0102-026-020	84.4617	2.57
HLY0102-026Sg2	84.4617	2.57
HLY0102-028-009	84.5042	2.6608
HLY0102-028-011	84.5042	2.6608
HLY0102-028-018	84.5042	2.6608
HLY0102-027-001	84.4833	2.75417
HLY0102-027-007	84.4833	2.75417
HLY0102-027-015	84.4833	2.75417
HLY0102-027-029	84.4833	2.75417
HLY0102-027-032	84.4833	2.75417
HYL0102-027-007	84.4833	2.75417
POL0059-234-046	84.5725	3.25833
POL0059-243-055	84.97	10.162
POL0059-244-005	85.03	11.05
POL0059-244-008	85.03	11.05
POL0059-244-013	85.03	11.05
HLY0102-037-002	85.293	11.492
HLY0102-036-064	85.2633	12.4058
HLY0102-036-066	85.2633	12.4058
POL0059-199-008	85.5625	16.2308
HLY0102-047-010	86.0425	31.1617
HLY0102-R012	86.0633	32.6117
HLY0102-094-003	86.0767	33.16
HLY0102-R020	86.2767	35.045
HLY0102-090-011	86.2867	35.4983
HLY0102-091-001	86.3292	35.6275
POL0059-309-001	86.2375	35.8942
POL0059-309-005	86.2375	35.8942
HLY0102-086-029	86.3458	39.07
POL0059-304-002	86.48	41.01
POL0059-304-003	86.48	41.01
POL0059-271-001	86.818	47.942
POL0059-270-019	86.7425	49.8425
POL0059-295-001	86.8108	52.195
POL0059-295-002	86.8108	52.195
HLY0102-076-017	86.9017	54.095
POLARK8-2167-002-A	86.935	59.075
POLARK8-2167-002-B	86.935	59.075
HLY0102-055-019	87.0308	59.4708
HLY0102-055-003	87.0308	59.4708
HLY0102-055-009	87.0308	59.4708
HLY0102-055-017	87.0308	59.4708
HLY0102-055-019	87.0308	59.4708
HLY0102-055-HE	87.0308	59.4708
HLY0102-055-SG	87.0308	59.4708
POL0059-274-008	86.7258	66.8667
POL0059-274-014	86.7258	66.8667
POL0059-274-028	86.7258	66.8667
POL0059-274-060	86.7258	66.8667
POL0059-274-072	86.7258	66.8667
POL0059-274-017	86.7258	66.8667
POL0059-274-060	86.7258	66.8667
HLY0102-058-007	86.5275	70.0025
HLY0102-059-073	86.4617	71.0083
HLY0102-059-106	86.4617	71.0083
HLY0102-059-SG	86.4617	71.0083
HLY0102-068-003	86.583	71.642
HLY0102-067	86.4	72.68
HLY0102-063-026	85.6342	84.5825
