# Supplementary material for: Ghost-arc geochemical anomaly at a spreading ridge caused by supersized flat subduction
Source: Nat Commun. 2023 Apr 12;14:2083. doi: 10.1038/s41467-023-37799-w (PMC10097660; doi:10.1038/s41467-023-37799-w)
Supplement: Supplementary file 5 — Dataset 3 [file 41467_2023_37799_MOESM5_ESM.xlsx]

## Sheet: Hoja1
Geochronological data of Permian to Early Jurassic arc magmatism from Navarrete et al. (2019)
Age (Ma)	Age error	Distance from trench (km)
295	2	365
281	2	380
261	6	380
272.4	2.2	376
254	6	428
264	6	417
281	6	408
275	14	440
181	2	355
181	3	388
185	5	430
215	1	515
213	2	525
206	4	530
206	5.3	500
213	5	535
214	2	515
222	3	474
202	2	810
203	2	867
207.6	4.1	867
215	0	940
185	3	330
184	3	330
258	3	300
256	3	300
272	2	300
259	3	300
257	3	300
185	3	280
270	0	270
184	2	275
183	1	275
188	1	440
183	3	350
183	3	360
236	2	510
227	1	520
233	0	520
228	6	515
259	0	450
258	0	440
286	8	165
256	6	110
256	0	80
220	0	80
283	0.5	350
274	0	380
289	0	385
276	2	400
253	4	175
184	2	690
182	1	615
182	1	580
184	2	520
185	5	430
