# Supplementary material for: Ghost-arc geochemical anomaly at a spreading ridge caused by supersized flat subduction
Source: Nat Commun. 2023 Apr 12;14:2083. doi: 10.1038/s41467-023-37799-w (PMC10097660; doi:10.1038/s41467-023-37799-w)
Supplement: Supplementary file 6 — Dataset 2 [file 41467_2023_37799_MOESM6_ESM.xls]

## Sheet: MAR
SampleID	Material	SegName	Reference	Method	Lat	Lon	SiO2	TiO2	FeOt	MgO	Al2O3	CaO	Na2O	K2O	P2O5	MnO	H2O	Ba	Be	Ce	Co	Cr	Cs	Cu	Dy	Er	Eu	Ga	Gd	Hf	Ho	La	Li	Lu	Mo	Nb	Nd	Ni	Pb	Pr	Rb	Sc	Sm	Sn	Sr	Ta	Tb	Th	Tl
GZK1996-022-002	GL	MAR	KENDRICK, 2017	EMP; LA-ICPMS; MS	-54.94	0.26	47.52	3.71	11.97	4.33	17.06	7.51	4.07	1.72	0.63			407		95					8.6	4.1	3.8		10.4	9.9		43		0.47		59	52		3.9		36		11.3		733	3.8		4.6
GZK1996-010-036	GL	MAR	KENDRICK, 2017	EMP; LA-ICPMS; MS	-54.82	-0.59	48.63	2.52	10.78	6.52	16.13	9.23	3.51	1.17	0.95	0.18		368		75					6.7	3.3	3.1		8.5	5.2		32		0.39		28	43		2.1		23		9.4		521	1.9		2.6
GZK1996-022-037A	GL	MAR	KENDRICK, 2017	EMP; FTIR; LA-ICPMS; MS	-54.82	-0.59	47.85	2.5	10.28	6.5	16.3	9.33	3.23	1.36	0.99		0.83	364		72					6.3	3.1	3		7.8	4.9		32		0.36		31	41		2.6		25		8.8		530	1.9		2.4
GZK1996-022-037-VI	GL	MAR	KENDRICK, 2017	EMP; LA-ICPMS; MS	-54.82	-0.59	47.9	2.52	10.54	6.65	16.13	9.33	3.32	1.17	0.93	0.24		365		74					6.7	3.2	3		8.6	5.4		32		0.38		28	42		2.1		23		9.2		522	1.9		2.5
G9614/28	GL	MARR254	Sun et al., 2008	LA-ICP-MS	-54.8	-0.92	51.8262	3.698	12.909	3.948	13.198	8.391	2.81186	1.178	0.527083			180.266		45.9915					6.70655	3.54483	2.3432	24.1407	7.07019	5.52748		20.0154	6.97308	0.466651		26.9158	27.5265		1.7722		15.7272	26.2304	6.84342		418.543			2.04051
G9614-28a	GL	MARR254	Sun et al., 2008	LA-ICP-MS	-54.8	-0.92												222.415		59.0835					8.76127	4.58557	2.98079	26.3485	9.11319	6.97141		26.0111	8.28973	0.60973		35.044	35.5177		2.15685		18.921	32.2805	8.86223		392.718			2.49487
CHN0115-4-005-004	GL	MAR	Jenner and O'Neil, 2012	LA-ICP-MS	-54.68	-0.01	50.35	2.66	11.87	4.56	14.04	9.11	3.73	0.72	0.41			194.673	1.47895	48.8136	38.3381	27.7239	0.161485	62.5661	7.70855	4.19235	2.47485	21.837	7.74252	5.82497	1.55229	21.7081	7.46856	0.527724	2.0612	29.1494	28.9031	24.5499	1.60411	6.49684	17.2933	31.9196	7.50415	2.26578	287.413	1.66759	1.26015	2.20199	0.0358915
CHN0115-4-037-001-011	GL	MAR	NIELSEN, 2018	ICPMS; MC-ICP-MS; Unknown	-54.598	-0.01												18		8.45	44.4	361	0.018		4.51	2.79	0.98		3.77	1.86	0.99	2.84		0.41		2.36	7.63		0.41	1.41	1.73	40	2.69		123		0.67	0.195
ANS0018-060-001	GL	MARR253	KAMENETSKY, 2001	EMP; ICP-MS	-54.42	-1.36	56.5015	1.17952	8.1123	9.06967	14.4628	6.77588	3.3484	0.039938	0.099845			9		4.5					2.8	1.3	1.2		3.6		0.52	1.1		0.15		1.01	9		0.91		0.62	18.2	3.6		143			0.077
AGU0032-002-003	GL	MARR253	Kelley, 2013	ICP-MS	-54.37	-1.2	50.0646	1.65654	10.8049	8.84095	14.3465	10.5826	2.61071	0.229248	0.169444	0.14951		58		17.06	45.05	352.9	0.069	59.1	6.36	3.92	1.352	17.39	5.26	2.78	1.39	6.58	6.52	0.549	0.571	6.9	12.93	167.4	1.305	2.6	5.08	37.75	4.08	1.411	132.1	0.4558	0.974	0.57	0.026
AGU0032-003-099	WR	MAR	AGRANIER, 2005; ANDRES, 2002; DOUGLASS, 1999; KELLEY, 2013; VAN HEERDEN, 1988	CALC; HR-ICP-MS; MC-ICP-MS; MS; XRF	-54.12	-1.97	48.68	1.61	10.6587	7.63	15.67	11.3	2.64	0.22	0.17	0.17		29.1		12.59	46.31	274.3	0.038	65.8	6.43	4.2	1.342	18.55	5.23	2.94	1.45	4.39		0.592	0.396	4.217	10.89	124.6	0.581	2.08	2.36	40.02	3.87	0.876	121	0.2749	1.002	0.367	0.102
AGU0032-004-111	WR	MAR	AGRANIER, 2005; ANDRES, 2002; DOUGLASS, 1999; KELLEY, 2013; LE ROEX, 1987	CALC; HR-ICP-MS; MC-ICP-MS; MS; Unknown; XRF	-54.03	-2.13	50.28	2.11	12.8597	6.38	13.89	10.12	2.47	0.27	0.2	0.21		45.4		18.7	43.39	81.8	0.108	47	7.89	4.97	1.674	20.24	6.32	3.88	1.76	6.96		0.702	0.488	5.972	14.64	60.8	0.841	2.89	4.97	43.21	4.76	1.287	119.6	0.3894	1.234	0.517	0.049
AGU0032-005-001	WR	MAR	AGRANIER, 2005; ANDRES, 2002; DOUGLASS, 1999; KELLEY, 2013; LE ROEX, 1987	CALC; HR-ICP-MS; MC-ICP-MS; MS; Unknown; XRF	-52.98	-4.33	50.46	1.46	9.63275	7.44	14.68	11.81	3.16	0.47	0.22	0.19		93.7		18.55	41.42	157.9	0.103	58.1	4.39	2.66	1.213	17.79	3.94	2.63	0.93	8.35		0.375	0.861	12.78	11.18	47.4	0.791	2.48	7.58	42.15	3.13	0.931	193.8	0.7736	0.689	0.915	0.026
AGU0032-006-002	GL	MAR	AGRANIER, 2005; ANDRES, 2002; DOUGLASS, 1999; KELLEY, 2013; KURZ, 1998; LE ROEX, 1987; LE ROUX, 2000; LE ROUX, 2001	CALC; EMP; HR-ICP-MS; MC-ICP-MS; MS	-52.65	-4.38	50.99	1.45	10.13	7.79	14.65	11.41	2.59	0.19	0.14	0.18		49.3		14.96	42.48	190.5	0.057	63.1	5.53	3.38	1.232	16.82	4.61	2.68	1.2	5.79		0.486	0.421	5.105	11.01	71.2	0.636	2.25	3.91	41.38	3.44	0.677	113.6	0.3379	0.82	0.455	0.025
AGU0032-006-003	GL	MARR251	LE ROUX, 2000	LAICP	-52.65	-4.38	51.0624	1.47247	10.392	8.06949	14.0938	11.2916	2.53648	0.208838	0.139225	0.218782		43		12.6	48	213		65	4.83	3.06	1.23		4.16			5.35				5.06	9.8	63	0.59		3.36	47	3.19		103	0.35		0.4
EWI9309-022-003	GL	MARR251	AGRANIER, 2005; ANDRES, 2002; DIXON, 2002; DIXON, 2017; DOUGLASS, 1999; KELLEY, 2013; LE ROUX, 2000	ICP-MS; FTIR	-52.458	-4.57	51.2089	2.6964	14.0133	4.99341	12.83	9.12302	3.11606	0.519413	0.359594	0.15982	0.649	121.6		36.13	41.38	67.1	0.121	44.5	10.54	6.65	2.196	22.2	8.95	6	2.35	14.58	9.91	0.891	1.012	14.975	24.21	46.8	1.408	5.2	10.75	39.38	7.35	2.226	124.3	0.9587	1.704	1.341	0.049
EWI9309-022-004	GL	MARR251	LE ROUX, 2000	LAICP	-52.458	-4.567	51.2794	2.81473	14.1061	5.07166	12.5912	9.02608	3.14678	0.511662	0.324709	0.147595		107		33					9.9	6.04	2.16		10.09			14.3				15.1	24	35	1.38		9.48	45	7.34		116	0.98		1.55
EWI9309-022-005	GL	MARR251	LE ROUX, 2000	LAICP	-52.458	-4.567	51.191	2.73451	14.1029	4.87106	12.7455	9.04937	3.2853	0.51522	0.356691	0.168437		104		33					10.02	6.3	2.34		9.53			14.7				15.7	24	36	1.56		9.24	47	7.13		117	1.01		1.41
EWI9309-022-006	GL	MARR251	LE ROUX, 2000	LAICP	-52.458	-4.567	50.8946	2.81684	14.0212	5.19964	12.7422	9.14196	3.15493	0.499384	0.38952	0.189766		104		33					9.96	6.46	2.3		9.86			14.5				15.5	23	35	1.47		9.39	47	7.3		116	0.92		1.46
EWI9309-022-007	GL	MARR251	LE ROUX, 2000	LAICP	-52.458	-4.567	50.5677	2.86939	14.3073	5.19584	12.7364	9.17669	3.16591	0.488069	0.358581	0.199212		104		33					10.33	6.24	2.14		9.82			14.9				15.3	23	34	1.46		9.46	47	7.52		117	0.98		1.48
EWI9309-022-008	GL	MARR251	LE ROUX, 2000	LAICP	-52.458	-4.567	50.4977	2.78234	14.4365	5.2789	12.6716	9.01035	3.22275	0.522864	0.384749	0.197307		107		33					10.12	6.07	2.37		9.38			14.8				15.8	24	35	1.59		9.57	47	7.12		118	1		1.45
EWI9309-022-009	GL	MARR251	LE ROUX, 2000	LAICP	-52.458	-4.567	50.7966	2.82824	14.2516	5.22696	12.6391	9.10144	3.11466	0.496091	0.396873	0.198436		106		33					10.24	5.71	2.46		9.05			14.2				15.2	24	33	1.51		9.55	45	7.36		117	1.07		1.41
AGU0032-007-001	GL	MARR251	Kelley, 2013	ICP-MS	-52.27	-4.83	50.1962	1.43915	10.6267	8.22126	14.987	10.8472	2.56804	0.229805	0.159864	0.179847		55.6		16.7	43.4	306.3	0.05	68.2	5.73	3.69	1.275	17.31	4.72	2.6	1.27	6.49	5.72	0.521		6.048	12.11	140.2	0.711	2.47	4.41	38.83	3.71	0.921	126.9	0.3796	0.904	0.547	0.029
EWI9309-023-001	GL	MARR250	AGRANIER, 2005; ANDRES, 2002; DIXON, 2002; DIXON, 2017; DOUGLASS, 1999; KELLEY, 2013; LE ROUX, 2000	ICP-MS; FTIR	-52.157	-5.34	50.8403	2.37183	13.0887	6.31588	13.0633	9.97014	2.97843	0.300606	0.270545	0.150303	0.369	62.5		24.5	41.59	95.1	0.06	54	8.93	5.62	1.886	20.07	7.34	4.51	1.98	9.07	9.26	0.766	0.65	8.11	18.54	52.4	0.959	3.72	5.34	39.71	5.86	1.655	121.9	0.5445	1.426	0.751	0.036
EWI9309-023-002	GL	MARR250	LE ROUX, 2000	LAICP	-52.157	-5.34	50.5057	2.25524	13.1866	6.45553	13.2812	9.96552	3.00052	0.279875	0.26988	0.17992		51		21					8.36	4.82	1.82		7.67			8.57				8	17	47	0.99		4.61	47	5.46		110	0.53		0.7
EWI9309-023-003	GL	MARR250	LE ROUX, 2000	LAICP	-52.157	-5.34	50.4127	2.29758	13.3593	6.34418	13.0326	10.1485	3.01645	0.291409	0.261263	0.200972		52		21					8.11	5	1.94		7.01			8.65				8.58	17.9	49	1.08		4.41	46	5.47		112	0.58		0.79
EWI9309-021-001	GL	MARR250	AGRANIER, 2005; ANDRES, 2002; DIXON, 2002; DIXON, 2017; DOUGLASS, 1999; KELLEY, 2013; LE ROUX, 2000; LE ROUX, 2002	ICP-MS; FTIR	-51.822	-5.5	50.7617	1.80632	10.4112	7.36209	14.2274	11.3255	2.60446	0.380703	0.190351	0.160296	0.364	89.5		21.71	41.05	245	0.078	63.6	5.62	3.39	1.381	17.66	4.94	2.77	1.21	8.91	5.65	0.47	0.629	9.75	14.32	81.4	0.927	2.98	6.69	40.18	4.01	0.964	170.8	0.6271	0.865	0.762	0.029
AGU0032-009-001	GL	MARR250	Kelley, 2013	ICP-MS	-51.62	-5.6	51.1817	1.93147	11.7736	6.7603	13.3759	10.4348	2.98825	0.389504	0.189759	0.189759		84.8		21.23	42.85	62.4	0.061	61.3	5.69	3.46	1.461	18.67	5.13	2.73	1.23	8.78	6.27	0.475	0.597	9.22	14.24	44.5	0.892	3.06	6.12	41.58	4.19	0.987	174.9	0.5843	0.919	0.734	0.035
AGU0032-009-005	GL	MARR250	LE ROUX, 2000	LAICP	-51.43	-5.78	51.0381	2.05688	12.8288	7.12037	12.4466	10.1201	2.77151	0.386605	0.227998	0.218085		83		21					5.47	3.06	1.59		4.8			9.83				10.8	14.5	23	1.79		6.36	40	4.18		169			0.95
EWI9309-020-001	GL	MARR250	AGRANIER, 2005; ANDRES, 2002; DIXON, 2017; DOUGLASS, 1999; KELLEY, 2013; LE ROUX, 2000	ICP-MS; FTIR	-51.428	-5.78	50.5421	1.8601	11.197	7.03248	13.7604	11.3358	2.89465	0.331202	0.210765	0.14051	0.333	79.5		20.8	37.97	168.2	0.061	64.9	5.4	3.26	1.423	18.51	4.94	2.82	1.15	8.45	4.5	0.452	0.574	8.89	13.84	52.7	0.832	2.97	5.61	38.93	4.08	0.946	181.9	0.6211	0.886	0.687	0.033
EWI9309-020-002	GL	MARR250	LE ROUX, 2000	LAICP	-51.428	-5.78	50.636	1.91784	11.4374	6.88203	13.8677	11.0149	2.91308	0.315694	0.167713	0.167713		68		19.2					5.72	3.28	1.48		5.56			8.46				9.59	13.7	48	0.82		4.94	48	4.16		166	0.64		0.74
EWI9309-020-003	GL	MARR250	LE ROUX, 2000	LAICP	-51.428	-5.78	50.8096	1.86895	11.2543	6.90124	13.8714	10.9797	2.92017	0.337362	0.198448	0.148836		68		19					5.8	3.16	1.36		5.39			8.43				9.41	14.2	48	0.59		4.85	49	3.96		166	0.63		0.72
EWI9309-020-004	GL	MARR250	LE ROUX, 2000	LAICP	-51.428	-5.78	50.9742	1.89174	10.9754	6.84977	13.978	11.0752	2.91475	0.327926	0.178869	0.13912		66		17.9					5.35	3	1.48		4.72			8.08				9	13.2	47	0.63		4.21	47	3.83		161	0.57		0.66
EWI9309-020-005	GL	MARR250	LE ROUX, 2000	LAICP	-51.428	-5.78	50.8629	1.862	11.0602	6.8508	13.9132	11.0372	3.00294	0.347852	0.198773	0.139141		73		18.9					5.16	3.03	1.4		4.75			8.51				9.33	13.5	42	0.74		5.07	46	4.04		170	0.63		0.71
EWI9309-020-006	GL	MARR250	LE ROUX, 2000	LAICP	-51.428	-5.78	50.3796	1.95334	10.987	7.11813	13.8496	11.4497	2.89287	0.31988	0.189929	0.179933		65		19					5.94	2.99	1.4		4.91			8.17				9.09	12.7	46	0.48		4.87	48	4.23		165	0.67		0.73
EWI9309-020-007	GL	MARR250	LE ROUX, 2000	LAICP	-51.428	-5.78	50.4155	1.95822	11.1987	6.9596	13.7781	11.4085	2.90993	0.320679	0.220467	0.150319		68		19					5.87	3.09	1.4		5.1			8.56				9.89	13.7	49	0.73		5.24	48	4.21		169	0.64		0.77
EWI9309-020-008	GL	MARR250	LE ROUX, 2000	LAICP	-51.428	-5.78	50.4448	1.9582	11.1319	6.98573	13.7936	11.2604	3.00255	0.329	0.199394	0.199394		66		19					5.63	3.01	1.57		5.11			8.55				9.37	13.6	47	0.4		4.59	47	4		167	0.68		0.77
EWI9309-020-009	GL	MARR250	LE ROUX, 2000	LAICP	-51.428	-5.78	50.4033	1.94303	11.03	7.14829	13.7998	11.3786	2.90231	0.329836	0.1999	0.169915		64		18.3					5.37	3.25	1.4		4.93			8.43				9.6	13.2	42	0.53		4.77	47	4.11		164	0.63		0.7
EWI9309-020-010	GL	MARR250	LE ROUX, 2000	LAICP	-51.428	-5.78	50.93	1.85914	10.7969	7.10445	13.7654	11.1892	2.91667	0.339219	0.219495	0.16961		75		20					5.34	3.04	1.53		5.36			8.99				9.64	14.2	43	0.78		5.54	46	3.86		173	0.68		0.79
AGU0032-010-001	GL	MARR250	Kelley, 2013	ICP-MS	-51.28	-5.85	51.0245	1.70785	10.5121	7.42455	13.9678	11.1119	2.87392	0.311018	0.190624	0.210689		72.8		18.28	39.25	198.7	0.099	58.4	5.21	3.14	1.327	17.47	4.51	2.45	1.11	7.52	4.56	0.436	0.61	8.4	12.49	57	0.792	2.65	5.91	43.07	3.6	0.869	178.5	0.542	0.809	0.633
AGU0032-010-016	GL	MARR250	LE ROUX, 2000	LAICP	-51.28	-5.85	51.041	1.49449	9.46154	8.13177	14.3521	11.7033	2.60824	0.278821	0.159326	0.149369		53		14.5					4.07	2.29	1.19		4.21			6.51				7.48	10.6	79	0.7		3.93	44	3.25		163			0.53
AGU0032-010-038	GL	MARR250	LE ROUX, 2000	LAICP	-51.28	-5.85	51.1027	1.49659	9.46554	8.32896	14.401	11.6006	2.41626	0.279213	0.149578	0.139606		51		14.2					3.92	2.37	1.24		4.1			6.61				7.15	10.7	79	0.83		4.03	44	3.01		157			0.53
AGU0032-010-053	GL	MARR250	LE ROUX, 2000	LAICP	-51.28	-5.85	50.6922	1.51929	9.74187	8.26059	14.3586	11.7001	2.53801	0.259715	0.139847	0.199781		53		14.3					3.66	2.4	1.3		4.45			6.4				7.47	11.5	79	0.92		4.1	45	3.22		162			0.63
EWI9309-019-003	GL	MARR249	Kelley, 2013	ICP-MS	-51.062	-6.16	50.5198	1.35076	9.65085	8.0708	14.5751	12.1892	2.61162	0.228473	0.10927	0.149004		54.3		15.58	41.6	340.1	0.053	92.6	4.39	2.64	1.133	15.93	3.94	1.72	0.95	6.32		0.383	0.489	6.76	10.16	85.2	0.619	2.17	3.96	40.17	2.96	0.554	155.8	0.4373	0.656	0.545	0.023
EWI9309-019-001	GL	MARR249	AGRANIER, 2005; ANDRES, 2002; DIXON, 2002; DIXON, 2017; DOUGLASS, 1999; KELLEY, 2013; LE ROUX, 2000	ICP-MS; FTIR	-51.062	-6.16	49.789	1.60139	12.0399	7.48806	15.2482	9.9219	3.12917	0.120748	0.120748	0.160998	0.347	21.1		10.76	51.98	286.8	0.021	76.5	4.3	2.52	1.11	18.38	3.82	1.75	0.9	3.75	5.23	0.341	0.352	2.933	10.4	243.2	0.518	1.69	1.49	28.43	3.04	0.742	168.2	0.1823	0.689	0.225	0.024
EWI9309-019-002	GL	MARR249	LE ROUX, 2000	LAICP	-51.062	-6.158	50.0974	1.60817	12.1606	7.60546	14.6839	9.90666	3.19088	0.119	0.0892503	0.158667		16.3		10.2					4.68	2.36	1.13		4.19			3.87				3.18	9.01	119			1.36	34	2.8		162			0.26
EWI9309-019-004	GL	MARR249	LE ROUX, 2000	LAICP	-51.062	-6.158	50.0466	1.41667	9.74042	8.17032	14.4279	12.3807	2.63317	0.257522	0.14857	0.188189		51		14.6					4.67	2.51	1.12		3.78			6.53				7.16	10	71	0.4		3.65	46	3.22		144	0.39		0.55
EWI9309-019-005	GL	MARR249	LE ROUX, 2000	LAICP	-51.062	-6.158	50.1414	1.40743	9.82245	8.07377	14.3627	12.4853	2.57385	0.24126	0.150788	0.180945		49		14.2					4.56	2.49	1.13		3.61			6.35				6.65	9.71	66	0.2		3.81	45	3.24		142	0.47		0.58
EWI9309-019-006	GL	MARR249	LE ROUX, 2000	LAICP	-51.062	-6.158	49.8836	1.42291	9.91067	8.14008	14.3436	12.5134	2.60455	0.240453	0.170321	0.210396		49		14.6					4.9	2.47	1.2		4.31			6.72				6.74	10.6	75	0.34		3.77	46	3.08		144	0.43		0.61
EWI9309-019-007	GL	MARR249	LE ROUX, 2000	LAICP	-51.062	-6.158	49.4348	1.56603	12.1713	7.47189	15.502	9.86329	3.26416	0.118835	0.0891261	0.138641		17.6		10.1					4.52	2.35	1.23		4.37			3.92				3.23	8.49	122	0.25		1.37	35	3.2		161	0.25		0.27
EWI9309-018-001	GL	MARR249	AGRANIER, 2005; ANDRES, 2002; DIXON, 2017; DOUGLASS, 1999; KELLEY, 2013; LE ROUX, 2000; LE ROUX, 2002	ICP-MS; FTIR	-51.053	-6.2	50.5418	1.27377	9.46316	8.56425	14.2365	12.5458	2.4616	0.189191	0.089617	0.149362	0.2	52.8		14.68	45.38	305.7	0.038	92.6	4.27	2.63	1.121	16.62	3.82	1.81	0.93	5.83	5.27	0.365	0.467	5.87	9.58	76	0.6	2.11	3.26	42.45	2.84	0.621	156.6	0.3775	0.688	0.483	0.023
EWI9309-018-002	GL	MARR249	LE ROUX, 2000	LAICP	-51.053	-6.198	50.6202	1.22528	9.58516	8.72033	13.9872	12.4734	2.47472	0.189448	0.0997094	0.139593		41		12.2					3.93	2.21	1.03		3.53			5.44				5.28	9.08	68	0.26		2.89	44	2.82		144	0.35		0.48
EWI9309-018-003	GL	MARR249	LE ROUX, 2000	LAICP	-51.053	-6.198	50.6011	1.20332	9.69057	8.7892	13.9271	12.3449	2.47087	0.209064	0.0995543	0.149331		43		12.1					3.71	2.36	1.05		3.54			5.49				5.32	8.9	62	0.31		2.86	43	2.79		143	0.37		0.49
EWI9309-018-004	GL	MARR249	LE ROUX, 2000	LAICP	-51.053	-6.198	50.7673	1.1757	9.62748	8.75606	13.774	12.4206	2.525	0.189551	0.129693	0.149646		42		12.2					3.95	2.38	0.96		3.58			5.48				5.48	8.82	71	0.31		3.07	44	2.74		145	0.37		0.49
EWI9309-017-001	GL	MARR249	AGRANIER, 2005; ANDRES, 2002; DIXON, 2017; DOUGLASS, 1999; KELLEY, 2013; LE ROUX, 2000	ICP-MS; FTIR	-50.757	-6.34	49.5255	1.64764	10.7014	8.12238	15.1494	11.2247	2.70731	0.180638	0.120425	0.150532	0.281	38.9		15.46	50.43	322.7	0.036	105.2	5.72	3.67	1.293	17.44	4.79	2.45	1.27	5.61	5.27	0.511	0.476	5.541	11.24	220.9	0.567	2.32	2.75	40.27	3.46	0.901	136.8	0.3609	0.881	0.416	0.027
EWI9309-017-002	GL	MARR249	LE ROUX, 2000	LAICP	-50.757	-6.337	50.1096	1.63048	10.8577	8.15082	14.3514	11.1473	2.79601	0.178756	0.158894	0.148963		32		13.9	53	352		65	5.19	3.26	1.31		4.64			5.66				5.51	11.5	110	0.23		2.58	44	3.6		128	0.39		0.51
EWI9309-017-003	GL	MARR249	LE ROUX, 2000	LAICP	-50.757	-6.337	50.3181	1.58455	10.6885	8.18193	14.3075	11.2044	2.81472	0.168197	0.128621	0.148409		31		13.5					5.24	3.3	1.26		4.52			5.48				5.25	11.3	104			2.48	45	3.5		130	0.4		0.48
EWI9309-017-004	GL	MARR249	LE ROUX, 2000	LAICP	-50.757	-6.337	50.0555	1.56381	10.7198	8.20844	14.6142	11.2085	2.77448	0.158222	0.118666	0.138444		31		13.8					5.13	3.32	1.26		4.17			5.56				5.26	10.6	107			2.38	45	3.58		133	0.41		0.49
EWI9309-017-005	GL	MARR249	LE ROUX, 2000	LAICP	-50.757	-6.337	49.7205	1.68477	10.7372	7.98609	14.8956	11.1658	2.8422	0.179211	0.159299	0.159299		33		15.1					5.83	3.31	1.4		5.02			6.18				6.01	12.1	108	0.5		2.75	45	3.94		131	0.46		0.48
EWI9309-017-006	GL	MARR249	LE ROUX, 2000	LAICP	-50.757	-6.337	49.5442	1.60462	10.5712	8.14108	15.1167	11.2755	2.77397	0.169264	0.139393	0.20909		30		13.2					5.43	3.18	1.26		4.34			5.54				5.04	11	109			2.35	44	3.32		129	0.37		0.46
EWI9309-017-007	GL	MARR249	LE ROUX, 2000	LAICP	-50.757	-6.337	49.5431	1.53112	10.7666	8.14593	15.1064	11.1758	2.79601	0.17001	0.150009	0.160009		30		13.6					5.04	3.14	1.2		4.87			5.5				5.15	11.1	107			2.16	43	3.81		130	0.38		0.44
EWI9309-017-008	GL	MARR249	LE ROUX, 2000	LAICP	-50.757	-6.337	49.7081	1.6535	10.8043	7.9565	14.9179	11.2657	2.79856	0.170165	0.140136	0.130126		32		14.4					5.18	3.01	1.31		4.51			5.86				5.98	11.5	101			2.49	46	3.33		130	0.48		0.6
EWI9309-017-009	GL	MARR249	LE ROUX, 2000	LAICP	-50.757	-6.337	49.2825	1.59771	10.7217	8.15697	15.175	11.377	2.73045	0.159618	0.159618	0.199522		31		13.7					4.94	3.22	1.29		4.7			5.52				5.5	11.6	115	0.22		2.49	45	3.4		133	0.36		0.46
EWI9309-015	GL	MARR249	Gale, 2013	ICP-MS	-50.578	-6.428	49.86	1.55	10.22	7.48	14.7	11.3	2.44	0.1		0.17		26.903	0.54	12.745	39.7	260	0.02144	68.3	5.9	3.6676	1.271	16.44	4.62024	2.418	1.273	4.547		0.532		5.104	10.715	92.7	0.563	2.032	2.132		3.439		104.456	0.295	0.88	0.342
EWI9309-015-001	GL	MARR249	AGRANIER, 2005; ANDRES, 2002; DIXON, 2017; DOUGLASS, 1999; KELLEY, 2013; LE ROUX, 2000	ICP-MS; FTIR	-50.578	-6.43	50.1638	1.65733	11.1931	8.10994	14.132	11.4417	2.45072	0.14046	0.130428	0.170559	0.205	30.6		13.65	47.54	292.6	0.029	77.3	6.24	4.01	1.316	18.23	5.02	2.43	1.41	4.79	6.27	0.565	0.412	4.946	10.72	119.1	0.476	2.14	2.26	42.84	3.56	0.812	100.2	0.3258	0.963	0.334	0.024
EWI9309-015-002	GL	MARR249	LE ROUX, 2000	LAICP	-50.578	-6.428	50.9159	1.46081	10.916	8.46141	13.4759	11.6252	2.39721	0.119202	0.0993351	0.149003		18.2		9.53					5.06	3.04	1.11		4.47			3.75				3.7	8.79	94	0.44		1.84	44	3.14		85	0.24		0.28
EWI9309-015-003	GL	MARR249	LE ROUX, 2000	LAICP	-50.578	-6.428	50.9661	1.60338	10.89	8.32062	13.4469	11.4772	2.45532	0.140161	0.140161	0.150173		24		11.7					5.42	3.27	1.25		4.59			4.7				4.42	10.5	89	0.63		2.04	46	3.36		93	0.3		0.35
EWI9309-015-004	GL	MARR249	LE ROUX, 2000	LAICP	-50.578	-6.428	50.9363	1.37944	10.1858	8.49435	13.9022	11.8512	2.43385	0.138935	0.129011	0.138935		23		10.4					4.8	2.89	1.1		4.1			4.38				4.43	8.8	90	0.38		2.08	44	3.04		96	0.25		0.29
EWI9309-015-005	GL	MARR249	LE ROUX, 2000	LAICP	-50.578	-6.428	50.0465	1.63037	11.1414	8.35559	14.1225	11.3652	2.44592	0.14075	0.14075	0.201072		25		11.9					5.55	3.27	1.32		4.61			4.74				4.79	10.5	97	0.39		2.18	43	3.51		94	0.3		0.36
EWI9309-015-006	GL	MARR249	LE ROUX, 2000	LAICP	-50.578	-6.428	49.7701	1.64513	11.1996	8.45225	14.1526	11.3873	2.4771	0.150302	0.170343	0.170343		23		11.4					5.23	3.39	1.21		4.85			4.41				4.19	10.4	106	0.6		2	45	3.3		92	0.31		0.3
EWI9309-015-007	GL	MARR249	LE ROUX, 2000	LAICP	-50.578	-6.428	50.0338	1.49028	10.8648	8.47404	14.2737	11.7293	2.32425	0.119963	0.119963	0.189941		19.9		10.1					4.9	3.22	1.07		4.12			3.87				3.86	9.31	100	0.43		1.74	45	2.99		89	0.27		0.3
EWI9309-015-008	GL	MARR249	LE ROUX, 2000	LAICP	-50.578	-6.428	50.1581	1.67979	11.4069	8.20907	13.9538	11.2613	2.43453	0.138974	0.168755	0.178681		23		11.7					5.55	3.24	1.31		4.61			4.42				4.57	10.6	110	0.39		1.87	44	3.45		94	0.27		0.29
EWI9309-015-009	GL	MARR249	LE ROUX, 2000	LAICP	-50.578	-6.428	50.2039	1.65239	11.1597	8.32388	14.1476	11.1984	2.41398	0.140042	0.150045	0.20006		22		11.6					5.74	3.31	1.23		5.1			4.64				4.53	10.4	105	0.35		2	45	3.59		91	0.29		0.37
EWI9309-015-010	GL	MARR249	LE ROUX, 2000	LAICP	-50.578	-6.428	50.0485	1.6646	11.3044	8.27239	14.0694	11.3026	2.40726	0.160254	0.130206	0.200317		25		11.7					5.8	3.38	1.25		4.67			4.61				4.6	10.5	97	0.84		2.03	45	3.53		94	0.37		0.37
EWI9309-015-011	GL	MARR249	LE ROUX, 2000	LAICP	-50.578	-6.428	50.0556	1.61609	11.3959	8.32365	14.0946	11.1564	2.42449	0.149483	0.159448	0.19931		24		12					5.64	3.38	1.33		4.94			4.49				4.5	9.96	106			1.89	45	3.1		93	0.31		0.36
EWI9309-015-012	GL	MARR249	LE ROUX, 2000	LAICP	-50.578	-6.428	49.729	1.62163	11.5862	8.33152	14.1418	11.2444	2.3788	0.159008	0.14907	0.218636		25		11.7					5.35	3.35	1.21		4.79			4.6				4.56	9.59	98	0.23		1.9	44	3.64		92	0.3		0.36
EWI9309-015-013	GL	MARR249	LE ROUX, 2000	LAICP	-50.578	-6.428	49.9871	1.63647	11.218	8.32571	14.2305	11.199	2.48791	0.138693	0.158506	0.208039		23		11.9					5.54	3.5	1.38		4.96			4.6				4.37	10.2	101	0.43		1.95	45	3.45		95	0.27		0.34
EWI9309-024-003	GL	MARR249	Kelley, 2013	ICP-MS	-50.458	-6.533	50.3057	1.82693	11.2418	7.60186	14.2101	11.1369	2.68852	0.179384	0.18935	0.149487		35.2		16.19	45.76	277.3	0.045	72.2	6.78	4.24	1.406	18.32	5.46	2.78	1.52	5.76	5.99	0.605	0.488	6.002	12.49	107.2	0.702	2.47	3.01	41.58	3.96	0.986	108.3	0.4054	1.032	0.427	0.022
EWI9309-014-005	GL	MARR248	Kelley, 2013	ICP-MS	-50.267	-7.06	51.3398	1.66438	11.2904	7.77844	13.3986	11.2627	2.60727	0.0796334	0.11945	0.139358		12.5		11.28	43.22	305.4		66.4	6.2	3.97	1.278	17.24	4.97	2.16	1.37	3.58	6.9	0.567	0.335	2.288	10.23	104	0.468	1.91	1.15	42.92	3.57	0.753	94.4	0.1688	0.926	0.185	0.021
EWI9309-014-001	GL	MARR248	AGRANIER, 2005; ANDRES, 2002; DIXON, 2017; DOUGLASS, 1999; KELLEY, 2013; LE ROUX, 2000; SARDA, 2000	ICP-MS; FTIR	-50.267	-7.06	50.9914	1.63348	11.2055	7.67748	13.802	11.4861	2.53366	0.0800848	0.120127	0.150159	0.18	15.4		11.91	45.57	323.4	0.019	75.2	6.74	4.33	1.373	18.72	5.34	2.51	1.49	3.68	6.66	0.59	0.329	2.745	10.03	104.4	0.448	2.01	1.12	46.12	3.57	0.933	93.9	0.1852	1.04	0.184	0.024
EWI9309-014-004	GL	MARR248	Kelley, 2013	ICP-MS	-50.267	-7.06	50.4004	1.59182	9.94292	8.56928	14.3828	11.1569	2.7594	0.278302	0.15903	0.139151		61.5		17.74	42.89	288.6	0.061	67.2	5.89	3.63	1.339	18.37	4.97	2.66	1.27	6.93	6.19	0.501	0.58	8	12.17	127.4	0.715	2.57	4.68	37.69	3.75	0.965	133.9	0.5038	0.919	0.543	0.024
EWI9309-014-002	GL	MARR248	LE ROUX, 2000	LAICP	-50.267	-7.062	50.5027	1.6047	10.2014	8.51078	14.2143	11.0679	2.6695	0.286963	0.158324	0.148429		51		14.2	48	309		65	5.49	2.95	1.24		5.03			6.53				7.84	11.4	113	0.88		4.28	40	3.54		122	0.53		0.55
EWI9309-014-003	GL	MARR248	LE ROUX, 2000	LAICP	-50.267	-7.062	50.4732	1.55761	10.2389	8.57711	14.2012	11.048	2.67421	0.28747	0.158604	0.148691		51		14.7					5.37	2.89	1.26		4.62			6.62				7.74	11.3	118	0.63		4.38	40	3.59		123	0.45		0.54
EWI9309-014-006	GL	MARR248	LE ROUX, 2000	LAICP	-50.267	-7.062	49.6044	1.56987	10.2359	8.3241	15.1013	11.2743	2.67567	0.289734	0.149862	0.139871		49		14.6					5.29	3.07	1.17		4.46			6.27				7.38	11.5	121	0.79		4.21	41	3.41		123	0.46		0.58
EWI9309-013-001	GL	MARR247	Kelley, 2013	ICP-MS	-49.993	-7.88	50.7556	1.13458	8.88748	9.03778	14.7794	12.4898	2.37625	0.0398728	0.0797457	0.159491				7.22	43.07	420.5	0.01	81.4	4.5	2.89	1.004	16.48	3.67	1.45	1	2.15	4.86	0.41	0.156	0.888	6.93	117.5	0.307	1.29	0.37	41.54	2.55	0.484	96.3	0.0631	0.683	0.065	0.021
EWI9309-013-002	GL	MARR247	LE ROUX, 2000	LAICP	-49.993	-7.882	51.3363	1.10927	9.16819	9.11859	14.1695	12.285	2.31785	0.0300349	0.080093	0.140163		4.48		5.89					3.86	2.34	0.95		3.46			1.87				0.93	6.38	109	0.43		0.32	42	2.52		87			0.06
EWI9309-013-003	GL	MARR247	LE ROUX, 2000	LAICP	-49.993	-7.882	51.1058	1.10936	8.91108	9.10908	14.4153	12.3927	2.41397	0.0297668	0.0893003	0.178601				5.75					3.93	2.55	0.87		3.37			1.85				0.94	6.39	104	0.38			43	2.29		86			0.07
EWI9309-013-004	GL	MARR247	LE ROUX, 2000	LAICP	-49.993	-7.882	51.1956	1.07877	9.03511	9.1655	14.264	12.3265	2.45151	0.0297499	0.0594998	0.14875		4.45		6.05					3.94	2.29	0.97		3.51			1.96				0.94	6.53	104	0.43		0.29	42	2.39		87			0.06
EWI9309-013-005	GL	MARR247	LE ROUX, 2000	LAICP	-49.993	-7.882	51.1103	1.07489	9.04043	9.156	14.2689	12.536	2.29921	0.0299201	0.0997337	0.139627		4.9		6.11					3.74	2.56	1.02		3.93			2.03				0.91	6.85	104	0.25		0.38	45	2.55		88			0.09
EWI9309-013-006	GL	MARR247	LE ROUX, 2000	LAICP	-49.993	-7.882	50.3593	1.11696	9.07431	9.04742	14.889	12.5672	2.40111	0.0299707	0.0999025	0.169834		4.36		5.99					3.98	2.43	1		3.25			1.87				0.96	6.31	111	0.47		0.27	45	2.41		86			0.07
EWI9309-013-007	GL	MARR247	LE ROUX, 2000	LAICP	-49.993	-7.882	50.4682	1.06579	9.2062	9.00913	14.9634	12.398	2.36979	0.0399288	0.0798576	0.139751		4.65		6.25					4.13	2.47	0.89		3.56			2				0.94	6.7	110			0.3	44	2.51		91			0.06
EWI9309-013-008	GL	MARR247	LE ROUX, 2000	LAICP	-49.993	-7.882	50.6149	1.10349	9.17612	8.9151	14.9503	12.2731	2.42554	0.0402036	0.0904581	0.150763		4.07		6.06					4	2.22	0.91		3.31			1.95				0.91	6.35	109	0.42		0.36	43	2.56		88			0.08
EWI9309-013-009	GL	MARR247	LE ROUX, 2000	LAICP	-49.993	-7.882	50.6029	1.09572	9.07408	9.12188	14.8274	12.3596	2.38134	0.0302174	0.0906522	0.171232				5.95					3.83	2.23	0.97		3.18			1.9				0.9	6.68	105	0.39			43	2.41		84			0.06
EWI9309-013-010	GL	MARR247	LE ROUX, 2000	LAICP	-49.993	-7.882	50.1676	1.07092	9.3488	9.01929	15.0478	12.3115	2.47591	0.0397459	0.0794918	0.178857		4.03		6.09					3.97	2.28	0.94		3.65			1.93				0.9	6.45	109	0.55		0.24	43	2.39		88	0.07		0.07
EWI9309-013-011	GL	MARR247	LE ROUX, 2000	LAICP	-49.993	-7.882	50.4986	1.09857	8.94908	8.99955	14.9124	12.5272	2.43434	0.040024	0.090054	0.190114		4.15		6.1					4.09	2.38	0.95		3.32			1.96				0.96	6.7	116	0.5		0.3	44	2.52		90			0.08
EWI9309-013-012	GL	MARR247	LE ROUX, 2000	LAICP	-49.993	-7.882	50.3375	1.13727	9.11292	9.18331	14.9779	12.2607	2.4407	0.0399674	0.0899266	0.15987		4.34		5.97					3.81	2.35	0.93		3.13			1.91				0.97	7.09	148	0.26		0.33	44	2.15		89			0.07
EWI9309-013-013	GL	MARR247	LE ROUX, 2000	LAICP	-49.993	-7.882	50.2002	1.12165	9.03778	9.10615	14.9418	12.6299	2.3915	0.0401287	0.100322	0.170547		4.73		6.26					4.07	2.47	0.95		3.72			1.96				1.1	6.74	107	0.36		0.32	45	2.37		91			0.07
EWI9309-013-014	GL	MARR247	LE ROUX, 2000	LAICP	-49.993	-7.882	50.6433	1.0942	8.94931	9.1405	14.8359	12.4027	2.41752	0.0301756	0.0804683	0.160937		4.5		5.81					3.96	2.46	0.98		3.57			1.73				0.85	6.5	102	0.25		0.32	45	2.27		86			0.06
EWI9309-012-003	GL	MARR247	Kelley, 2013	ICP-MS	-49.757	-8.03	49.8729	1.11723	9.65251	8.96688	15.6809	11.6944	2.47031	0.0499634	0.0799414	0.139897		6.4		7	43.93	333.4		74.3	4.31	2.8	0.912	16.07	3.38	1.21	0.96	1.89	5.37	0.399	0.204	0.955	6.32	136	0.348	1.2	0.47	38.27	2.33	0.357	101.4	0.0647	0.637	0.078	0.016
EWI9309-012-001	GL	MARR247	LE ROUX, 2000	LAICP	-49.757	-8.003	50.0266	1.08787	10.5109	8.92215	14.8816	11.4973	2.57588	0.0396342	0.0594513	0.13872		5.98		6.12					4.25	2.77	0.96		3.39			2.04				1.13	6.54	116	0.19		0.41	45	2.19		92			0.09
EWI9309-012-002	GL	MARR247	LE ROUX, 2000	LAICP	-49.757	-8.003	51.3151	1.24691	9.64914	8.63052	14.1497	11.9648	2.50653	0.0396136	0.0891306	0.148551		6.94		7.37					4.52	2.8	1.02		4.05			2.51				1.22	8.03	107	0.26		0.44	44	2.97		91			0.1
EWI9309-012-006	GL	MARR247	LE ROUX, 2000	LAICP	-49.757	-8.003	49.69	1.13364	9.96356	8.90663	15.6392	11.5867	2.49154	0.03984	0.08964	0.1992		5.76		6.13					4.13	2.44	0.97		3.27			1.85				1.09	6.07	119			0.35	42	2.2		94			0.09
EWI9309-012-007	GL	MARR247	LE ROUX, 2000	LAICP	-49.757	-8.003	50.3586	1.33753	9.79945	8.62106	14.5958	12.1237	2.50664	0.0502991	0.130778	0.201196		6.89		7.34					4.36	2.77	1.16		4.17			2.3				1.38	7.62	88			0.44	44	2.66		90	0.1		0.09
EWI9309-012-008	GL	MARR247	LE ROUX, 2000	LAICP	-49.757	-8.003	50.5787	1.29364	9.74818	8.54682	14.6449	12.0124	2.55922	0.0501689	0.120405	0.170574		6.64		7.36					4.11	2.79	1.13		3.99			2.43				1.15	7.91	98			0.39	45	2.87		88			0.09
EWI9309-012-009	GL	MARR247	LE ROUX, 2000	LAICP	-49.757	-8.003	49.624	1.08683	10.05	8.95481	15.5241	11.6424	2.55804	0.039963	0.0899167	0.169843		6.03		6.13					3.76	2.53	0.83		3.41			1.86				1.2	6.32	118			0.43	42	2.28		94			0.08
EWI9309-012-010	GL	MARR247	LE ROUX, 2000	LAICP	-49.757	-8.003	49.4823	1.10313	10.1912	9.07842	15.4896	11.503	2.56873	0.0497811	0.0896059	0.169256		5.81		5.69					4.05	2.71	0.96		3.34			1.89				1.11	6.5	119	0.39		0.45	45	2.41		92			0.09
EWI9309-012-011	GL	MARR247	LE ROUX, 2000	LAICP	-49.757	-8.003	49.6695	1.11558	9.92577	8.85032	15.6769	11.6572	2.52538	0.0399115	0.0898008	0.189579		5.36		5.8					4.04	2.3	0.97		3.06			1.87				1.11	6.45	116	0.37		0.47	43	2.05		93			0.08
EWI9309-012-012	GL	MARR247	LE ROUX, 2000	LAICP	-49.757	-8.003	49.4686	1.07318	9.98878	9.10017	15.5969	11.7425	2.48114	0.0398298	0.0896171	0.159319		6.49		5.95					3.9	2.39	0.91		3.65			1.86				1.07	6.23	121	0.54		0.46	44	2.2		95			0.07
EWI9309-011-001	GL	MARR245	AGRANIER, 2005; ANDRES, 2002; DIXON, 2017; DOUGLASS, 1999; KELLEY, 2013; LE ROUX, 2000; SARDA, 2000	ICP-MS; FTIR	-49.443	-7.97	50.7712	1.38901	10.2937	8.29474	14.5755	11.3462	2.74483	0.0499641	0.0999282	0.159885	0.159			10.62	45.93	298.5	0.015	69.8	6	3.87	1.323	18.29	5.01	2.29	1.36	3.07	6.92	0.544	0.257	1.42	9.38	129.1	0.436	1.85	0.56	42.77	3.32	0.842	109	0.0993	0.941	0.098	0.025
EWI9309-011	GL	MARR245	Gale, 2013	ICP-MS	-49.443	-7.967	50.2753	1.53702	10.4715	8.02223	15.4197	11.1855	2.29065	0.0694137		0.287571		8.453	0.61	9.435	43.1	277	0.00683	67.1	5.688	3.7679	1.244	17.09	4.49469	2.49	1.229	2.912		0.514		1.466	9.791	128.7	0.383	1.727	0.627		3.451		114.677	0.109	0.851	0.107
EWI9309-011-002	GL	MARR245	LE ROUX, 2000	LAICP	-49.443	-7.967	50.9521	1.4044	10.4437	8.48454	14.2046	11.1589	2.74529	0.0593314	0.108774	0.148329		6.64		8.35					4.99	3.24	1.16		4.19			2.79				1.25	8.15	111	0.3		0.51	43	3.21		99			0.12
EWI9309-011-003	GL	MARR245	LE ROUX, 2000	LAICP	-49.443	-7.967	50.863	1.414	10.1911	8.36733	14.3879	11.4137	2.74452	0.0597368	0.119474	0.149342		7.51		8.52					5.24	3.08	1.12		4.81			2.72				1.43	9.27	103	0.44		0.46	43	3.05		100			0.13
EWI9309-011-004	GL	MARR245	LE ROUX, 2000	LAICP	-49.443	-7.967	50.2057	1.45811	10.4976	8.29734	14.7348	11.4252	2.76185	0.059901	0.119802	0.149752		6.69		8.99					5.27	3.56	1.26		5.09			2.79				1.36	9.25	113	0.43		0.49	45	3.34		104			0.13
EWI9309-011-005	GL	MARR245	LE ROUX, 2000	LAICP	-49.443	-7.967	50.4157	1.42994	10.2427	8.38138	14.6689	11.4212	2.78533	0.0699823	0.129967	0.149962		7.22		8.62					4.92	2.99	1.25		4.51			2.73				1.43	8.96	110	0.33		0.5	43	3.15		102	0.08		0.12
EWI9309-011-006	GL	MARR245	LE ROUX, 2000	LAICP	-49.443	-7.967	50.4361	1.37116	10.2084	8.28783	14.7924	11.415	2.78867	0.0600567	0.140132	0.210199		7.24		8.61					5.02	3.14	1.18		4.33			2.74				1.3	8.85	110	0.32		0.47	43	2.96		101			0.11
EWI9309-011-007	GL	MARR245	LE ROUX, 2000	LAICP	-49.443	-7.967	50.4096	1.4261	10.2893	8.42079	14.6486	11.3409	2.88545	0.0598237	0.0997062	0.129618		6.83		8.53					4.68	2.82	1.2		4.48			2.55				1.32	8.76	106	0.28		0.44	42	3.21		101			0.09
EWI9309-011-008	GL	MARR245	LE ROUX, 2000	LAICP	-49.443	-7.967	50.6471	1.46251	10.1475	8.23947	14.6829	11.3599	2.78001	0.0600818	0.130177	0.200273				8.7					4.69	2.99	1.18		4.72			2.65				1.38	8.34	111	0.72			42	2.97		101			0.11
EWI9309-011-009	GL	MARR245	LE ROUX, 2000	LAICP	-49.443	-7.967	50.3154	1.45811	10.3676	8.47301	14.61	11.3556	2.81083	0.0599011	0.129786	0.129786		6.91		8.43					4.88	2.9	1.29		4.16			2.8				1.37	9.18	112			0.53	42	3.12		101			0.12
EWI9309-010-005	GL	MARR245	Kelley, 2013	ICP-MS	-49.245	-8.14	50.604	1.53704	10.107	8.42333	14.7011	11.0761	2.8374	0.0897627	0.139631	0.149605		12.7		11.31	41.55	260.3		58.1	6.07	3.83	1.262	16.6	4.89	2.43	1.34	3.38	7.16	0.531	0.282	1.674	10.64	115.3	0.589	1.93	0.97	37.95	3.65	0.848	113.3	0.1284	0.912	0.142	0.02
EWI9309-010-003	GL	MARR245	Kelley, 2013	ICP-MS	-49.245	-8.14	50.7703	1.51632	10.0396	8.19557	14.8123	11.1154	2.91422	0.0702522	0.110396	0.15054		13.6		11.16	44.77	324.4	0.02	64.8	6.37	4.04	1.369	18.23	5.26	2.55	1.41	3.23	7.33	0.546	0.276	1.642	9.96	121.5	0.474	1.98	0.81	40.57	3.55	0.873	112.5	0.1158	1	0.11	0.026
EWI9309-010-001	GL	MARR245	LE ROUX, 2000	LAICP	-49.245	-8.14	51.188	1.47437	10.0701	8.23451	14.1599	11.1078	3.08679	0.0796601	0.11949	0.15932		9.17		9.17					5.29	3.3	1.3		4.51			2.95				1.58	9.03	88	0.34		0.63	41	3.46		101			0.12
EWI9309-010-002	GL	MARR245	LE ROUX, 2000	LAICP	-49.245	-8.14	51.1557	1.46456	9.87919	8.02956	14.8519	10.9805	2.97	0.0796717	0.119508	0.149384		9.26		8.81					5.29	3.41	1.25		5.09			2.94				1.33	9.89	92	0.4		0.72	41	3.51		100			0.14
EWI9309-010-004	GL	MARR245	LE ROUX, 2000	LAICP	-49.245	-8.14	50.491	1.51863	10.109	8.20536	14.9624	11.1034	2.9483	0.0649008	0.129802	0.169741		9.59		9.47					5.64	3.47	1.37		5.39			3.15				1.56	9.91	97	0.31		0.62	43	3.74		104			0.15
EWI9309-010-006	GL	MARR245	LE ROUX, 2000	LAICP	-49.245	-8.14	50.2723	1.48818	10.3762	8.41046	14.7435	11.1063	2.89878	0.0698801	0.129777	0.199657		10.5		9.83					5.39	3.25	1.35		4.91			3.22				1.88	9.81	111	0.3		0.78	42	3.52		104			0.17
EWI9309-009-001	GL	MARR244	AGRANIER, 2005; ANDRES, 2002; DIXON, 2017; DOUGLASS, 1999; KELLEY, 2013; LE ROUX, 2000; SARDA, 2000; Dixon, 2017	ICP-MS; FTIR	-49.147	-9.91	51.3858	1.75064	9.79609	7.31811	14.575	10.2094	3.05158	0.523385	0.256755	0.138253	0.392	105.7		22.12	40.02	253.5	0.071	66.5	5.82	3.66	1.382	17.76	5.13	2.98	1.28	9.15	6.79	0.517	0.53	8.04	14.69	117.6	1.021	3.1	7.88	35.52	4.21	1.023	162.6	0.5077	0.927	0.719	0.036
EWI9309-009-003	GL	MARR244	Kelley, 2013	ICP-MS	-49.147	-9.91	49.4555	1.00295	10.529	9.02537	14.7284	11.8809	2.54562	0.160926	0.0804629	0.150868		38.9		9.93	43.7	300	0.037	83	4.16	2.91	0.863	15	3.15	1.02	0.98	3.64	5.08	0.456	0.257	2.714	6.95	128.1	0.519	1.43	2.68	41.22	2.22	0.291	122	0.1658	0.585	0.246	0.018
EWI9309-009-002	GL	MARR244	LE ROUX, 2000	LAICP	-49.147	-9.91	51.4788	1.74888	9.95283	7.53735	14.3189	9.96098	3.11459	0.506002	0.277805	0.138903		114		25					6.17	3.69	1.55		6.18			11.6				10.5	17.8	101	1.1		9.21	36	4.83		165	0.65		0.96
EWI9309-009-004	GL	MARR244	LE ROUX, 2000	LAICP	-49.147	-9.91	50.8566	1.7964	9.91127	7.32133	14.8939	10.149	3.18463	0.510993	0.250487	0.160312		116		24					5.71	3.38	1.61		5.59			11.3				10.2	16.7	94	1.24		8.79	36	4.96		164	0.65		0.99
EWI9309-009-005	GL	MARR244	LE ROUX, 2000	LAICP	-49.147	-9.91	50.4281	1.7744	10.2246	7.36522	15.0628	10.121	3.17316	0.507586	0.238864	0.139337		118		25					5.78	3.45	1.65		6.06			11.4				10.4	17.3	100	0.95		8.83	35	5		167	0.63		0.92
EWI9309-009-007	GL	MARR244	LE ROUX, 2000	LAICP	-49.147	-9.91	50.8449	1.74568	9.88985	7.4637	14.9786	10.0594	3.13653	0.507979	0.26893	0.139445		115		25					6.1	3.52	1.6		5.66			11.4				10.5	17.1	96	1		8.76	36	4.75		166	0.68		0.93
EWI9309-009-006	GL	MARR244	LE ROUX, 2000; LE ROUX, 2001	LAICP; LA-ICP-MS	-49.147	-9.91	51.1539	1.74911	9.89072	7.35442	14.9504	9.96984	3.11332	0.498997	0.219559	0.149699		113		24					5.74	3.47	1.66		5.98			11.7				10.3	16.6	95	0.97		8.35	35	4.63		165	0.68		0.97
EWI9309-008-001	GL	MARR244	AGRANIER, 2005; ANDRES, 2002; DIXON, 2017; DOUGLASS, 1999; KELLEY, 2013; LE ROUX, 2000; SARDA, 2000	ICP-MS; FTIR	-48.963	-9.97	51.4332	1.67293	9.89893	7.55138	14.2868	10.7329	3.00649	0.36579	0.158179	0.138407	0.295	103.5		21.44	39.82	259	0.071	60.4	6.09	3.74	1.467	18.32	5.39	3.1	1.32	8.7	6.93	0.513	0.516	7.44	14.75	99.5	0.969	3.06	7.35	36.48	4.29	1.058	148.9	0.4651	0.968	0.634	0.035
EWI9309-008-003	GL	MARR244	LE ROUX, 2000	LAICP	-48.963	-9.973	50.8665	1.68472	10.0874	7.57759	14.6761	10.6438	2.93774	0.390605	0.20031	0.150233		89		18.8					5.4	3.33	1.38		4.99			8.61				7.51	13.8	82	1.31		6.6	40	3.99		137	0.48		0.61
EWI9309-008-004	GL	MARR244	LE ROUX, 2000	LAICP	-48.963	-9.973	50.8569	1.71163	10.1535	7.38483	14.6956	10.6796	3.00259	0.377624	0.188812	0.178874		92		18.8					5.58	3.21	1.51		4.88			8.56				7.58	14	82	0.65		6.34	40	4.05		138	0.45		0.69
EWI9309-008-002	GL	MARR244	LE ROUX, 2000; LE ROUX, 2001	LAICP; LA-ICP-MS	-48.963	-9.973	50.4426	1.63452	10.4774	7.5322	14.8372	10.6197	2.93968	0.37831	0.219022	0.149333		90		18.5					5.09	3.24	1.36		4.8			8.72				7.53	13.8	81	0.82		6.2	38	4.36		137	0.4		0.56
EWI9309-008-005	GL	MARR244	LE ROUX, 2000; LE ROUX, 2001	LAICP; LA-ICP-MS	-48.963	-9.973	50.7933	1.6144	10.2456	7.48554	14.6403	10.6986	2.99816	0.383272	0.189147	0.174215		92		19.4					5.2	3.23	1.44		5.2			8.49				7.96	13.5	80	0.78		6.51	40	3.74		139	0.43		0.65
EWI9309-007-001	GL	MARR244	AGRANIER, 2005; ANDRES, 2002; DIXON, 2017; DOUGLASS, 1999; KELLEY, 2013; LE ROUX, 2000; SARDA, 2000	ICP-MS; FTIR	-48.76	-10.07	50.6888	1.52789	8.07436	6.96741	15.6438	10.3881	3.06366	1.20954	0.267686	0.1388	0.503	339.6		36.42	34.7	239.4	0.217	59.1	3.78	2.07	1.472	17.97	4.33	3.76	0.76	17.73		0.273	1.106	20.6	18.75	109	1.781	4.57	21.76	27.71	4.28	1.001	369.2	1.2709	0.668	1.83	0.056
EWI9309-007-006	GL	MARR244	Kelley, 2013	ICP-MS	-48.76	-10.07	50.4113	1.49586	8.05401	7.02952	16.0223	10.4428	3.04001	1.14847	0.267316	0.148509		331.5		36.42	35.04	235.1	0.222	58	3.94	2.11	1.435	17.64	4.28	3.16	0.78	18.02		0.273	1.117	20.75	18.35	107.4	1.759	4.48	21.54	28.54	4.19	1.037	362.6	1.2536	0.677	1.798	0.048
EWI9309-007-002	GL	MARR244	Kelley, 2013	ICP-MS	-48.76	-10.07	51.6833	2.53326	12.8602	5.69157	12.6271	9.18484	3.18195	0.638734	0.289427	0.149703		167.2		31.96	40.97	76.9	0.156	45.4	8.5	5.34	1.816	20.5	7.16	4.72	1.88	13.65	10.15	0.721	0.842	13.1	20.78	53.8	1.249	4.51	13.3	40.03	5.97	1.674	137.3	0.8029	1.346	1.062	0.042
EWI9309-007-007	GL	MARR244	LE ROUX, 2000	LAICP	-48.76	-10.07	50.4135	1.59967	7.87774	7.08542	15.935	10.4438	3.0966	1.16399	0.2762	0.1381		298		34					3.56	1.82	1.53		3.84			18				20.6	18.1	69	1.7		19.6	32	4.12		348	1.23		1.88
EWI9309-007-008	GL	MARR244	LE ROUX, 2000	LAICP	-48.76	-10.07	50.5765	1.60422	8.01968	7.0134	15.8566	10.2173	3.1248	1.17719	0.276985	0.148385		295		33					3.31	1.8	1.36		3.84			17.8				19.8	17.9	65	1.52		19.3	30	4.02		335	1.24		1.75
EWI9309-007-009	GL	MARR244	LE ROUX, 2000	LAICP	-48.76	-10.07	50.3941	1.50503	7.8473	7.03599	15.8613	10.6244	3.2034	1.15775	0.277068	0.138534		304		35					3.66	1.72	1.45		3.94			17.9				20.8	18.6	70	1.63		18.9	31	4.33		351	1.21		1.81
EWI9309-007-010	GL	MARR244	LE ROUX, 2000	LAICP	-48.76	-10.07	51.5375	1.69791	11.2007	6.8453	13.4041	10.8143	2.7723	0.44621	0.208231	0.198315		108		19.1					5.65	3.25	1.48		4.83			8.6				8.05	13.1	54	0.84		7.71	46	3.58		127	0.56		0.61
EWI9309-007-004	GL	MARR244	LE ROUX, 2000; LE ROUX, 2001	LAICP; LA-ICP-MS	-48.76	-10.07	51.178	2.48544	12.8065	5.84927	13.0576	9.246	3.15271	0.616885	0.288543	0.189045		154		29					8.26	4.72	1.9		6.84			13.9				13.5	21	40	1.15		12.9	46	5.9		130	0.89		1.05
EWI9309-007-005	GL	MARR244	LE ROUX, 2000; LE ROUX, 2001	LAICP; LA-ICP-MS	-48.76	-10.07	50.6666	1.45394	8.02439	7.07088	15.705	10.2707	3.14245	1.1963	0.30649	0.148302		289		33					3.51	1.77	1.37		4.33			17.5				19.4	17.7	65	1.62		18.9	30	3.85		345	1.29		1.71
EWI9309-006-001	GL	MARR244	Kelley, 2013	ICP-MS	-48.554	-10.17	51.4027	1.52088	8.59915	7.66991	14.8238	11.1901	2.67986	0.635757	0.168873	0.149005		169.1		24.01	39.79	319.1	0.106	63.6	4.11	2.41	1.287	17.38	4.13	2.4	0.86	10.83		0.324	0.646	11.42	13.66	124.6	1.046	3.19	10.77	32.84	3.46	0.744	251	0.6987	0.682	0.894	0.035
EWI9309-006-002	GL	MARR244	LE ROUX, 2000	LAICP	-48.554	-10.167	51.1793	1.51101	8.57119	7.62948	15.1501	11.0921	2.74833	0.606011	0.228496	0.168888		143		21					3.5	2.21	1.27		3.89			10.3				11	12.5	81	0.95		9.91	34	3.59		227	0.73		0.88
EWI9309-006-003	GL	MARR244	LE ROUX, 2000	LAICP	-48.554	-10.167	50.8877	1.45017	8.60736	7.82309	15.2565	11.1829	2.68742	0.609883	0.20996	0.169967		148		21					3.94	2.03	1.25		4.23			10.7				11.1	13.6	88	0.99		9.84	36	3.56		227	0.74		0.96
EWI9309-006-004	GL	MARR244	LE ROUX, 2000; LE ROUX, 2001	LAICP; LA-ICP-MS	-48.554	-10.167	51.0382	1.45949	8.67321	7.7758	15.0106	11.2094	2.7358	0.605395	0.19849	0.178641		150		22					3.88	2.22	1.24		3.82			10.9				11.3	13.3	88	1.08		9.96	35	3.42		231	0.77		0.95
EWI9309-005-005	GL	MARR242	AGRANIER, 2005; ANDRES, 2002; DIXON, 2017; DOUGLASS, 1999; KELLEY, 2013; LE ROUX, 2000; SARDA, 2000	ICP-MS; FTIR	-48.24	-9.99	50.734	1.86419	9.47284	7.2914	14.8869	10.4259	3.06504	0.666672	0.238808	0.149255	0.436	177.3		32.34	37.26	263.5	0.11	54.1	5.36	3.06	1.555	18.95	5.32	3.61	1.12	14.26		0.4	0.876	14.13	18.58	102.9	1.396	4.26	12.13	32.41	4.68	1.268	244.8	0.8981	0.893	1.412	0.042
EWI9309-005-002	GL	MARR242	LE ROUX, 2000	LAICP	-48.24	-9.995	51.2618	1.81047	9.42963	7.45159	14.1961	10.3972	3.22622	0.651816	0.2469	0.138264		153		29					4.79	2.7	1.45		4.67			13.7				13.4	17.8	87	1.44		10.1	34	4.08		229	0.94		1.35
EWI9309-005-003	GL	MARR242	LE ROUX, 2000	LAICP	-48.24	-9.995	51.4327	1.73502	9.59623	7.48162	13.996	10.383	3.15493	0.64719	0.258876	0.139395		147		28					4.74	2.76	1.51		4.69			13.7				13.6	17.1	84	1.31		10.1	34	4.22		226	0.91		1.34
EWI9309-005-004	GL	MARR242	LE ROUX, 2000	LAICP	-48.24	-9.995	51.1263	1.86509	9.35712	7.51132	14.2907	10.3615	3.22278	0.657041	0.278745	0.139372		148		28					4.71	2.76	1.5		4.72			14				13.3	16.8	82	1.28		10	34	4.24		224	0.78		1.31
EWI9309-005-006	GL	MARR242	LE ROUX, 2000	LAICP	-48.24	-9.995	51.0458	1.94793	9.36044	6.7992	14.8662	10.6435	3.09021	0.657924	0.249214	0.149528		152		29					4.5	2.97	1.73		5.12			14.3				13.6	17.4	92	1.46		10.3	35	4.78		230	0.93		1.36
EWI9309-005-008	GL	MARR242	LE ROUX, 2000	LAICP	-48.24	-9.995	50.445	1.89677	9.32492	7.45756	14.8664	10.6118	3.06268	0.664044	0.287422	0.1784		157		29					4.69	2.52	1.49		4.69			14.1				14	17	91	1.43		10.8	34	4.35		233	0.86		1.35
EWI9309-005-009	GL	MARR242	LE ROUX, 2000	LAICP	-48.24	-9.995	50.7058	1.84131	9.40288	7.48587	14.8067	10.4791	3.07008	0.645779	0.238441	0.149026		153		28					4.76	2.73	1.62		5			13.9				13.5	17.7	96	1.35		10.4	35	4.35		229	0.92		1.36
EWI9309-005-001	GL	MARR242	LE ROUX, 2000; LE ROUX, 2001	LAICP; LA-ICP-MS	-48.24	-9.995	51.3453	1.81462	9.52196	7.35541	14.2689	10.3101	3.16361	0.646966	0.248833	0.1493		150		28	43	295		50	4.5	2.47	1.41		4.45			13.2				13.1	16.9	77	1		10.6	33	4.2		224	0.87		1.32
EWI9309-005-007	GL	MARR242	LE ROUX, 2000; LE ROUX, 2001	LAICP; LA-ICP-MS	-48.24	-9.995	50.7307	1.8096	9.50198	7.2002	14.9039	10.3983	3.17238	0.668723	0.249523	0.159695		153		29					4.59	2.54	1.56		5.02			14.3				13.4	17.5	84	1.35		10.1	34	4.19		228	0.87		1.32
EWI9309-004-003	GL	MARR242	AGRANIER, 2005; ANDRES, 2002; DIXON, 2017; DOUGLASS, 1999; KELLEY, 2013; LE ROUX, 2000; LE ROUX, 2002; SARDA, 2000	ICP-MS; FTIR	-47.967	-10.08	51.2305	1.58428	9.34504	7.88038	14.709	11.0459	2.65354	0.400731	0.210384	0.140256	0.296	106		21.71	38.81	257.5	0.081	60.9	5.07	3.07	1.295	18	4.56	2.53	1.08	9.31	7.07	0.422	0.58	8.51	12.04	85.5	0.942	2.97	7.36	37.21	4.05	0.857	164.9	0.5403	0.797	0.815	0.029
EWI9309-004-002	GL	MARR242	Kelley, 2013	ICP-MS	-47.967	-10.08	50.7676	1.828	9.83769	7.62632	14.5367	10.4602	2.99644	0.525608	0.262804	0.163633		146.6		29.06	38.32	256.5	0.099	54.6	5.94	3.51	1.544	19.01	5.5	3.54	1.26	12.56	7.36	0.472	0.78	11.89	17.66	106.6	1.242	3.95	10.54	34.12	4.78	1.268	199	0.764	0.971	1.176	0.04
EWI9309-004-005	GL	MARR242	LE ROUX, 2000	LAICP	-47.967	-10.083	51.196	1.5563	9.96204	7.94394	13.8234	11.0822	2.89368	0.401323	0.190629	0.150496		89		18.5					4.32	2.57	1.22		4.14			8.24				8.01	12.7	74	0.56		6.14	39	3.45		150	0.53		0.78
EWI9309-004-006	GL	MARR242	LE ROUX, 2000	LAICP	-47.967	-10.083	51.4276	1.50566	9.71883	7.84912	14.1041	11.0968	2.82529	0.388652	0.159447	0.139516		91		18.4	44	287		57	4.25	2.6	1.12		4.32			8.47				8.02	12.6	77	0.78		6.06	39	3.47		152	0.47		0.77
EWI9309-004-007	GL	MARR242	LE ROUX, 2000	LAICP	-47.967	-10.083	51.4548	1.52154	9.81221	7.95096	13.7976	11.0465	2.87601	0.407459	0.168946	0.14907		91		18.2					4.45	2.4	1.18		4.09			8.12				8.24	12.1	77	0.52		6.08	37	3.43		151	0.52		0.77
EWI9309-004-008	GL	MARR242	LE ROUX, 2000	LAICP	-47.967	-10.083	51.3357	1.62793	9.82244	7.87853	13.7359	11.1489	2.87738	0.409039	0.199531	0.149648		96		19.5					4.47	2.61	1.29		4.02			8.89				8.16	13.3	69	1.01		6.49	40	3.54		158	0.57		0.81
EWI9309-004-009	GL	MARR242	LE ROUX, 2000	LAICP	-47.967	-10.083	50.4276	1.83717	10.3048	7.52	14.3958	10.4507	3.09684	0.531148	0.280606	0.160347		86		17.6					3.99	2.25	1.1		3.62			7.94				7.66	11.4	73	0.64		5.91	36	3.34		144	0.5		0.76
EWI9309-004-010	GL	MARR242	LE ROUX, 2000	LAICP	-47.967	-10.083	50.7352	1.80609	9.72278	7.58924	14.6786	10.486	3.08564	0.530912	0.230396	0.140241		123		26					5.06	2.92	1.53		5.43			11.9				11.3	16.5	97	0.89		9.27	37	4.59		182	0.74		1.2
EWI9309-004-011	GL	MARR242	LE ROUX, 2000	LAICP	-47.967	-10.083	51.1556	1.84502	9.69022	7.47004	14.4438	10.4209	2.96884	0.537574	0.258832	0.199101		124		26					5.26	3.06	1.38		5.07			11.9				11.3	16.3	92	1.04		8.96	37	4.16		181	0.69		1.12
EWI9309-004-012	GL	MARR242	LE ROUX, 2000	LAICP	-47.967	-10.083	50.6553	1.8313	9.76102	7.59936	14.5805	10.477	3.10655	0.53944	0.26972	0.169824		124		25					4.99	3.01	1.43		5.05			11.9				11	17	83	0.75		8.57	37	4.39		182	0.73		1.13
EWI9309-004-013	GL	MARR242	LE ROUX, 2000	LAICP	-47.967	-10.083	50.7253	1.82519	9.94044	7.54334	14.5447	10.3801	3.03472	0.5306	0.270306	0.210238		120		25					4.87	2.97	1.31		5.09			11.7				11.2	16.6	90	1.07		8.66	37	4.56		178	0.78		1.16
EWI9309-004-014	GL	MARR242	LE ROUX, 2000	LAICP	-47.967	-10.083	50.7746	1.85396	9.92318	7.49588	14.5331	10.4316	3.02248	0.550182	0.250083	0.140046		122		25					4.99	2.91	1.41		4.69			11.8				11.6	16.2	91	0.71		9.2	36	4.09		178	0.75		1.07
EWI9309-004-015	GL	MARR242	LE ROUX, 2000	LAICP	-47.967	-10.083	50.5854	1.81765	9.92718	7.59472	14.4654	10.6053	3.02218	0.548348	0.259219	0.149549		122		25					4.63	2.83	1.51		4.42			11.7				11.4	15.9	91	0.92		8.82	36	4.6		180	0.71		1.12
EWI9309-004-001	GL	MARR242	LE ROUX, 2000; LE ROUX, 2001	LAICP; LA-ICP-MS	-47.967	-10.083	50.8055	1.57977	9.76114	7.69251	14.571	11.2532	2.81259	0.389601	0.159836	0.189805		96		19.3					4.3	2.47	1.24		4.06			8.71				8.3	13.1	83	0.76		6.79	39	3.6		157	0.48		0.76
EWI9309-003-001	GL	MARR242	DIXON, 2017; DOUGLASS, 1999; KELLEY, 2013; LE ROUX, 2000; LE ROUX, 2002; SARDA, 2000	ICP-MS; FTIR	-47.795	-10.15	50.5807	1.80354	9.42288	7.42318	14.8348	10.9877	2.93731	0.567008	0.23874	0.149213	0.378	148.2		28.27	37.44	271.1	0.116	56.1	5.09	2.89	1.445	17.79	4.95	2.89	1.05	12.57	6.44	0.396	0.756	12.02	16.56	91	1.208	3.74	10.53	34.26	4.23	1.137	224.4	0.7583	0.795	1.149	0.036
EWI9309-003-003	GL	MARR242	Kelley, 2013	ICP-MS	-47.795	-10.15	51.3698	1.54902	10.055	7.7608	13.7906	11.3627	2.88911	0.301542	0.150771	0.120617		81.6		17.46	41.78	257.2	0.062	73.9	5.46	3.38	1.317	17.61	4.75	2.47	1.19	6.97	5.24	0.468	0.507	6.37	11.89	97.8	0.743	2.52	5.66	38.8	3.58	0.873	130.7	0.3971	0.87	0.578	0.03
EWI9309-003-002	GL	MARR242	LE ROUX, 2000	LAICP	-47.795	-10.153	51.2187	1.78221	10.1209	7.7908	13.7729	10.4344	3.02041	0.519816	0.219922	0.139951		111		24					5.19	3.09	1.43		4.82			10.9				10.5	16.5	86	1.09		8.86	38	4.49		172	0.62		1.04
EWI9309-003-004	GL	MARR242	LE ROUX, 2000	LAICP	-47.795	-10.153	51.1356	1.80036	10.1181	7.66702	13.8724	10.4441	3.04902	0.516358	0.258179	0.158879		115		24					5.34	3.01	1.36		5.16			11.4				10.6	15.6	87	1.4		8.67	39	4.4		174	0.61		1.12
EWI9309-003-005	GL	MARR242	LE ROUX, 2000	LAICP	-47.795	-10.153	51.3506	1.76809	9.98648	7.6801	13.9238	10.4503	3.04287	0.498682	0.199473	0.149605		116		24	44	256		50	5.17	2.98	1.53		4.72			11.2				10.5	15.7	91	1.3		8.82	39	4.26		172	0.72		1.03
EWI9309-003-006	GL	MARR242	LE ROUX, 2000	LAICP	-47.795	-10.153	51.2631	1.78863	9.66299	7.87079	14.2569	10.3521	2.95256	0.501625	0.220715	0.180585		117		24					5.01	2.63	1.49		5.33			11				10.4	15.6	88	1.14		8.76	37	4.08		179	0.76		1.06
EWI9309-003-007	GL	MARR242	LE ROUX, 2000	LAICP	-47.795	-10.153	51.5876	1.68673	9.04285	7.57624	14.6164	10.5766	2.95108	0.561537	0.240659	0.120329		128		24					4.59	2.43	1.29		4.09			11.8				11.1	15.3	77	1.28		9.57	36	3.93		203	0.73		1.07
EWI9309-003-008	GL	MARR242	LE ROUX, 2000	LAICP	-47.795	-10.153	50.8436	1.82837	9.78058	7.59797	14.6279	10.4681	2.98097	0.521494	0.220632	0.150431		117		24					5.24	2.92	1.36		4.82			11.4				11	15.5	96	1.19		9	37	4.28		183	0.74		1.04
EWI9309-003-009	GL	MARR242	LE ROUX, 2000	LAICP	-47.795	-10.153	50.6189	1.81309	9.38084	7.42108	14.7979	10.996	2.9921	0.56001	0.220004	0.160003		131		25					4.99	2.76	1.46		4.75			12.3				11.9	15.9	76	1.18		9.8	39	4.39		213	0.83		1.12
EWI9309-002-001	GL	MARR242	AGRANIER, 2005; ANDRES, 2002; DENG, 2018; DIXON, 2002; DOUGLASS, 1999; KELLEY, 2013; LE ROUX, 2000; LE ROUX, 2002; SARDA, 2000; Dixon, 2017	FTIR; EMP; HR-ICP-MS; IR-SP; LAICP; MC-ICP-MS; MS	-47.548	-10.18	51.0977	2.13636	10.0948	6.40097	14.2274	10.286	3.25713	0.753242	0.247777	0.158577	0.483	200.5		34.52	50.37		0.112	56.3	5.43	3.05	1.685	19.09	5.46	3.64	1.12	15.49	6.68	0.389		15.085	19.62		1.534	4.57	13.17	33.57	4.94	1.738	289.4	0.9404	0.932	1.491	0.044
EWI9309-002-003	GL	MARR242	Kelley, 2013	ICP-MS	-47.548	-10.18	51.4483	1.70545	9.83371	7.27772	13.6649	11.0905	3.29268	0.45815	0.199196	0.139437		100.7		20.87	39.33	291.6	0.065	68.1	4.55	2.62	1.334	18.21	4.26	2.51	0.95	9.08		0.344	0.556	7.95	13.42	84.3	0.906	2.91	6.84	34.39	3.72	0.886	222.7	0.5006	0.743	0.723	0.027
EWI9309-002-002	GL	MARR242	LE ROUX, 2000	LAICP	-47.548	-10.185	51.4957	2.03956	10.0618	6.49372	13.5607	10.3422	3.4444	0.768057	0.299243	0.139647		177		32					5.04	2.83	1.82		5.6			15.8				15.9	19.4	41	1.64		13	38	4.6		259	0.95		1.56
EWI9309-002-004	GL	MARR242	LE ROUX, 2000	LAICP	-47.548	-10.185	51.5169	1.66818	9.41468	7.42448	14.2548	10.9307	3.12217	0.438985	0.209516	0.159631		94		19.9					4.72	2.53	1.3		4.37			9.49				8.62	13.9	50	0.88		6.66	40	3.77		195	0.57		0.84
EWI9309-002-005	GL	MARR242	LE ROUX, 2000	LAICP	-47.548	-10.185	51.5371	1.67629	9.38587	7.41906	14.2083	10.894	3.13734	0.48122	0.180457	0.160407		92		19.3					4.74	2.39	1.54		4.86			9.2				7.89	13.3	51	0.76		6.74	39	3.75		193	0.5		0.77
EWI9309-002-006	GL	MARR242	LE ROUX, 2000	LAICP	-47.548	-10.185	51.02	1.68	8.982	7.07	14.68	10.81	3.09	0.48	0.18	0.17		92		19.5					4.59	2.57	1.45		4.33			9.03				8.06	13.8	46	0.93		6.48	40	3.95		192	0.57		0.82
EWI9309-002-007	GL	MARR242	LE ROUX, 2000	LAICP	-47.548	-10.185	51.6293	1.67929	9.39333	7.4947	14.2724	10.8534	3.05428	0.441907	0.190824	0.130564		94		19.8					4.62	2.61	1.33		4.71			9.46				8.04	13.9	52	1.2		7.17	38	4.27		201	0.58		0.78
EWI9309-002-008	GL	MARR242	LE ROUX, 2000	LAICP	-47.548	-10.185	51.501	1.65977	9.45339	7.4979	14.3461	10.8081	3.09502	0.432049	0.211001	0.150715		92		19.8					4.84	2.66	1.25		4.25			9.72				8.18	14	49	1.04		6.99	39	4.08		193	0.6		0.79
EWI9309-002-009	GL	MARR242	LE ROUX, 2000	LAICP	-47.548	-10.185	51.5932	1.73843	9.38493	7.32183	14.2693	10.9337	3.09093	0.451547	0.180619	0.16055		95		20					4.31	2.66	1.34		5.08			9.36				8.47	14.3	52	1.19		7.85	40	4.14		198	0.58		0.79
EWI9309-026-002	GL	MARR241	Kelley, 2013	ICP-MS	-47.353	-13.4	49.1256	1.0444	10.3727	9.01155	16.4631	10.693	2.77412	0.0446503	0.0595338	0.143873		21.8		15.15	45.24	269.9	0.028	66.7	7.45	4.79	1.497	18.8	5.91	3.19	1.68	4.74	7.49	0.665		2.554	12.84	138.4	0.715	2.54	1.57	43.16	4.34	1.185	119.5	0.1683	1.168	0.214	0.026
EWI9309-026-001	GL	MARR241	AGRANIER, 2005; ANDRES, 2002; DIXON, 2017; DOUGLASS, 1999; KELLEY, 2013; LE ROUX, 2000; SARDA, 2000	ICP-MS; FTIR	-47.353	-13.4	50.1235	1.85869	11.6641	7.32818	14.1167	11.0575	3.04004	0.120346	0.150433	0.160462	0.226	20.1		13.78	39.43	206.3	0.024	62.8	6.77	4.35	1.395	17.7	5.47	2.81	1.53	4.42	7.4	0.609	0.297	2.266	12.75	86.4	0.674	2.29	1.59	39.54	4.35	1.068	121.2	0.159	1.062	0.216	0.026
EWI9309-026-003	GL	MARR241	LE ROUX, 2000; LE ROUX, 2001	LAICP; LA-ICP-MS	-47.353	-13.398	49.803	1.84033	11.7411	7.52254	14.0245	11.2086	3.04308	0.0903499	0.1807	0.210817		14.8		12.9					7.29	4.49	1.57		7.04			4.36				1.79	13.6	70			1	49	4.73		109	0.12		0.18
EWI9309-025-001	GL	MARR242	AGRANIER, 2005; ANDRES, 2002; DIXON, 2017; DOUGLASS, 1999; KELLEY, 2013; LE ROUX, 2000; LE ROUX, 2002; SARDA, 2000	ICP-MS; FTIR	-47.348	-10.32	53.8205	1.43901	8.65867	7.76549	15.1777	8.64705	3.34204	0.279735	0.109896	0.139867	0.148	70.4		12.97	40.16	300	0.042	58	3.59	1.81	1.319	18.94	4.16	1.58	0.69	5.48		0.217	0.5005	5.4145	10.19	210.9	0.606	1.92	4.83	20.59	3.66	0.756	213.8	0.3402	0.657	0.504	0.023
EWI9309-025-005	GL	MARR242	Kelley, 2013	ICP-MS	-47.348	-10.32	54.2377	1.44748	8.70757	7.80081	14.6193	8.61788	3.38144	0.271333	0.16079	0.15074		65.7		12.11	39.98	294.2	0.047	47.4	3.42	1.66	1.194	17.33	3.85	1.48	0.64	5.06		0.215	0.489	4.872	10.18	242.3	0.596	1.76	4.76	18.79	3.49	0.652	202.7	0.316	0.558	0.482	0.019
EWI9309-025	GL	MARR242	Gale, 2013	ICP-MS	-47.348	-10.43	54.06	1.41	7.64	6.89	15.32	8.25	3.29	0.23		0.16		69.517	0.66	12.553	40	309	0.0438	56.5	3.646	1.8643	1.331	19.29	3.89484	2.154	0.712	5.491		0.228		6.036	10.401	185.4	0.38	1.919	4.839		3.744		223.09	0.352	0.655	0.508
EWI9309-025-004	GL	MARR242	LE ROUX, 2000	LAICP	-47.348	-10.43	54.3231	1.45985	8.70519	7.18589	15.0084	8.7952	3.33709	0.27393	0.154397	0.144436		65		11.7					3.76	1.56	1.51		4.63			5.69				5.67	10.8	107	0.75		4.47	24	3.71		203	0.34		0.53
EWI9309-025-006	GL	MARR242	LE ROUX, 2000	LAICP	-47.348	-10.43	54.3582	1.44719	8.60828	7.71412	14.8029	8.67559	3.23004	0.269395	0.159641	0.129709		62		11.4					3.39	1.82	1.23		4.53			5.62				5.55	10.4	145	0.65		4.6	22	3.46		204	0.36		0.5
EWI9309-025-007	GL	MARR242	LE ROUX, 2000	LAICP	-47.348	-10.43	54.3217	1.45814	8.5857	7.35718	14.9944	8.6809	3.4279	0.26956	0.149755	0.149755		64		11.9					3.46	1.55	1.3		3.87			5.5				5.74	10.2	112	0.61		4.53	23	3.66		201	0.37		0.57
EWI9309-027-001	GL	MARR240	Kelley, 2013	ICP-MS	-47.107	-13.4	48.8979	0.999147	9.70657	9.31262	16.1861	11.8059	2.52614	0.0500986	0.0801577	0.160315		10		8	44.13	318.2	0.012	85.3	4.26	2.83	0.911	15.36	3.38	1.3	0.96	2.5	4.62	0.426	0.198	1.027	7.09	145.4	0.365	1.33	0.63	37.28	2.45	0.39	110.9	0.0724	0.627	0.101	0.02
EWI9309-027-002	GL	MARR240	Kelley, 2013	ICP-MS	-47.107	-13.4	50.7574	1.75253	11.6982	7.30731	13.7309	10.8785	3.10785	0.11063	0.140802	0.150859		11.8		8.68	52.73	364.5	0.015	84.9	4.7	3.07	0.982	17.25	3.72	1.44	1.06	2.6	5.67	0.434	0.288	1.127	6.97	201.3	0.494	1.4	0.66	36.24	2.38	0.559	126	0.0748	0.712	0.101	0.02
EWI9309-027-003	GL	MARR240	LE ROUX, 2000	LAICP	-47.107	-13.398	48.5374	0.991172	10.202	9.33088	16.0569	11.8602	2.40847	0.0496987	0.0695782	0.218674		7.28		7.23					4.1	2.74	1.03		3.77			2.48				1.09	7.3	135			0.52	44	2.55		104	0.07		0.12
EWI9309-027-004	GL	MARR240	LE ROUX, 2000	LAICP	-47.107	-13.398	48.4307	1.0648	10.709	9.1556	16.2257	11.0356	2.72958	0.0598376	0.109702	0.189486		8.11		7.36					4.11	2.68	0.91		4.07			2.42				1.12	6.96	140			0.57	37	2.3		117	0.09		0.1
EWI9309-028-003	GL	MARR240	AGRANIER, 2005; DIXON, 2017; DOUGLASS, 1999; KELLEY, 2013; LE ROUX, 2000; SARDA, 2000	ICP-MS; FTIR	-46.9	-13.45	49.457	1.43708	9.75811	8.74643	15.3302	11.4477	3.02437	0.13968	0.0997716	0.149657	0.177	28.1		13.26	42.83	316.5	0.038	65.1	5.83	3.67	1.254	17.48	4.68	2.37	1.29	4.39	6.37	0.521	0.341	3.011	10.3	129.9	0.568	2.09	2.29	39.24	3.42	0.862	126.8	0.1953	0.89	0.265	0.021
EWI9309-028-001	GL	MARR240	Kelley, 2013	ICP-MS	-46.9	-13.45	51.1476	1.25415	9.32499	8.54281	14.3757	11.8913	2.82709	0.0702889	0.120495	0.140578		15.5		9.52	42.03	346.2	0.02	75.7	4.73	3.05	1.105	15.41	4.01	1.55	1.05	2.81	6.56	0.425	0.237	1.317	8.51	118.1	0.447	1.57	0.9	39.6	2.91	0.482	116.8	0.0892	0.731	0.12	0.025
EWI9309-028-002	GL	MARR240	LE ROUX, 2000	LAICP	-46.9	-13.453	51.0469	1.24752	9.36962	8.36329	14.5784	11.9379	2.83175	0.0699175	0.119859	0.129847		11.4		8.36					4.67	2.79	1.06		4.45			2.9				1.34	8.37	77			0.79	28	3.12		107	0.09		0.79
EWI9309-028-005	GL	MARR240	LE ROUX, 2000	LAICP	-46.9	-13.453	50.1196	1.30348	9.53236	8.48962	15.0368	12.0761	2.7636	0.0796362	0.129409	0.149318		12		11.2					4.93	2.7	1.05		4.3			4.21				1.43	8.8	79			0.85	28	2.98		109	0.08		0.85
EWI9309-028-006	GL	MARR240	LE ROUX, 2000	LAICP	-46.9	-13.453	50.4693	1.26816	9.25266	8.51148	15.0266	12.0523	2.73488	0.069946	0.109915	0.199846		12.5		8.45					4.82	2.78	1.04		3.92			2.82				1.25	8.45	79			0.81	28	2.78		111	0.07		0.81
EWI9309-028-007	GL	MARR240	LE ROUX, 2000; LE ROUX, 2001	LAICP; LA-ICP-MS	-46.9	-13.453	50.398	1.24112	9.46933	8.62889	14.9338	12.0152	2.68074	0.0695586	0.119243	0.139117		11.4		8.36					4.7	2.88	1.07		4.32			2.85				1.42	8.15	97			0.74	44	3.13		107	0.09		0.13
EWI9309-028-008	GL	MARR240	LE ROUX, 2000; LE ROUX, 2001	LAICP; LA-ICP-MS	-46.9	-13.453	50.2456	1.26654	9.66765	8.59358	14.8634	11.9872	2.71181	0.0698568	0.119754	0.169652		11.5		8.58					4.57	2.76	1.02		4.29			2.87				1.44	8.72	97			0.84	44	2.74		109	0.11		0.12
EWI9309-030-001	GL	MARR238	Kelley, 2013	ICP-MS	-46.592	-13.38	49.8656	1.3165	9.80456	8.63291	15.2151	11.4776	2.82864	0.159636	0.10975	0.149659		31.6		11.2	44.52	366.7	0.036	74.2	5.1	3.22	1.156	17.33	4.24	1.91	1.12	3.89	6.74	0.443		3.093	8.98	130.7	0.543	1.78	2.35	38.89	3.04	0.892	126.5	0.1896	0.802	0.261	0.023
EWI9309-030-002	GL	MARR238	LE ROUX, 2000	LAICP	-46.592	-13.385	50.9406	1.72709	10.5875	7.81674	14.2754	10.9871	2.82939	0.138758	0.148669	0.138758		23		12.2					5.95	3.78	1.5		5.32			4.67				3.21	11.1	95	0.69		2.03	44	3.48		109	0.22		0.25
EWI9309-031-001	GL	MARR238	Kelley, 2013	ICP-MS	-46.388	-13.45	49.3163	1.40463	9.14944	8.44343	15.8705	11.1611	2.87284	0.508001	0.159373	0.149412		126.9		22.09	44.89	332.3	0.174	69.6	5.16	3.12	1.346	18.48	4.57	2.58	1.11	9.53	4.66	0.43	0.947	10.54	12.45	136.8	0.866	2.9	9.88	36.88	3.42	0.911	205	0.6652	0.793	0.84	0.032
EWI9309-031-002	GL	MARR238	LE ROUX, 2000; LE ROUX, 2001	LAICP; LA-ICP-MS	-46.388	-13.455	50.2579	1.39985	9.10906	8.41469	15.1288	10.9847	2.94096	0.496345	0.178684	0.138977		97		16.7					4.1	2.49	1.23		4.12			8.17				9.06	11.1	113	1.03		8.08	36	3.21		190	0.67		0.79
EWI9309-032-001	GL	MARR238	Kelley, 2013	ICP-MS	-46.23	-13.55	49.9992	1.39446	10.3993	8.38957	14.7389	11.6006	2.6867	0.120384	0.130416	0.160512		22.9		11.08	44.5	335.4	0.036	71.9	5.85	3.86	1.19	17.58	4.46	2.05	1.33	3.61	5.89	0.552	0.303	2.519	8.93	115.5	0.489	1.79	1.92	43.93	3.14	0.793	108.7	0.1588	0.868	0.221	0.02
EWI9309-032-002	GL	MARR238	Kelley, 2013	ICP-MS	-46.23	-13.55	51.0737	1.50335	9.72251	7.68234	14.8902	10.9247	2.98729	0.290491	0.150254	0.140237		70.5		16.35	40.99	289.1	0.077	63	5.51	3.39	1.278	17.84	4.64	2.25	1.21	6.48	5.86	0.471	0.586	6.61	11.31	105.7	0.693	2.35	5.49	36.79	3.58	0.768	159.1	0.4098	0.841	0.594	0.025
EWI9309-032-006	GL	MARR238	LE ROUX, 2000	LAICP	-46.23	-13.555	49.8312	1.4335	10.1751	8.27779	14.8693	11.7392	2.76278	0.120269	0.190425	0.220492		24		9.8					5.64	3.23	1.23		4.8			3.8				2.79	9.46	83	0.55		1.78	49	3.31		106	0.18		0.28
EWI9309-032-007	GL	MARR238	LE ROUX, 2000	LAICP	-46.23	-13.555	49.7116	1.48131	10.2126	8.00404	15.141	11.2996	2.92466	0.290127	0.16007	0.140061		60		13.9					5.4	3.08	1.3		4.05			6.43				6.8	10.9	90	0.82		4.72	42	3.31		149	0.44		0.61
EWI9309-032-008	GL	MARR238	LE ROUX, 2000	LAICP	-46.23	-13.555	49.9821	1.51247	10.4422	8.12296	14.6495	11.6655	2.7497	0.130137	0.130137	0.220232		21		9.65					5.3	3.44	1.29		4.37			3.55				2.87	9.01	85	0.75		1.83	48	3.05		105	0.17		0.25
EWI9309-032-009	GL	MARR238	LE ROUX, 2000	LAICP	-46.23	-13.555	49.7279	1.44344	9.89047	8.01339	15.0325	11.5672	2.93854	0.318454	0.169179	0.218937		73		15					5.06	2.99	1.39		4.6			6.78				7.46	11.2	81	0.6		5.41	44	3.53		159	0.45		0.67
EWI9309-032-003	GL	MARR238	LE ROUX, 2000; LE ROUX, 2001	LAICP; LA-ICP-MS	-46.23	-13.555	50.7695	1.50737	9.93269	7.74449	14.7704	11.0457	2.96534	0.297322	0.178393	0.13875		63		14.2					5.5	3.05	1.23		4.71			6.35				7.39	10.8	85	0.79		4.57	44	3.28		146			0.62
AII0107-7-002-033	GL	MAR	Jenner and O'Neil, 2012	LA-ICP-MS	-46.22	-14.08	50.42	1.33	9.35	8.05	15.68	11.68	2.61	0.14	0.15			22.7252	0.458567	10.8806	44.5236	325.767	0.0213568	77.4322	4.84275	3.0989	1.13341	18.0219	4.02174	2.16074	1.05681	3.85308	5.61188	0.436507	0.458605	2.50757	9.44958	135.7	0.619069	1.75998	2.02913	37.5071	3.03839	1.12272	116.43	0.16028	0.723499	0.217705	0.0130884
AII0107-7-002-034	GL	MAR	Jenner and O'Neil, 2012	LA-ICP-MS	-46.22	-14.08	50.8	1.34	9.4	8.11	15.61	11.62	2.61	0.13	0.13			23.3309	0.443302	11.0546	45.3638	331.238	0.0209532	82.9604	4.94754	3.14497	1.15479	18.323	4.21046	2.25905	1.08276	3.98875	5.60802	0.44385	0.434808	2.55829	9.64347	143.124	0.598993	1.76394	2.1091	39.5559	3.18948	1.11676	118.24	0.165406	0.74578	0.229112	0.0113148
AII0107-7-002-035	GL	MAR	Jenner and O'Neil, 2012	LA-ICP-MS	-46.22	-14.08	50.56	1.22	9.48	8.42	16.38	11.55	2.55	0.15	0.14			26.1239	0.418103	10.9542	46.5306	371.501	0.0242028	85.875	4.95937	3.22403	1.14735	18.0907	4.15593	2.09215	1.07391	4.00446	5.33089	0.46739	0.495887	2.74657	9.73836	137.503	0.636331	1.76888	2.37829	41.0062	3.21926	1.09305	138.936	0.1763	0.733148	0.246432	0.0117888
AII0107-7-002-036	GL	MAR	Jenner and O'Neil, 2012	LA-ICP-MS	-46.22	-14.08	48.61	0.98	10.17	9.2	16.6	11.4	2.53	0.1	0.13			17.3693	0.300404	7.71625	54.0663	346.56	0.0135374	87.6573	3.99249	2.60498	0.866844	17.0334	3.1707	1.53664	0.881234	2.81754	4.19995	0.380295	0.43406	1.75199	6.70585	199.129	0.488939	1.23555	1.41606	41.6858	2.22686	0.895824	104.698	0.113188	0.570467	0.162555	0.00911867
AII0107-7-002-037	GL	MAR	Jenner and O'Neil, 2012	LA-ICP-MS	-46.22	-14.08	50.88	1.35	9.4	8.01	15.89	11.59	2.56	0.13	0.14			22.931	0.460415	10.971	45.7771	329.127	0.0211195	80.6815	5.02861	3.12525	1.12101	18.0205	4.13621	2.25351	1.06277	3.94029	5.59192	0.44039	0.450351	2.54258	9.58071	149.49	0.603039	1.7795	2.03769	39.5021	3.25132	1.1596	118.128	0.15532	0.756412	0.227756	0.0110769
AII0107-7-002-055	GL	MAR	Jenner and O'Neil, 2012	LA-ICP-MS	-46.22	-14.08	50.64	1.46	9.98	7.56	15.58	11.62	2.75	0.13	0.15			24.6368	0.459407	12.3896	44.3626	327.398	0.0227954	78.2174	5.44933	3.40918	1.24584	18.921	4.57868	2.36156	1.17112	4.34695	5.98726	0.475374	0.530329	2.68292	10.7059	107.175	0.689554	2.00564	2.06791	41.2973	3.54002	1.2311	128.378	0.174009	0.797815	0.226026	0.0136235
AII0107-7-002-053	GL	MARR238	Kelley, 2013	ICP-MS	-46.212	-13.64												21.86		11.14	42.44	318.9	0.034	68.73	5.28	3.33	1.132	15.23	4.12	1.86	1.166	3.63	6.2	0.471	0.301	2.63	9.49	132.6	0.564	1.8	1.96	37.69	3.21	0.791	116	0.1878	0.791	0.256	0.023
AII0107-7-002-038	GL	MARR238	FONTIGNIE, 1996; KURZ, 1982; MICHAEL, 1995; MICHAEL, 1998; REEKIE, 2019	CALC; EMP; FTIR; LA-ICPMS; MS	-46.212	-13.64	50.63	1.32	9.28	8	15.61	11.69	2.71	0.12	0.14		0.268	22.8	0.44	10.91	44.96	325.13	0.021	79.78	5	3.13	1.12	18.23	4.15	2.18	1.06	3.93	5.51	0.44	0.26	2.51	9.53	136.81	0.598195	1.75	2.05	39.05	3.2	0.88	118.2	0.15	0.74	0.222876	0.01
AII0107-7-002-038	WR	MAR	AGRANIER, 2005; HANAN, 1986; HUMPHRIS, 1985; KELLEY, 2013	CALC; CHN; HR-ICP-MS; INAA; MC-ICP-MS; MS; TITR; XRF	-46.212	-14.073	50.52	1.36	9.59	8.38	15.87	11.67	2.34	0.15	0.14	0.17		22.25		10.74	39.82	312	0.032	59.66	5.19	3.31	1.099	14.97	4.14	2.47	1.157	3.52		0.465	0.295	2.662	9.12	120.2	0.517	1.75	1.85	35.89	3.07	0.83	116.8	0.1792	0.775	0.241	0.025
AII0107-7-002-008	GL	MAR	GRAHAM, 1992; MELSON, 2003; NIELSEN, 2018	EMP; ICPMS; MC-ICP-MS; MS; Unknown	-46.212	-14.073	50.65	1.33	9.21	8.06	15.69	11.69	2.54	0.13	0.15			22.7		11.3	42	353	0.02		5.35	3.32	1.13		4.41	2.36	1.18	3.93		0.49		2.48	9.67		0.49	1.85	2.05	39.9	3.31		122		0.78	0.254
EWI9309-033-001	GL	MARR236	AGRANIER, 2005; ANDRES, 2002; DIXON, 2017; DOUGLASS, 1999; KELLEY, 2013; LE ROUX, 2000; SARDA, 2000	ICP-MS; FTIR	-45.99	-14.08	49.5596	1.66331	9.42418	8.06174	15.3329	10.2052	3.26919	0.736136	0.26859	0.169112	0.301	183		26.43	39.85	272.9	0.188	55.5	5.49	3.34	1.513	17.4	5.17	3.02	1.19	12.16	6.54	0.451	1.2095	15.93	15.74	133.1	1.101	3.54	15.12	32.26	4.42	1.122	258.1	0.9496	0.91	1.407	0.043
EWI9309-033-003	GL	MARR236	LE ROUX, 2000	LAICP	-45.99	-14.077	50.3051	1.70986	9.26858	8.10438	14.9733	9.92955	3.34985	0.706495	0.245311	0.127562		153		23					5.14	3.02	1.44		4.82			11.6				15.3	15.1	113	1.3		13.6	36	4.05		231	0.91		1.34
EWI9309-033-004	GL	MARR236	LE ROUX, 2000	LAICP	-45.99	-14.077	50.2102	1.74166	9.53574	7.63645	15.0579	10.0788	3.36361	0.71719	0.235788	0.127719		159		23					5.2	2.74	1.46		4.7			11.7				15.8	15.1	98	1.13		13.7	36	4.11		239	1.02		1.42
EWI9309-033-005	GL	MARR236	LE ROUX, 2000	LAICP	-45.99	-14.077	49.7799	1.66904	9.44527	8.01716	15.0304	10.3497	3.27065	0.698742	0.299461	0.189659		157		24					5.07	2.98	1.4		5.13			11.9				16.1	15.5	122	1.35		14.2	37	4.35		238	1.01		1.39
EWI9309-033-006	GL	MARR236	LE ROUX, 2000	LAICP	-45.99	-14.077	49.7593	1.74212	9.4169	8.10695	15.082	10.2568	3.21791	0.705747	0.288263	0.159042		160		23					5.53	3.1	1.49		5.46			12.1				16.1	15.3	113	1.28		14.1	37	4.39		238	1.01		1.48
EWI9309-033-008	GL	MARR236	LE ROUX, 2000	LAICP	-45.99	-14.077	49.3153	1.72698	9.54566	8.22655	15.2471	10.2363	3.21811	0.703658	0.327052	0.188303		158		23					5.19	3.27	1.44		4.78			11.8				15.7	15.3	115	1.11		13.6	37	4.37		234	0.9		1.36
EWI9309-033-010	GL	MARR236	LE ROUX, 2000	LAICP	-45.99	-14.077	49.4829	1.6906	9.72973	8.14424	15.0658	10.1286	3.27369	0.710861	0.296192	0.197461		154		23					5.12	2.92	1.39		4.93			11.7				15.8	15.5	116	0.95		13.7	37	3.81		234	1		1.37
EWI9309-033-011	GL	MARR236	LE ROUX, 2000	LAICP	-45.99	-14.077	49.4419	1.72521	9.38764	8.14223	15.2051	10.3745	3.2335	0.72694	0.328617	0.139413		153		23					5.03	2.78	1.53		4.75			11.8				16.1	15	115	1.2		13.4	38	4.13		236	1.08		1.45
EWI9309-033-007	GL	MARR236	LE ROUX, 2000; LE ROUX, 2001	LAICP; LA-ICP-MS	-45.99	-14.077	49.84	1.73869	9.54636	8.10597	15.0327	9.98153	3.25127	0.729921	0.295914	0.167685		152		23					5.44	2.72	1.6		4.6			11.7				15.6	14.8	114	1.12		13.5	37	4.33		235	0.94		1.51
EWI9309-033-009	GL	MARR236	LE ROUX, 2000; LE ROUX, 2001	LAICP; LA-ICP-MS	-45.99	-14.077	49.661	1.77148	9.42253	8.04214	15.038	10.332	3.25567	0.705477	0.327898	0.178853		161		23					5.53	3.2	1.46		5.19			11.7				16.6	14.5	115	1.04		13.7	37	4.19		239	1.02		1.43
EWI9309-034-001	GL	MARR236	AGRANIER, 2005; ANDRES, 2002; DIXON, 2017; DOUGLASS, 1999; KELLEY, 2013; LE ROUX, 2000; SARDA, 2000	ICP-MS; FTIR	-45.847	-14.19	49.5131	1.25283	10.4443	8.59941	15.7583	11.1098	2.7039	0.0597026	0.0995043	0.169157	0.125	15.5		9.03	51.06	415.7	0.02	71.8	5.27	3.6	1.066	17.24	4.1	1.71	1.23	2.76	6.41	0.523		1.649	7.79	196.1	0.4	1.51	1.03	39.51	2.75	0.591	104.1	0.1067	0.805	0.136	0.02
EWI9309-034-002	GL	MARR236	LE ROUX, 2000	LAICP	-45.847	-14.193	49.2955	1.27444	10.3571	9.06455	15.6259	10.8496	2.82185	0.108734	0.098849	0.138389		10.7		7.48					4.69	3.22	0.74		4.34			2.63				1.55	7.94	152	0.34		0.92	41	2.66		99			0.16
EWI9309-034-003	GL	MARR236	LE ROUX, 2000	LAICP	-45.847	-14.193	49.3836	1.23881	10.4291	9.13637	15.6885	10.7283	2.78278	0.069429	0.0892659	0.148777		11.5		7.6					4.62	2.91	0.76		3.75			2.66				1.56	7.75	158	0.29		1.02	41	2.7		98	0.11		0.12
EWI9309-034-005	GL	MARR236	LE ROUX, 2000	LAICP	-45.847	-14.193	49.2942	1.24731	10.6772	8.9097	15.7578	10.7423	2.80189	0.0599193	0.0798924	0.139812		11		7.43					4.8	2.99			3.83			2.56				1.57	7.51	144	0.32		0.9	40	2.54		96			0.15
EWI9309-034-006	GL	MARR236	LE ROUX, 2000	LAICP	-45.847	-14.193	48.7852	1.2497	10.5382	9.34841	15.6521	10.9733	2.7361	0.0794047	0.0992558	0.218363		11.9		7.7					4.74	3.06			3.94			2.65				1.79	7.86	142			1.03	43	2.87		99	0.11		0.13
EWI9309-034-007	GL	MARR236	LE ROUX, 2000	LAICP	-45.847	-14.193	48.5007	1.26188	10.4359	9.49142	15.7854	11.1202	2.71361	0.0801788	0.120268	0.17038		11.6		7.82					5.06	3.34	0.8		4.49			2.84				1.76	7.68	147	0.3		0.91	43	2.87		102	0.11		0.15
EWI9309-034-008	GL	MARR236	LE ROUX, 2000	LAICP	-45.847	-14.193	48.8316	1.25541	10.4848	9.20679	15.8311	11.0223	2.73133	0.0703595	0.120616	0.140719		10.9		7.55					4.67	3.31			4.37			2.69				1.71	7.19	150	0.34		0.81	41	2.89		99	0.12		0.13
EWI9309-036-001	GL	MARR235	Kelley, 2013	ICP-MS	-45.567	-14.71	50.1546	1.50068	10.6493	8.0723	15.085	10.9152	2.93294	0.0999913	0.0999913	0.139988		16.8		11.48	43.17	286.2		69.5	5.88	3.74	1.215	17.68	4.64	2.34	1.3	3.55	5.86	0.524	0.328	2.49	9.86	118	0.498	1.89	1.51	36.67	3.47	0.825	120.5	0.1736	0.901	0.188	0.021
EWI9309-037-001	GL	MARR234	AGRANIER, 2005; ANDRES, 2002; DIXON, 2017; DOUGLASS, 1999; KELLEY, 2013; LE ROUX, 2000; SARDA, 2000	ICP-MS; FTIR	-45.233	-15.07	49.2996	1.67234	10.2192	8.39536	15.0986	10.6492	3.10052	0.410074	0.190034	0.150027	0.277	104		20.5	44.85	308.9	0.1	68.3	6.35	3.92	1.521	18.61	5.52	2.98	1.39	8.35	7.64	0.539	0.795	9.54	13.75	154.5	0.838	2.96	7.78	38.43	4.15	1.156	190.9	0.5871	1.018	0.749	0.035
EWI9309-039-001	GL	MARR234	Kelley, 2013	ICP-MS	-45.233	-15.07	49.9971	1.63696	10.251	8.2347	15.4613	10.5604	2.96449	0.149722	0.169685	0.149722		26.1		11.97	46.15	341.6	0.038	61.8	5.74	3.64	1.219	17.78	4.67	2.28	1.27	3.89	5.91	0.495	0.47	3.252	10.24	190.8	0.586	1.92	2.16	32.79	3.44	0.849	124.6	0.2156	0.891	0.245	0.023
EWI9309-037-006	GL	MARR234	LE ROUX, 2000	LAICP	-45.233	-15.075	50.3214	1.70224	9.88647	8.08078	14.8241	10.3553	3.2091	0.415083	0.227308	0.148244		89		17.7					5.73	3.38	1.11		5.58			8.09				9.3	13.3	116	0.79		7.01	39	3.93		180	0.58		0.81
EWI9309-037-002	GL	MARR234	LE ROUX, 2000; LE ROUX, 2001	LAICP; LA-ICP-MS	-45.233	-15.075	50.3996	1.75165	10.261	7.79274	14.7354	10.3728	3.14057	0.405116	0.197617	0.128451		88		17.5	48	294		58	6.23	3.3	1.16		5.56			8.18				9.27	13.6	127	0.66		6.82	39	4.11		181	0.64		0.79
EWI9309-037-003	GL	MARR234	LE ROUX, 2000; LE ROUX, 2001	LAICP; LA-ICP-MS	-45.233	-15.075	50.4071	1.73686	9.99537	7.88328	14.8652	10.3047	3.21885	0.413844	0.206922	0.137948		90		17.7					5.64	3.42	1.21		6.04			8.27				9.26	13.8	129	0.8		7.11	40	4.17		184	0.64		0.85
EWI9309-040-004	GL	MARR232	Kelley, 2013	ICP-MS	-44.41	-15.91	50.4669	1.53737	10.2224	8.48058	14.5788	11.0414	2.90594	0.110456	0.14058	0.150621		19.2		11.32	39.81	283.4		55.2	6.01	3.83	1.229	16.57	4.73	2.36	1.33	3.49	6.03	0.537	0.293	2.479	10.66	122.4	0.55	1.88	1.77	36.04	3.79	0.863	106.1	0.1631	0.924	0.208	0.021
EWI9309-040-001	GL	MARR232	Kelley, 2013	ICP-MS	-44.41	-15.91	51.0099	1.28053	9.65092	8.59935	14.5143	11.4359	2.79873	0.100103	0.110113	0.150155		25		10.48	40.04	336.2	0.029	59.9	5.33	3.33	1.167	15.68	4.34	1.91	1.19	3.44	6.22	0.461	0.2835	2.469	9.02	128.5	0.528	1.72	1.87	35.26	3.17	0.655	116.3	0.15885	0.812	0.217	0.026
EWI9309-040-002	GL	MARR232	LE ROUX, 2000	LAICP	-44.41	-15.908	51.1902	1.28063	9.40081	8.50199	14.9181	11.1595	2.80631	0.109262	0.129127	0.13906		19.5		8.84					4.83	2.91	1.09		4.23			3.27				2.44	8.95	121	0.71		1.49	42	3.19		103	0.17		0.17
EWI9309-040-003	GL	MARR232	LE ROUX, 2000	LAICP	-44.41	-15.908	51.3042	1.56032	10.0351	8.21176	14.2546	11.0079	2.86395	0.10923	0.12909	0.15888		16.6		10.5					6.12	3.59	1.28		5.17			3.76				2.61	10.2	119	0.81		1.58	44	3.46		98	0.18		0.25
EWI9309-040-007	GL	MARR232	LE ROUX, 2000	LAICP	-44.41	-15.908	50.4888	1.29706	9.28986	8.75096	15.05	11.5034	2.8007	0.119788	0.12977	0.189664		19.7		8.95					4.87	2.77	0.98		3.99			3.43				2.44	8.54	128	0.55		1.63	41	2.95		105	0.17		0.21
EWI9309-040-008	GL	MARR232	LE ROUX, 2000	LAICP	-44.41	-15.908	50.6237	1.33795	9.50808	8.69333	14.8846	11.4892	2.73353	0.0998734	0.139823	0.139823		20.4		9.02					5.21	2.97	1.05		4.5			3.29				2.37	8.84	128	0.7		1.62	42	3.01		107			0.23
EWI9309-040-009	GL	MARR232	LE ROUX, 2000	LAICP	-44.41	-15.908	50.3458	1.55377	10.4553	8.38455	14.5927	11.0324	2.76293	0.109473	0.159234	0.23885		16.1		10.2					5.91	3.9	1.2		5.15			3.48				2.42	10.1	112	0.6		1.35	42	3.6		96			0.19
EWI9309-040-010	GL	MARR232	LE ROUX, 2000	LAICP	-44.41	-15.908	50.1522	1.52717	10.4514	8.64115	14.4629	11.1669	2.75946	0.119698	0.149623	0.189522		16.9		10.2					5.81	3.57	1.31		5.26			3.79				2.46	10	119	0.72		1.53	43	3.66		99	0.17		0.22
EWI9309-040-011	GL	MARR232	LE ROUX, 2000	LAICP	-44.41	-15.908	50.1039	1.58278	10.6702	8.4819	14.4682	11.0746	2.76109	0.119346	0.149182	0.208855		18.5		10.1					5.88	3.73	1.23		5.73			3.69				2.66	10.5	114	0.56		1.55	44	3.42		99	0.2		0.21
EWI9309-040-005	GL	MARR232	LE ROUX, 2000; LE ROUX, 2001	LAICP; LA-ICP-MS	-44.41	-15.908	51.0826	1.5405	10.4518	8.44919	14.0652	10.9993	2.68894	0.089381	0.139037	0.1589		16.8		10					5.57	3.34	1.18		5.21			3.56				2.44	10.2	113	0.71		1.52	43	3.42		97	0.19		0.2
EWI9309-041-001	GL	MARR232	AGRANIER, 2005; ANDRES, 2002; DIXON, 2017; DOUGLASS, 1999; KELLEY, 2013; LE ROUX, 2000; LE ROUX, 2002; SARDA, 2000	ICP-MS; FTIR	-44.02	-16.08	50.111	1.35364	9.91308	8.61347	15.1138	11.4716	2.70508	0.0995477	0.129412	0.139367	0.165	21.3		11.16	45.69	354.5	0.027	68.6	5.88	3.82	1.224	16.96	4.72	2.07	1.31	3.49	6.98	0.531	0.316	2.426	9.32	138.4	0.495	1.82	1.56	41.93	3.17	0.88	108	0.1586	0.914	0.194	0.027
EWI9309-042-001	GL	MARR232	Kelley, 2013	ICP-MS	-43.427	-16.17	49.2785	1.17686	8.84639	8.33774	17.0345	11.1901	2.72273	0.349068	0.129654	0.209441		84.6		13.65	40.75	281.3	0.091	51.1	3.69	2.21	0.978	16.14	3.29	1.4	0.77	5.73	4.4	0.303	0.64	7.44	9.17	154.3	0.599	1.86	6.77	26.3	2.7	0.474	197	0.4676	0.567	0.617	0.023
EWI9309-041-003	GL	MARR232	LE ROUX, 2000	LAICP	-43.427	-16.17	50.9446	1.36319	10.0565	8.50821	14.6224	11.223	2.60615	0.0902249	0.110275	0.14035		15.1		8.86					5.27	3.26	1.12		4.36			3.15				2.26	8.42	110			1.32	42	2.98		97	0.15		0.19
EWI9309-041-005	GL	MARR232	LE ROUX, 2000	LAICP	-43.427	-16.17	50.85	1.3456	9.98193	8.68517	14.5099	11.3049	2.60163	0.0890604	0.138538	0.15833		14.3		8.86					4.91	3.33	1.16		4.76			3.27				2.15	8.48	102	0.25		1.23	42	3.13		97			0.2
EWI9309-041-006	GL	MARR232	LE ROUX, 2000	LAICP	-43.427	-16.17	51.0466	1.30178	10.056	8.54031	14.4816	11.189	2.69174	0.0894741	0.12924	0.139182		14.7		8.84					5.23	3.16	1.04		4.16			3.05				2.21	8.59	107			1.39	43	2.84		95	0.15		0.18
EWI9309-041-007	GL	MARR232	LE ROUX, 2000	LAICP	-43.427	-16.17	51.0639	1.23587	9.80648	8.64362	14.5755	11.3435	2.6597	0.0890544	0.0989493	0.148424		15.3		8.83					5.16	3.32	1.08		4.74			3.24				2.12	9.1	112			1.38	42	3.05		97	0.16		0.19
EWI9309-041-009	GL	MARR232	LE ROUX, 2000	LAICP	-43.427	-16.17	50.1537	1.31832	10.2732	8.46903	14.8132	11.4337	2.75413	0.109901	0.139874	0.169847		16		8.8					5.36	3.12	1.18		4.56			3.18				2.2	9.06	106			1.34	44	3.03		96	0.15		0.2
EWI9309-041-010	GL	MARR232	LE ROUX, 2000	LAICP	-43.427	-16.17	50.2603	1.33995	9.96866	8.46824	15.0512	11.4965	2.61006	0.110025	0.140032	0.190043		15.8		9.18					5.33	3.32	1.18		4.31			3.31				2.5	8.96	107			1.3	43	3.19		99			0.2
EWI9309-041-012	GL	MARR232	LE ROUX, 2000	LAICP	-43.427	-16.17	50.2503	1.36773	9.92303	8.51513	14.8707	11.5655	2.70335	0.109829	0.139782	0.189704		16.8		9.42					5.33	3.37	1.19		4.97			3.44				2.27	9.52	102	0.2		1.5	42	3.3		102			0.2
EWI9309-041-013	GL	MARR232	LE ROUX, 2000	LAICP	-43.427	-16.17	50.2195	1.38507	10.1811	8.53936	14.7163	11.5126	2.71749	0.0996447	0.119574	0.159432		15.1		8.94					5.36	3.4	1.19		4.44			3.36				2.27	8.68	109			1.45	45	3.32		100	0.17		0.21
EWI9309-041-002	GL	MARR232	LE ROUX, 2000; LE ROUX, 2001	LAICP; LA-ICP-MS	-43.427	-16.17	51.02	1.30009	9.94146	8.39565	14.673	11.3031	2.64929	0.0992868	0.129073	0.139002		16		9.16					5.38	3.42	1.13		4.46			3.35				2.34	8.35	103	0.51		1.5	43	3.25		100	0.18		0.21
EWI9309-041-011	GL	MARR232	LE ROUX, 2000; LE ROUX, 2001	LAICP; LA-ICP-MS	-43.427	-16.17	50.2474	1.36158	9.79137	8.55114	14.918	11.635	2.69177	0.121055	0.151318	0.151318		14.2		9.04					5.06	3.19	1.17		4.96			3.26				2.18	8.59	112			1.33	43	3.04		98			0.18
AII0107-7-004-004	GL	MAR	AGRANIER, 2005; ANDRES, 2002; FONTIGNIE, 1996; KELLEY, 2013; KURZ, 1982	CALC; HR-ICP-MS; MC-ICP-MS; MS	-42.92	-16.37												24.51		11.05	43.41	339.4	0.038	62.33	5.45	3.49	1.18	15.35	4.32	2.48	1.199	3.55		0.489	0.348	3.352	9.78	154.5	0.783	1.81	2.19	37.74	3.35	0.853	117.8	0.217	0.826	0.266	0.022
AII0107-7-004-003	GL	MAR	Jenner and O'Neil, 2012	LA-ICP-MS	-42.92	-16.37	50.54	1.46	9.8	8.42	15.15	11.22	2.71	0.15	0.16			25.3175	0.503359	11.1236	46.0255	335.573	0.0269525	71.1392	5.12783	3.25765	1.16864	18.085	4.322	2.26259	1.12077	3.93042	5.80276	0.450948	0.525879	3.26318	9.92756	162.891	0.608868	1.82133	2.32716	37.9683	3.35015	1.21054	118.079	0.194503	0.760061	0.241734	0.012268
AII0107-7-004-049	GL	MAR	Jenner and O'Neil, 2012	LA-ICP-MS	-42.92	-16.37	51.16	1.44	9.57	8.12	15.58	11.37	2.74	0.14	0.15			24.6355	0.44084	11.0206	45.719	342.772	0.02843	72.3217	5.16263	3.17862	1.17391	18.5699	4.39433	2.23293	1.10177	3.83538	5.86548	0.457245	0.521078	3.16832	9.93358	157.634	0.614475	1.80823	2.30984	39.4202	3.36582	1.16852	118.885	0.184813	0.765774	0.227552	0.0124048
AII0107-7-004-016	GL	MAR	MICHAEL, 1995; MICHAEL, 1998; REEKIE, 2019	EMP; FTIR; LA-ICPMS	-42.92	-16.37	50.91	1.41	9.62	8.44	15.28	11.37	2.72	0.12	0.16		0.187	22.6332	0.437644	10.5729	46.6958	345.476	0.0245045	74.9573	5.15488	3.20749	1.18576	18.5158	4.18164	2.19573	1.09565	3.68335	5.70355	0.436144	0.471354	2.911	9.67773	163.598	0.581883	1.73506	2.11317	38.5075	3.3112	1.15529	116.228	0.17168	0.747944	0.212878	0.010706
EWI9309-043-001	GL	MARR230	Kelley, 2013	ICP-MS	-42.185	-16.08	49.8878	1.46177	10.4518	8.20974	14.7949	11.6328	2.79858	0.10934	0.11928	0.16898		16.9		11.03	41.82	298.8		73	5.84	3.74	1.208	17.72	4.55	2.11	1.31	3.41	5.26	0.521	0.329	2.355	9.65	118.3	0.489	1.8	1.42	39.78	3.38	0.717	111.9	0.158	0.876	0.185	0.02
EWI9309-043-002	GL	MARR230	Kelley, 2013	ICP-MS	-42.185	-16.08	50.9662	1.48431	10.4603	8.17215	14.1782	11.3054	2.73495	0.0995687	0.119482	0.129439		16.5		10.68	40.81	291.7		64	5.67	3.63	1.17	17.5	4.46	2.03	1.26	3.31	5.37	0.513	0.305	2.277	9.4	107.2	0.488	1.74	1.4	38.73	3.26	0.731	114.1	0.1507	0.844	0.18	0.021
AII0107-7-006-036	GL	MAR	Jenner and O'Neil, 2012	LA-ICP-MS	-41.26	-16.6	50.52	1.48	9.85	8.26	14.99	11.46	2.57	0.11	0.17			18.0645	0.501229	10.9968	44.2037	348.045	0.0209878	74.4149	5.46362	3.34812	1.22807	17.7557	4.45928	2.41189	1.15396	3.73146	5.60664	0.47182	0.495092	2.73989	10.0657	142.073	0.566397	1.81269	1.71744	39.375	3.49102	1.12963	105.966	0.156552	0.798104	0.214857	0.0101332
AII0107-7-006-039	GL	MAR	Jenner and O'Neil, 2012	LA-ICP-MS	-41.26	-16.6	50.59	1.39	9.33	7.69	15.83	11.77	2.49	0.09	0.15			17.2703	0.426574	10.1032	42.7838	339.228	0.0180109	78.2777	4.95576	3.11684	1.15892	17.8263	4.13008	2.22136	1.08547	3.31059	5.68073	0.432377	0.451046	2.54901	9.32967	126.232	0.514107	1.67926	1.56364	38.8189	3.27497	1.0983	104.329	0.150544	0.750966	0.202494	0.00900808
AII0107-7-006-046	GL	MAR	Jenner and O'Neil, 2012	LA-ICP-MS	-41.26	-16.6	50.29	1.37	9.68	7.89	15.72	11.75	2.58	0.08	0.16			15.3585	0.456926	10.1005	44.0987	332.239	0.0168829	87.7309	5.01465	3.22274	1.15017	17.7438	4.12474	2.19577	1.11174	3.39501	5.40772	0.454277	0.448142	2.38628	9.24122	108.706	0.509133	1.67339	1.3405	40.8708	3.24085	1.08451	115.211	0.141743	0.754625	0.177081	0.00802263
AII0107-7-006-020	GL	MARR228	AGRANIER, 2005; ANDRES, 2002; FONTIGNIE, 1996; KELLEY, 2013; KURZ, 1982; MELSON, 2003; MICHAEL, 1995; MICHAEL, 1998	CALC; EMP; FTIR; HR-ICP-MS; MC-ICP-MS; MS	-41.248	-16.603	49.7707	1.36508	9.64932	8.1094	15.7915	11.711	2.82477	0.0998419	0.149763		0.163	14.18		9.66	42.7	317.9		75.7	5.22	3.4	1.094	15.06	4.11	1.79	1.166	2.9	4.26	0.482	0.308	2.364	9.1	119.6	0.468	1.64	1.27	36.76	3.11	0.778	113	0.159	0.784	0.183	0.02
EWI9309-043-003	GL	MARR228	LE ROUX, 2000; LE ROUX, 2001	LAICP; LA-ICP-MS	-41.248	-16.603	50.8534	1.4919	10.2399	8.09711	14.3847	11.4751	2.75	0.0994066	0.119288	0.139169		13.9		9.29					5.17	3.48	1.08		4.81			3.35				2.44	9.45	95			1.08	45	3.45		103	0.18		0.2
EWI9309-044-003	GL	MARR227	Kelley, 2013	ICP-MS	-40.862	-16.79	50.6894	1.3313	10.0613	8.16668	14.3325	12.0755	2.70043	0.0695637	0.109314	0.159003		13.7		10.11	40.04	311.4		76.3	5.37	3.39	1.124	16.34	4.23	1.94	1.18	3.02	4.9	0.481	0.256	2.136	9.14	98.9	0.409	1.67	1.16	38.29	3.21	1.011	104.3	0.1445	0.807	0.178	0.017
EWI9309-044-002	GL	MARR227	LE ROUX, 2000	LAICP	-40.862	-16.792	50.7581	1.37702	10.1219	8.20264	14.4688	11.7614	2.64339	0.0792526	0.118879	0.148599		12.3		9.23					5.13	3.23	1.21		4.47			3.17				2.31	9.14	85			0.85	47	3.11		97	0.16		0.21
EWI9309-044-004	GL	MARR227	LE ROUX, 2000	LAICP	-40.862	-16.792	50.1309	1.39819	10.151	8.38248	14.6815	11.9159	2.62552	0.0898781	0.149797	0.13981		12.1		8.85					5.19	3.34	1.16		4.68			3.11				2.32	8.79	90			1.03	46	3.06		95	0.15		0.17
EWI9309-044-005	GL	MARR227	LE ROUX, 2000	LAICP	-40.862	-16.792	49.9926	1.44133	10.0847	8.28551	14.7305	12.0497	2.65046	0.0900599	0.140093	0.200133		12.6		9.21					5.13	3.46	1.12		4.86			3.24				2.19	9.09	91			0.96	47	3.21		97	0.17		0.2
EWI9309-044-007	GL	MARR227	LE ROUX, 2000	LAICP	-40.862	-16.792	50.148	1.41917	10.0114	8.31207	14.6889	11.9782	2.72486	0.090575	0.110703	0.18115		12.9		8.92					5.08	3.3	1.17		4.52			3.13				2.13	9.4	90			0.83	47	3.31		97	0.13		0.2
EWI9309-044-009	GL	MARR227	LE ROUX, 2000	LAICP	-40.862	-16.792	50.0827	1.39931	10.0331	8.45002	14.6933	12.052	2.60717	0.0805353	0.120803	0.161071		13.3		9.74					5.24	3.45	1.14		4.99			3.21				2.26	9.25	85			0.85	47	3.22		100			0.23
EWI9309-044-010	GL	MARR227	LE ROUX, 2000	LAICP	-40.862	-16.792	50.261	1.42453	9.89402	8.40892	14.6495	12.0482	2.59769	0.0902729	0.100303	0.190576		12.6		9.13					5.22	3.34	1.1		4.8			3.17				2.22	8.99	88			1.08	47	3.34		98	0.12		0.18
EWI9309-044-011	GL	MARR227	LE ROUX, 2000	LAICP	-40.862	-16.792	49.9964	1.38993	10.4957	8.32092	14.5178	11.9214	2.68779	0.0799954	0.119993	0.149991		12.3		9					5.28	3.38	1.14		4.88			3.24				2.15	8.82	89			0.87	46	2.83		97	0.14		0.17
EWI9309-044-001	GL	MARR227	LE ROUX, 2000; LE ROUX, 2001	LAICP; LA-ICP-MS	-40.862	-16.792	50.802	1.447	10.1873	8.22385	14.3461	11.6835	2.64361	0.0792593	0.138704	0.128796		12.5		9.05					5.1	3.07	1.14		4.52			3.19				2.35	8.88	80			1.06	47	3.31		96			0.22
EWI9309-044-006	GL	MARR227	LE ROUX, 2000; LE ROUX, 2001	LAICP; LA-ICP-MS	-40.862	-16.792	49.9605	1.38866	10.0403	8.48907	14.7159	12.0498	2.64612	0.079922	0.139864	0.169834		13.1		9.35					5.75	3.4	1.18		5			3.48				2.45	9.71	86			1.02	49	3.21		101	0.17		0.24
EWI9309-044-008	GL	MARR227	LE ROUX, 2000; LE ROUX, 2001	LAICP; LA-ICP-MS	-40.862	-16.792	50.0577	1.42416	10.255	8.35483	14.665	11.8852	2.60685	0.0802216	0.170471	0.180499		12.3		9.49					5.6	3.44	1.16		4.87			3.29				2.3	9.9	84			0.93	48	3.15		98			0.21
EWI9309-045-003	GL	MARR227	Kelley, 2013	ICP-MS	-40.587	-16.77	49.6459	0.958218	9.12078	9.48716	15.9509	12.0117	2.36227	0.0297286	0.0594573	0.128824		6.4		6.74	44.18	343.3		81.8	3.61	2.35	0.797	13.56	2.99	0.91	0.8	2.05	4.43	0.357	0.189	0.919	5.9	177.1	0.333	1.08	0.48	31.83	2.05	0.309	100.2	0.0593	0.482	0.084	0.016
EWI9309-045-001	GL	MAR	DOUGLASS, 1999; KELLEY, 2013; LE ROUX, 2000; LE ROUX, 2002	EMP; HR-ICP-MS; MS	-40.587	-16.772	49.3	0.92	8.8	9.47	16.77	12.32	2.35	0.04	0.08	0.16				6.98	46.02	370.6	0.011	95.1	3.89	2.57	0.842	15.81	3.12	1.56	0.87	2.23		0.379	0.18	1.019	6.01	165	0.316	1.14	0.48	34.27	2.17	0.301	104	0.0673	0.57	0.088	0.021
EWI9309-045-001a	GL	MARR227	Kelley, 2013	ICP-MS	-40.587	-16.77												9.4		7.32	48.63	394.1	0.013	102.7	3.97	2.64	0.89	15.56	3.26	1.1	0.9	2.16	5.24	0.387	0.212	1.046	6.38	176.7	0.29	1.18	0.61	37.06	2.25	0.371	113	0.0679	0.604	0.083	0.021
EWI9309-045-001b	GL	MARR227	Kelley, 2013	ICP-MS	-40.587	-16.77	49.0688	0.915685	8.75873	9.42558	16.6913	12.2622	2.33898	0.0398124	0.0796248	0.15925		9.2		6.98	46.02	370.6	0.011	95.1	3.89	2.57	0.842	15.81	3.12	1.04	0.87	2.23	3.86	0.379	0.18	1.019	6.08	165	0.354	1.14	0.58	34.27	2.16	0.301	108.1	0.0673	0.57	0.076	0.021
EWI9309-045-002	GL	MARR227	LE ROUX, 2000	LAICP	-40.587	-16.772	49.6396	1.03083	9.19131	9.3068	15.9744	11.925	2.34908	0.04968	0.129168	0.129168		6.2		6.11					3.65	2.28	0.8		3.7			2.14				1.17	5.73	133			0.36	38	2.09		96			0.08
EWI9309-045-004	GL	MARR227	LE ROUX, 2000; LE ROUX, 2001	LAICP; LA-ICP-MS	-40.587	-16.772	49.3743	1.02046	8.98491	9.61191	16.1025	12.0494	2.34825	0.0397299	0.0595949	0.148987		5.75		6.14					3.82	2.44	0.81		3.45			2.14				1.17	5.88	139			0.4	40	2.33		94			0.13
AII0107-7-007-003	GL	MARR227	ANDRES, 2002; FONTIGNIE, 1996; GRAHAM, 1992; KELLEY, 2013; MICHAEL, 1995; MICHAEL, 1998	CALC; EMP; FTIR; HR-ICP-MS; MC-ICP-MS; MS	-40.44	-16.75								0.073			0.181	10.71		9.13	45.08	351.5	0.022	69.85	5.48	3.48	1.117	15.41	4.18	2.38	1.207	2.63		0.494	0.254	1.839	8.89	155.1	0.418	1.6	0.98	38.15	3.21	0.817	96.1	0.129	0.815	0.15	0.018
AII0107-7-007-010	GL	MARR227	FONTIGNIE, 1996; HANAN, 1986; KELLEY, 2013; KURZ, 1982	CALC; HR-ICP-MS; MS	-40.44	-16.75												11.33		9.33	47.14	369	0.023	72.7	5.73	3.76	1.173	16.24	4.37	2.39	1.278	2.68		0.528	0.266	1.905	8.95	165.8	0.467	1.63	0.95	39.37	3.2	0.864	96.4	0.134	0.858	0.15	0.02
AII0107-7-007-004	GL	MAR	Jenner and O'Neil, 2012	LA-ICP-MS	-40.44	-16.75	50.33	1.31	9.73	8.41	15.25	11.6	2.43	0.06	0.15			11.6682	0.394824	9.04903	46.3106	357.718	0.0112085	80.7146	4.99434	3.17285	1.1641	17.8943	4.13163	2.09403	1.0957	2.87536	5.49901	0.455819	0.408481	1.85493	8.84084	155.54	0.468888	1.54975	0.992139	39.3752	3.13379	1.07077	96.412	0.112525	0.732083	0.143242	0.00825881
AII0107-7-007-009	GL	MAR	Jenner and O'Neil, 2012	LA-ICP-MS	-40.44	-16.75	50.7	1.33	9.8	8.31	15.56	11.56	2.42	0.09	0.16			11.7537	0.392776	9.1539	45.6115	358.483	0.0121591	80.7787	5.17702	3.26361	1.18011	18.0737	4.17328	2.13923	1.09789	2.90639	5.50805	0.461265	0.408546	1.87213	8.93866	145.74	0.468114	1.55291	1.00647	40.0597	3.2094	1.07519	98.3992	0.111472	0.754312	0.148686	0.00793274
AII0107-7-007-011	GL	MAR	Jenner and O'Neil, 2012	LA-ICP-MS	-40.44	-16.75	50.43	1.34	9.78	8.54	15.45	11.52	2.41	0.07	0.15			11.6432	0.409447	9.06955	46.3135	358.002	0.0122019	79.1476	5.01738	3.15076	1.17722	17.8028	4.08288	2.10885	1.08453	2.85191	5.49909	0.438395	0.404289	1.86196	8.75876	157.512	0.47379	1.5615	1.00344	39.6352	3.1511	1.09256	97.462	0.110828	0.734456	0.1463	0.00931257
AII0107-7-007-012	GL	MAR	Jenner and O'Neil, 2012	LA-ICP-MS	-40.44	-16.75	50.33	1.36	9.75	8.45	15.5	11.72	2.57	0.08	0.14			11.7279	0.383946	9.0389	45.5422	355.725	0.0113388	79.2842	5.13209	3.2272	1.18383	17.6061	4.13451	2.11901	1.10697	2.88415	5.36432	0.454877	0.430717	1.85703	8.79485	153.007	0.477875	1.58428	0.987785	38.9295	3.16844	1.04738	97.9222	0.111049	0.75181	0.140757	0.00950704
AII0107-7-007-013	GL	MAR	Jenner and O'Neil, 2012	LA-ICP-MS	-40.44	-16.75	50.56	1.37	9.83	8.44	15.49	11.58	2.49	0.08	0.14			11.7195	0.407185	9.11796	45.4242	354.709	0.0116614	80.3611	5.16639	3.31728	1.14028	17.9114	4.15138	2.15862	1.12169	2.90606	5.3757	0.466236	0.415534	1.87168	8.89852	146.437	0.487532	1.59324	1.01283	39.3742	3.22267	1.07747	98.2551	0.122315	0.746447	0.142707	0.0105599
AII0107-7-007-018	GL	MAR	Jenner and O'Neil, 2012	LA-ICP-MS	-40.44	-16.75	50.4	1.31	9.77	8.29	15.54	11.6	2.54	0.07	0.14			11.4865	0.382371	8.96413	46.8406	349.502	0.0115986	78.201	4.98092	3.20631	1.16057	17.0379	4.06205	2.1463	1.07099	2.78577	5.89891	0.450203	0.403966	1.81622	8.37184	152.755	0.416038	1.56431	1.05118	37.9585	3.20174	0.923345	96.9953	0.116471	0.732089	0.139886	0.007816
AII0107-7-007-019	GL	MAR	Jenner and O'Neil, 2012	LA-ICP-MS	-40.44	-16.75	50.33	1.38	9.78	8.31	15.22	11.6	2.56	0.09	0.15			11.3199	0.395956	8.97764	45.408	341.884	0.0136863	77.1874	4.91233	3.1574	1.11277	16.8254	3.98303	2.09844	1.08122	2.73791	5.65497	0.450823	0.443323	1.84173	8.29872	148.257	0.43477	1.52128	0.93796	37.527	3.00025	0.97097	95.8899	0.112043	0.737567	0.122548	0.0115222
AII0107-7-007-021	GL	MAR	Jenner and O'Neil, 2012	LA-ICP-MS	-40.44	-16.75	50.17	1.35	9.83	8.26	15.38	11.6	2.56	0.09	0.17			11.4391	0.385639	8.84012	45.5315	341.164	0.0118672	76.9482	4.98507	3.08216	1.16567	16.8539	3.92074	2.02733	1.07891	2.758	5.85968	0.435933	0.430164	1.92199	8.34678	145.648	0.448319	1.55504	0.961032	37.2886	3.09485	0.935255	96.3679	0.104432	0.727614	0.133281	0.0103192
AII0107-7-007-039	GL	MAR	Jenner and O'Neil, 2012	LA-ICP-MS	-40.44	-16.75	50.39	1.36	9.77	8.33	15.34	11.6	2.52	0.09	0.16			11.6403	0.37859	8.90952	46.9911	341.893	0.0128372	78.6499	4.90347	3.14478	1.11732	17.1595	3.84278	2.04679	1.05279	2.72218	5.80637	0.440335	0.411009	1.83269	8.39522	150.842	0.428788	1.5103	0.981094	37.0679	3.07006	0.914646	97.5426	0.110891	0.731005	0.133449	0.00956335
AII0107-7-009-038	GL	MAR	HANAN, 1986; KELLEY, 2013	HR-ICP-MS; MS	-39.697	-16.053												12.21		10.05	33.13	284.9	0.03	59.69	5.04	3.16	1.113	15.05	4.04	2.53	1.096	3.12		0.447	0.218	3.594	9.7	102.3	0.579	1.69		33.85	3.28	0.853	123.8	0.238	0.764	0.281	0.011
AII0107-7-010-001	GL	MAR	FONTIGNIE, 1996; HANAN, 1986; KELLEY, 2013; KURZ, 1982; MELSON, 2003	CALC; EMP; HR-ICP-MS; MS	-38.882	-16.24	50.59	1.49	9.81	7.81	15.71	11.48	2.62	0.13	0.17			27.03		12.44	42.82	314	0.04	73.91	5.75	3.61	1.208	15.59	4.46	2.71	1.267	4.1		0.507	0.369	3.923	10.63	137.3	0.595	2.02	2.55	37.97	3.53	0.95	117.3	0.26	0.861	0.32	0.021
AII0107-7-013-001	GL	MAR	AGRANIER, 2005; ANDRES, 2004; FONTIGNIE, 1996; KELLEY, 2013; KURZ, 1982	CALC; EMP; HR-ICP-MS; MC-ICP-MS; MS	-37.833	-17.142	50.76	1.42	8.2	7.98	15.62	11.8	2.58	0.09	0.17			12.98		9.84	41.24	309.3	0.026	68.05	5.46	3.42	1.144	15.72	4.25	2.47	1.207	2.95		0.486	0.298	2.262	9.04	106.3	0.559	1.67	1.22	40.13	3.27	0.992	109.8	0.154	0.815	0.182	0.038
AII0107-7-014-043	GL	MAR	FONTIGNIE, 1996; GRAHAM, 1992; HANAN, 1986; JENNER, 2012; KELLEY, 2013; REEKIE, 2019	EMP; HR-ICP-MS; LA-ICPMS; MS	-37.19	-17.52	51.69	1.45	9.55	7.1	14.88	11.68	2.86	0.18	0.16			40.734	0.460042	13.0979	41.4713	272.94	0.0481498	76.0039	5.68014	3.50088	1.31774	19.0298	4.83403	2.50862	1.1944	5.11934	5.90151	0.478618	0.525994	4.23593	10.13	67.9272	0.613	2.0838	3.59	44.7716	3.35	1.16169	123.5	0.262284	0.856297	0.371	0.0132447
AII0107-7-014-077	WR	MAR	AGRANIER, 2005; ANDRES, 2004; HUMPHRIS, 1985; KELLEY, 2013	CALC; CHN; HR-ICP-MS; INAA; MC-ICP-MS; TITR; XRF	-37.19	-17.52	50.47	1.26	8.81	8.13	16.02	12.14	2.43	0.29	0.14	0.16		67.38		14.39	47.59	344.6	0.077	67.64	4.72	2.95	1.131	15.9	3.98	2.37	1.012	5.73		0.408	0.437	6.355	9.99	146.3	0.718	2.05	5.14	39.01	3.11	0.827	197.1	0.394	0.707	0.568	0.246
AII0107-7-014-048	GL	MAR	Jenner and O'Neil, 2012	LA-ICP-MS	-37.19	-17.52	51.4	1.44	9.56	7.12	14.9	11.61	2.82	0.19	0.17			40.4531	0.492228	12.9834	41.2838	267.594	0.0501821	76.1844	5.50489	3.42321	1.31405	18.6306	4.69972	2.48794	1.18598	5.01728	5.88819	0.46937	0.528216	4.22573	10.9721	66.8419	0.700859	2.06757	3.98879	44.0956	3.58537	1.15745	126.645	0.243599	0.846537	0.363571	0.0117772
AII0107-7-014-050	GL	MAR	Jenner and O'Neil, 2012	LA-ICP-MS	-37.19	-17.52	51.82	1.46	9.52	7.12	14.79	11.63	2.87	0.18	0.17			40.8765	0.480432	13.0381	41.0624	268.55	0.0507441	75.3112	5.50153	3.43061	1.29803	18.9465	4.81114	2.44396	1.19562	5.07701	5.89055	0.478253	0.510352	4.24318	10.9721	66.3069	0.700283	2.07301	4.04974	44.3258	3.70859	1.21853	127.886	0.255879	0.826639	0.356907	0.0121291
AII0107-7-014-053	GL	MAR	Jenner and O'Neil, 2012	LA-ICP-MS	-37.19	-17.52	51.29	1.46	9.57	7.04	14.85	11.66	2.86	0.18	0.16			40.5143	0.494972	12.9165	41.4698	269.456	0.0495855	76.7358	5.51232	3.44913	1.29576	18.9071	4.77564	2.47642	1.17515	4.99193	5.9172	0.46431	0.498286	4.22489	10.8894	67.3254	0.697344	2.02016	4.01016	44.1294	3.65738	1.14247	125.87	0.246011	0.809227	0.352861	0.0146368
AII0107-7-014-097	GL	MAR	Jenner and O'Neil, 2012	LA-ICP-MS	-37.19	-17.52	50.93	1.29	8.77	7.59	15.57	12.05	2.61	0.28	0.18			69.1271	0.493567	15.0027	41.3478	350.384	0.0875671	84.4056	4.67907	2.86716	1.17349	18.014	4.13127	2.22557	1.00765	6.48919	5.21002	0.393926	0.552867	6.19865	10.8933	89.9668	0.790598	2.19241	6.84075	41.7307	3.3154	1.06857	151.061	0.368707	0.697308	0.537813	0.016455
AII0107-7-014-102	GL	MAR	Jenner and O'Neil, 2012	LA-ICP-MS	-37.19	-17.52	51.28	1.32	8.91	7.63	15.49	12.18	2.65	0.26	0.17			69.3023	0.489342	15.0821	41.6988	352.804	0.0875836	86.1097	4.73685	2.87878	1.18704	18.0427	4.08386	2.21322	0.989952	6.44039	5.28466	0.411485	0.548774	6.25479	10.8985	91.96	0.817895	2.18907	6.94682	41.4817	3.27023	1.02891	152.243	0.364381	0.708311	0.55099	0.0172402
AII0107-7-015-001	GL	MAR	Jenner and O'Neil, 2012	LA-ICP-MS	-36.56	-17.59	51.24	1.69	9.66	7.04	15.29	10.97	2.86	0.27	0.2			68.3444	0.648461	18.066	41.2929	241.138	0.0930102	76.3352	6.35787	3.97105	1.49204	18.8402	5.4677	3.1444	1.33541	7.52344	6.32928	0.532865	0.624232	7.15645	14.0052	94.8389	0.872678	2.75839	6.99993	41.4572	4.3169	1.34076	149.319	0.42255	0.970283	0.594791	0.0207315
AII0107-7-015-002	GL	MAR	Jenner and O'Neil, 2012	LA-ICP-MS	-36.56	-17.59	50.57	1.67	9.68	7.07	15.18	11.08	2.87	0.26	0.18			65.3356	0.625983	17.5324	40.4979	239.783	0.094662	81.3703	6.16075	3.70848	1.47183	19.0363	5.16798	3.05548	1.27479	7.25219	6.18909	0.505549	0.624371	6.85935	13.4873	94.3879	0.899322	2.70563	6.84048	39.7884	4.22044	1.35252	146.626	0.40103	0.919074	0.56698	0.0207396
AII0107-7-015-003	GL	MAR	Jenner and O'Neil, 2012	LA-ICP-MS	-36.56	-17.59	51.47	1.68	9.75	7.02	15.06	11.09	2.86	0.29	0.19			67.7561	0.61764	18.0942	41.4126	242.434	0.0956591	76.7793	6.12515	3.79686	1.49199	19.552	5.29547	3.01754	1.28918	7.31598	6.8554	0.5301	0.640423	7.0996	13.8691	91.8869	0.9045	2.73784	7.10485	40.8064	4.30183	1.38629	146.774	0.410618	0.901338	0.59099	0.0195651
AII0107-7-017-071	GL	MAR	FONTIGNIE, 1996; HANAN, 1986; KELLEY, 2013; KURZ, 1982	CALC; HR-ICP-MS; MS	-35.278	-15.735												56.39		17.94	38.62	252.1	0.077	59.03	6.4	4	1.404	16.46	5.11	3.37	1.406	6.76		0.551	0.517	6.965	13.69	113	0.823	2.68	5.62	35.83	4.21	1.114	136.1	0.449	0.992	0.597	0.028
AII0107-7-018-028	GL	MARR216	Kelley, 2013	ICP-MS	-34.553	-15.147												6.33		8.32	41.8	316.9		69.65	5.4	3.5	1.094	15.23	4.07	1.84	1.203	2.26	6.03	0.492		1.313	8.57	121.4	0.452	1.47	0.68	38.35	3.1	0.812	107	0.0987	0.804	0.103	0.021
AII0107-7-018-007		MARR216	Arevalo, 2009	LA-ICP-MS	-34.553	-15.147	51.46	1.92552	10.49	6.88	14.96	10.91	2.97	0.147573	0.18			15.9692		13.6087		220.812			6.90448	4.50284	1.49952		5.90814	3.28505	1.53063	4.34719		0.644829		3.08521	12.5139		0.642254	2.26809		40.9117	4.22707		124.476	0.216805	1.06695	0.24567
WASPLUM-5-054-001	GL	MARR214	Gale, 2013	ICP-MS	-33.967	-14.523	50.3533	1.36163	9.02522	8.39555	15.6217	11.8474	2.74787	0.0689634	0.104944	0.16991		8.911	0.54	8.322	40.4	360	0.0104	75.8	4.672	2.90037	1.075	14.28	3.80928	2.249	1.012	2.444	6.19	0.458		1.507	8.354	109	0.561	1.503	0.781	36.2	2.945		104.667	0.105	0.718	0.108
WASPLUM-5-053-002	GL	MARR214	Gale, 2013	ICP-MS	-33.921	-14.524	50.5783	1.6184	9.48843	7.7106	15.2314	11.6571	2.96277	0.0769062	0.13084	0.22972		11.442	0.63	10.639	40.7	323	0.0135	74	6.02	3.73791	1.361	14.84	4.86576	2.687	1.296	3.106	6.31	0.532		1.966	10.7	110.7	0.788	1.927	1.014	38.5	3.783		117.06	0.134	0.916	0.138
WASPLUM-5-053-001	GL	MARR214	GALE, 2013; MICHAEL, 1994; MICHAEL, 1995; MICHAEL, 1998	EMP; FTIR; ICPMS	-33.921	-14.524	50.5032	1.10331	8.56207	8.71193	15.6355	12.4196	2.51961	0.0499537	0.0899167	0.12988	0.126	10.517	0.38	6.411	42.5	382	0.01106	85.9	4.484	2.8466	0.992	13.36	3.50517	1.753	0.977	1.965	5.45	0.403		1.505	6.768	134.2	0.454	1.154	0.879	36.2	2.527		96.919	0.096	0.669	0.115
WASPLUM-5-051-003	GL	MARR214	Gale, 2013	ICP-MS	-33.773	-14.57												15.048	0.57	10.224	42	335	0.01838	70.1	5.526	3.5125	1.207	14.48	4.44075	2.464	1.214	3.165	6.31	0.508		2.586	9.842	149.6	0.57	1.785	1.444	35.9	3.369		102.317	0.162	0.843	0.184
WASPLUM-5-050-002	GL	MARR214	Gale, 2013	ICP-MS	-33.695	-14.571	50.3236	1.44872	9.02938	8.47189	15.779	11.4476	2.72673	0.0995521	0.12444	0.199104		14.864	0.62	10.373	36.4	312	0.01988	64.4	5.408	3.44632	1.177	13.13	4.46214	2.526	1.179	3.261	6	0.485		2.579	9.926	117.5	0.612	1.795	1.488	32	3.411		104.776	0.159	0.838	0.19
WASPLUM-5-045-001	GL	MARR212	Gale, 2013	ICP-MS	-33.338	-14.33	50.9458	2.05691	10.746	6.68996	14.2712	10.9074	2.99151	0.292435	0.230343	0.230343		51.875	0.93	21.27	41.2	225	0.06341	72.7	7.318	4.52375	1.65	16.89	6.06453	3.737	1.583	8.268	7.47	0.652		11.18	16.031	79.6	0.998	3.196	5.264	41	4.959		137.878	0.641	1.125	0.748
WASPLUM-5-044-001	GL	MARR212	Gale, 2013	ICP-MS	-33.27	-14.327	50.7701	1.29406	9.12508	8.11008	14.8569	12.4106	2.67415	0.115432	0.120407	0.149265		19.903	0.49	9.579	42.7	384	0.02011	93.1	4.729	2.9531	1.096	14.01	3.82695	2.004	1.031	3.394	5.71	0.419		3.718	8.509	91.8	0.495	1.574	1.731	40.9	2.9		114.337	0.217	0.72	0.25
SMARTAS-004-001	GL	MAR	MICHAEL, 2015	EMP; FTIR; LA-ICPMS	-33.05	-14.503	48.07	1.21	10	8.98	18	10.56	2.93	0.03	0.035	0.17	0.129	3.89		6.9					3.83	2.34	1.03		3.15	1.45	0.77	2		0.329		0.78	7.07	153	0.319	1.26	0.306	32.7	2.49		178	0.06	0.57	0.06
SMARTAS-004-002	GL	MAR	MICHAEL, 2015	EMP; FTIR; LA-ICPMS	-33.05	-14.503	47.85	1.16	10.06	9.29	17.97	10.46	2.86	0.027	0.038	0.16	0.124	3.57		7.69					3.24	1.94	0.99		2.65	1.41	0.66	1.85		0.277		0.73	6.54	225	0.267	1.24	0.28	30.6	2.13		177	0.057	0.47	0.051
WASPLUM-5-038-001	GL	MARR212	Gale, 2013	ICP-MS	-33.004	-14.43	50.4112	1.46805	9.14125	7.8382	15.935	11.1962	2.67306	0.321287	0.152188	0.179045		56.826	0.73	14.8	38.9	281	0.05391	76.8	3.355	1.92221	1.033	14.13	3.08202	1.984	0.691	6.422	4.1	0.258		9.955	9.615	122.9	0.792	2.047	4.845	28.2	2.721		203.808	0.574	0.544	0.652
WASPLUM-5-039-001	GL	MARR212	Gale, 2013	ICP-MS	-32.998	-14.39	50.8719	1.43847	10.0251	7.45657	14.6145	11.8512	2.95314	0.119464	0.12046	0.169241		20.672	0.58	11.093	42.4	208	0.02098	92.7	4.962	3.11648	1.188	14.55	4.05294	2.205	1.07	3.845	5.84	0.447		3.967	9.505	55.9	0.531	1.817	1.781	41.9	3.136		126.219	0.245	0.76	0.269
[truncated: 7 more columns]

## Sheet: SWIR
SampleID	Material	SegName	Reference	Method	Lat	Lon	SiO2	TiO2	FeOt	MgO	Al2O3	CaO	Na2O	K2O	P2O5	MnO	H2O	Ba	Be	Ce	Co	Cr	Cs	Cu	Dy	Er	Eu	Ga	Gd	Hf	Ho	La	Li	Lu	Mo	Nb	Nd	Ni	Pb	Pr	Rb	Sc	Sm	Sn	Sr	Ta	Tb	Th	Tl
AII0107-6-047-001	GL	SWIR	Jenner and O'Neil, 2012	LA-ICP-MS	-54.03	3.52	50.36	2.5	10.59	6.58	15.1	9.84	2.98	0.68	0.32			156.556	1.08367	37.4901	41.4012	221.775	0.161577	44.608	6.20957	3.3847	1.9555	20.3138	6.28588	4.5274	1.24436	16.4454	6.33005	0.45434	1.53697	23.3143	22.275	86.5195	1.40038	4.92691	14.2818	34.4	6.0406	1.87736	273.354	1.33091	0.978543	1.54097	0.040889
AII0107-6-047-003	GL	SWIR	Jenner and O'Neil, 2012; KURZ, 1998;	EMP; IMP; LA-ICPMS; MS	-54.03	3.52	49.86	2.58	10.55	6.42	15.2	9.92	2.96	0.69	0.31			158.424	1.08949	38.4772	41.3552	205.537	0.14773	43.9358	6.0364	3.18322	1.95011	20.4285	6.0701	4.54184	1.22658	16.8139	6.46258	0.436265	1.48674	24.1967	22.878	79.6449	1.42996	5.11951	13.9489	33.8	5.82646	1.8878	291.24	1.35226	0.939319	1.60129	0.035144
AII0107-6-047-011	GL	SWIR	Jenner and O'Neil, 2012; KURZ, 1998;	EMP; IMP; LA-ICPMS; MS	-54.03	3.52	50.26	2.63	10.52	6.38	15.25	9.99	2.99	0.7	0.36			162.413	1.1479	39.8184	41.0892	211.166	0.170446	43.342	5.69793	3.37694	2.00027	21.0761	6.1076	4.55552	1.19298	17.6186	6.28027	0.422407	1.61108	25.0404	23.2738	80.151	1.3956	5.26252	13.9552	33.8	6.11714	1.9384	301.858	1.40316	0.934559	1.75564	0.037749
AII0107-6-047-013	GL	SWIR	Jenner and O'Neil, 2012	LA-ICP-MS	-54.03	3.52	50.72	2.54	10.64	6.46	15.06	9.96	3	0.68	0.35			160.786	1.16278	39.3242	40.9186	208.278	0.165181	44.4644	5.88675	3.18322	1.97589	20.8955	6.25376	4.55134	1.21492	17.1982	6.15307	0.41899	1.61449	24.1249	23.2548	79.7103	1.35153	5.20269	14.1208	33.7	5.97869	1.85842	296.271	1.38985	0.983854	1.67297	0.039749
AII0107-6-047-018	GL	SWIR	Jenner and O'Neil, 2012	LA-ICP-MS	-54.03	3.52	49.92	2.54	10.5	6.52	15.11	10	3	0.67	0.3			155.952	1.10327	37.9019	40.9961	224.461	0.152924	45.3494	5.84101	3.24929	1.9354	20.2302	5.99822	4.44393	1.23687	16.4556	6.28271	0.434527	1.52785	23.0841	22.6202	86.4795	1.30047	4.98401	13.5386	33.7	5.84096	1.85937	272.93	1.29876	0.969562	1.55179	0.039234
AII0107-6-047-020	GL	SWIR	Jenner and O'Neil, 2012	LA-ICP-MS	-54.03	3.52	50.08	2.56	10.42	6.19	15.16	10.23	2.98	0.69	0.34			155.702	1.08594	38.1348	40.1023	224.316	0.160097	45.9587	5.88457	3.40068	1.99765	20.4042	6.20262	4.56787	1.20338	16.5864	6.35214	0.423184	1.47238	23.2347	22.7419	75.7536	1.36028	5.13718	14.0445	34.1	5.96605	1.85366	277.882	1.3357	0.945639	1.61265	0.037473
AII0107-6-047-026	GL	SWIR	Jenner and O'Neil, 2012	LA-ICP-MS	-54.03	3.52	49.89	2.62	10.52	6.41	15.12	9.95	3.04	0.71	0.32			160.68	1.15052	39.761	41.3087	213.998	0.164705	44.111	5.94719	3.26594	2.07091	20.9436	6.02676	4.4703	1.15457	17.4099	7.78442	0.409982	1.60506	24.968	23.817	80.7272	1.31641	5.19851	13.8855	34	6.02403	1.94717	304.512	1.41982	0.934317	1.68176	0.037131
AII0107-6-047-032	GL	SWIR	Jenner and O'Neil, 2012	LA-ICP-MS	-54.03	3.52	50.96	2.56	10.55	6.72	14.91	10.18	2.92	0.66	0.3			157.84	1.09847	37.9437	41.7326	225.395	0.163881	46.5356	6.04875	3.45214	1.9765	20.8877	6.2124	4.53593	1.21394	16.554	6.55614	0.451401	1.47807	23.5235	23.2932	87.4718	1.34697	4.99825	14.0796	34.8	5.96561	1.86615	275.387	1.3452	0.96135	1.5809	0.041996
AII0107-6-047-037	GL	SWIR	Jenner and O'Neil, 2012	LA-ICP-MS	-54.03	3.52	49.98	2.6	10.52	6.37	14.88	10.05	3.07	0.69	0.33			156.535	1.1457	38.5251	40.7773	205.99	0.163999	45.0508	5.80661	3.23832	1.99019	20.7305	6.30699	4.60302	1.17925	16.9143	6.30878	0.422494	1.55903	24.1893	23.3264	79.0924	1.41059	5.07652	13.8824	34.1	5.91003	1.90631	295.172	1.40464	0.961612	1.65622	0.038124
AII0107-6-046-001	GL	SWIR	JENNER, 2012; LE ROEX, 1983; NIELSEN, 2018; REEKIE, 2019	EMP; ICPMS; IMP; LA-ICPMS; MS; Unknown	-53.99	3.56	50.98	1.44	8.88	7.55	15.86	12.16	2.44	0.34	0.16			78.0503	0.576772	18.5206	41.0547	326.363	0.066298	75.3457	4.39982	2.56595	1.19916	16.8976	3.93643	2.59916	0.91059	7.74302	4.74016	0.357031	0.794085	9.81688	11.9843	86.9867	0.732475	2.52562	7.06331	39.8	3.47792	1.09654	181.374	0.543164	0.651939	0.686073	0.020319
CHN0115-4-008-003	GL	SWIR	Jenner and O'Neil, 2012	LA-ICP-MS	-54.23	4.05	51.13	1.66	8.91	6.91	15.21	12.04	2.6	0.36	0.2			101.561	0.756914	25.2151	40.2721	109.114	0.101061	49.0839	4.13905	2.41616	1.44889	17.5452	4.1504	2.80562	0.909432	11.0804	4.69532	0.324107	0.948088	14.1958	14.9047	40.7924	1.08803	3.34675	9.2227	40.3	3.98272	1.19261	252.181	0.796897	0.671374	1.172	0.025012
CHN0115-4-008-006	GL	SWIR	Jenner and O'Neil, 2012	LA-ICP-MS	-54.23	4.05	50.85	1.69	8.91	7.11	15.27	11.84	2.76	0.41	0.23			105.576	0.797589	25.8731	40.3533	115.036	0.106254	47.3865	4.29167	2.5378	1.40805	17.5013	4.12237	2.94183	0.848705	11.4483	4.67867	0.338902		14.7133	15.1127	44.5622	1.13538	3.4466	9.54611	39.8	4.09855	1.20027	258.264	0.829119	0.656102	1.21517	0.02732
AII0107-6-052-003	GL	SWIR	JENNER, 2012; REEKIE, 2019	EMP; IMP; LA-ICPMS	-54.42	4.74	51.26	1.6	10.3	6.6	14.86	11.01	2.85	0.2	0.17			51.04	0.55	15.83	43.93	79.23	0.067	73.04	5.72	3.55	1.39	18.71	4.85	2.64	1.24	6.25	6.27	0.49	0.63	7.98	11.63	48.32	0.556	2.31	5.31	43.19	3.87	1.93	121.78	0.45	0.85	0.67	0.01
AII0107-6-052-010	GL	SWIR	REEKIE, 2019	EMP; IMP; LA-ICPMS	-54.42	4.74	50.98	1.52	10.4	7.04	14.78	11.38	2.78	0.14	0.14			24.48	0.48	12.02	45.78	96.5	0.022	76.9	5.47	3.39	1.28	18.13	4.53	2.4	1.17	4.08	6.05	0.47	0.37	3.95	10.04	57.65	0.44	1.89	2.45	41.93	3.47	0.95	109.75	0.240771	0.78	0.29	0.01
AII0107-6-052-014	GL	SWIR	REEKIE, 2019	EMP; IMP; LA-ICPMS	-54.42	4.74	50.45	1.51	10.43	7.06	14.83	11.31	2.76	0.14	0.15			24.07	0.49	11.62	44.86	93.46	0.032	73.62	5.44	3.33	1.28	17.72	4.28	2.32	1.2	4.05	6.6	0.48	0.36	3.91	9.87	56.57	0.458	1.89	2.36	40.83	3.37	0.96	109.01	0.233185	0.81	0.32	0.01
AII0107-6-052-015	GL	SWIR	REEKIE, 2019	EMP; IMP; LA-ICPMS	-54.42	4.74	51.15	1.64	10.54	6.63	14.96	11.33	2.62	0.24	0.18			51.19	0.58	15.73	43.43	78.36	0.074	73.03	5.7	3.57	1.41	18.55	4.83	2.71	1.23	6.26	6.43	0.49	0.58	8.03	11.75	44.71	0.533	2.26	5.46	42.85	3.99	1.01	122.31	0.457755	0.86	0.61	0.01
AII0107-6-052-024	GL	SWIR	REEKIE, 2019	EMP; IMP; LA-ICPMS	-54.42	4.74	50.75	1.53	10.46	6.97	14.73	11.3	2.77	0.13	0.16			24.14	0.5	11.74	45.12	94.86	0.031	75.77	5.38	3.49	1.26	18.04	4.33	2.37	1.17	4.02	5.86	0.5	0.36	3.85	9.99	57.63	0.443	1.86	2.29	41.9	3.55	0.93	109.35	0.229898	0.79	0.29	0.01
AII0107-6-052-026	GL	SWIR	REEKIE, 2019	EMP; IMP; LA-ICPMS	-54.42	4.74	51.07	1.52	10.55	7.04	14.86	11.44	2.8	0.14	0.14			23.46	0.51	11.49	45.51	93.52	0.024	75.6	5.41	3.51	1.29	17.82	4.34	2.42	1.17	4.03	5.97	0.49	0.36	3.83	9.96	58.23	0.435	1.84	2.47	42.14	3.37	0.92	109.2	0.231095	0.8	0.29	0.01
AII0107-6-052-031	GL	SWIR	JENNER, 2012; REEKIE, 2019	EMP; LA-ICPMS	-54.42	4.74	51.14	1.49	10.48	7.12	14.86	11.39	2.8	0.11	0.14			23.66	0.52	11.69	45.54	93.63	0.023	71.55	5.47	3.42	1.24	18.09	4.48	2.47	1.19	4.1	6	0.51	0.37	3.95	9.93	58.22	0.443	1.89	2.36	42.82	3.51	1.048	109.64	0.230184	0.82	0.27	0.01
AII0107-6-052-034	GL	SWIR	REEKIE, 2019	EMP; IMP; LA-ICPMS	-54.42	4.74	51.41	1.51	10.56	7.19	14.92	11.56	2.81	0.14	0.14			24.09	0.5	11.78	45.39	94.29	0.027	75.17	5.54	3.47	1.3	17.92	4.47	2.46	1.15	4.07	5.93	0.49	0.37	3.82	9.89	58.43	0.449	1.88	2.39	42.41	3.35	0.93	111.75	0.233267	0.8	0.29	0.01
AII0107-6-056-002	GL	SWIR	Jenner and O'Neil, 2012	LA-ICP-MS	-54.37	5.26	50.53	1.88	11.28	6.57	14.92	11.02	2.9	0.14	0.19			22.0028	0.747009	15.1092	42.904	253.742	0.032856	61.0792	7.76673	4.91254	1.66194	21.0729	6.57565	3.63226	1.7336	5.04058	7.09025	0.681626	0.68782	3.93684	14.3601	73.4233	0.705151	2.55369	2.37973	43.8	4.96793	1.54342	107.49	0.235269	1.142	0.301592	0.012755
AII0107-6-056-008	GL	SWIR	Jenner and O'Neil, 2012	LA-ICP-MS	-54.37	5.26	49.91	1.9	11.3	6.55	15.02	10.84	2.92	0.14	0.17			22.2513	0.7426	15.4889	42.8608	232.202	0.034874	58.5833	7.9734	5.00083	1.70363	21.2224	6.66896	3.69017	1.69492	5.14563	7.42061	0.679898	0.68362	4.01675	14.6487	78.2281	0.688468	2.60291	2.40108	43.4	5.10948	1.55016	108.331	0.250575	1.15976	0.307399	0.013337
AII0107-6-056-010	GL	SWIR	Jenner and O'Neil, 2012	LA-ICP-MS	-54.37	5.26	50.08	1.91	11.28	6.62	14.91	10.95	2.86	0.17	0.19			21.2154	0.713798	14.9648	42.349	253.44	0.032917	60.5508	7.67601	4.86199	1.66591	20.9877	6.47547	3.52009	1.67322	5.02734	7.10636	0.681106	0.66812	3.87249	14.3147	72.7076	0.696054	2.55275	2.31937	44.5	5.00702	1.5171	107.702	0.241647	1.14455	0.292769	0.013404
AII0107-6-056-013	GL	SWIR	Jenner and O'Neil, 2012	LA-ICP-MS	-54.37	5.26	50.2	1.93	11.41	6.55	14.97	10.92	2.89	0.13	0.17			22.1101	0.734618	15.3248	42.3767	259.893	0.032345	62.9378	7.82559	4.90218	1.68243	20.9461	6.72686	3.61937	1.70755	5.08778	7.25288	0.680948	0.665363	3.98406	14.5849	67.1649	0.709123	2.59861	2.39479	45.6	5.09253	1.564	106.325	0.236222	1.18849	0.301573	0.015837
AII0107-6-056-016	GL	SWIR	Jenner and O'Neil, 2012	LA-ICP-MS	-54.37	5.26	50.44	1.93	11.33	6.65	15.08	11.02	2.89	0.17	0.2			21.5506	0.662556	15.0961	42.5458	255.982	0.033327	60.2063	7.74075	4.89315	1.64742	20.894	6.60859	3.60252	1.6965	5.01974	7.07891	0.676721	0.660041	3.8999	14.4193	72.1962	0.687179	2.59044	2.3714	44.6	4.97354	1.53203	107.296	0.246259	1.15983	0.292297	0.015754
AII0107-6-056-018	GL	SWIR	Jenner and O'Neil, 2012	LA-ICP-MS	-54.37	5.26	50.09	1.95	11.28	6.49	14.78	11.03	2.88	0.15	0.18			21.5061	0.669908	15.0323	42.3635	251.009	0.032901	60.3941	7.73472	4.96318	1.68592	20.9665	6.47788	3.57827	1.67158	5.03421	6.95355	0.68343	0.669124	3.91916	14.3746	72.1268	0.676819	2.5534	2.30211	43.7	5.00685	1.51614	107.762	0.24336	1.14774	0.299827	0.012794
AII0107-6-056-027	GL	SWIR2	JENNER, 2012; KURZ, 1982; KURZ, 1998; LE ROEX, 1983; MICHAEL, 1989; MICHAEL, 1995; MICHAEL, 1998; REEKIE, 2019	CALC; CHN; EMP; LA-ICPMS; MS; FTIR	-54.37	5.26	48.08	0.92	9.91	8.93	17.37	11.72	2.51	0.04	0.08		0.146	4.63	0.24	4.61	50.11	196.24		112.57	4.04	2.87	0.78	16.44	2.86	1.25	0.92	1.44	3.66	0.44		0.99	4.78	145.95	0.21	0.82	0.51	42.2	1.89	0.67	69.75	0.07	0.55	0.07
AII0107-6-056-028	GL	SWIR	Jenner and O'Neil, 2012	LA-ICP-MS	-54.37	5.26	48.07	0.9	9.65	8.65	17.3	11.94	2.41	0.04	0.07			4.60985	0.203287	4.58509	50.1081	196.629	0.006039	112.536	3.91286	2.74859	0.759533	16.4001	2.7776	1.23224	0.886539	1.44433	3.75496	0.428192	0.318899	0.957963	4.85518	145.199	0.224359	0.84236	0.493841	42	1.92285	0.669646	69.2195	0.062407	0.542215	0.072281	0.003824
AII0107-6-055-027	GL	SWIR	Jenner and O'Neil, 2012	LA-ICP-MS	-54.34	5.31	50.43	1.51	9.9	7.43	15.33	11.41	2.76	0.12	0.14			28.9777	0.51598	11.2933	44.5797	212.741	0.040087	68.8234	5.32951	3.37403	1.30517	17.8772	4.48207	2.36102	1.1724	3.87721	5.94448	0.475286	0.533802	3.58015	9.94424	88.6547	0.520916	1.81888	2.77382	40.6	3.56389	1.04837	115.886	0.192168	0.769383	0.287034	0.013722
AII0107-6-057-001	GL	SWIR	Jenner and O'Neil, 2012	LA-ICP-MS	-54.01	7.29	49.88	1.93	9.84	7.82	15.24	10.91	2.86	0.36	0.22			83.1432	0.652683	20.1166	44.8453	306.217	0.07877	72.5737	5.55867	3.31761	1.50227	19.384	5.13088	3.13309	1.17268	8.6079	5.40057	0.438627	0.893306	11.547	14.5341	136.645	0.827254	2.88403	7.30876	36.9	4.36017	1.46333	202.123	0.645572	0.856165	0.866549	0.015363
KNO0162-9-028-024	GL	SWIR4	Standish thesis	ICP-MS	-52.9	10.67	49.7132	1.4892	8.00752	7.6592	16.3887	11.7581	3.14992	0.48954	0.259756	0.15		120.6		25.2115	37	283		76	4.31789	2.47115	1.2403		4.17429	2.52597	0.881448	11.2958		0.344994		19.0926	14.3841	103	1.52704	3.20155	10.822	32.7	3.48439		235	1.44923	0.665067	1.481
KNO0162-9-028-026	GL	SWIR4	Standish thesis	ICP-MS	-52.9	10.67	49.6907	1.83024	8.06259	6.82149	16.8312	10.25	3.56169	0.855382	0.427691	0.18		213		43.6427	35	237		60	5.02754	2.8821	1.54787		5.23825	3.55885	1.01561	20.7117		0.392317		34.6979	22.0216	110	1.58899	5.11462	20.5322	29	4.73648		262		0.806024	2.961
KNO0162-9-028-032	GL	SWIR4	Standish thesis	ICP-MS	-52.9	10.67	50.0434	2.25154	9.32141	6.61031	16.0272	9.91073	3.91538	0.480046	0.350034	0.17		94.9		32.1405	34.8	181		59	6.48724	3.72512	1.68822		6.21703	3.95614	1.3144	13.133		0.531683		18.5176	19.8336	91	1.62894	4.26975	9.66201	31.6	5.00269		215		0.997048	1.454
KNO0162-9-028-035	GL	SWIR4	Standish thesis	ICP-MS	-52.9	10.67	49.8606	1.8343	7.88883	6.7437	16.7991	10.3418	3.61123	0.86725	0.418673	0.13		212		42.9191	34.7	240		59	4.93791	2.82907	1.53372		5.18332	3.57748	1.01996	20.4531		0.387263		34.6329	21.5841	113	1.73772	5.08596	20.325	28.4	4.69002		263		0.786082	2.961
KNO0162-9-028-052	GL	SWIR4	Standish thesis	ICP-MS	-52.9	10.67	49.316	1.56111	7.78515	7.81452	17.4635	10.7701	3.52544	0.449581	0.28973	0.15		95.3		25.8486	40.9	322		59	4.31844	2.49245	1.28122		4.23859	2.74246	0.892106	11.0118		0.344811		15.7457	15.0909	173	1.22897	3.32808	8.38293	29	3.62191		279	1.26022	0.670157	1.251
KNO0162-9-028-060	GL	SWIR4	Standish thesis	ICP-MS	-52.9	10.67	49.3784	1.58181	7.93666	7.68265	17.3626	10.7606	3.52379	0.456655	0.277964	0.15		98.9		26.4326	37.8	265		60	4.42463	2.52416	1.28523		4.30537	2.80904	0.905102	11.2474		0.352191		16.3329	15.2892	129	1.52086	3.38952	8.59655	29.3	3.66334		285	1.27345	0.679731	1.264
KNO0162-9-028-063	GL	SWIR4	Standish thesis	ICP-MS	-52.9	10.67	49.8154	1.88421	7.84292	6.81117	16.8963	10.2951	3.52548	0.866636	0.418376	0.14		216.8		45.3791	37.7	282		61	5.19765	2.97145	1.64815		5.79535	3.60865	1.0674	21.5849		0.40195		33.0157	22.7254	142	1.67865	5.3185	20.1498	29.7	4.83615		261	1.887	0.89585	2.955
KNO0162-9-028-065	GL	SWIR4	Standish thesis	ICP-MS	-52.9	10.67	49.4447	1.53622	7.85394	7.73057	17.3548	10.8284	3.4947	0.458277	0.278951	0.13		102.8		27.8729	38.6	286		62	4.60485	2.64505	1.3692		4.77175	2.82415	0.95105	11.9992		0.36635		15.6419	16.0336	138	1.38645	3.5557	8.8094	30.6	3.83435		289	0.9312	0.76855	1.29
KNO0162-9-028-066	GL	SWIR4	Standish thesis	ICP-MS	-52.9	10.67	49.7429	1.83034	7.93217	6.79095	16.8816	10.3982	3.54112	0.875323	0.397874	0.09		212		44.7137	35.5	288		59	5.1446	2.9026	1.5989		5.68935	3.6025	1.04975	21.1843		0.39455		32.8715	22.4048	125	1.78345	5.21745	19.8577	28.6	4.7627		255	1.89	0.87565	2.915
MELVANC-7-092-001	GL	SWIR4	Standish thesis	ICP-MS	-52.86	10.89	50.0526	2.21274	10.5486	5.88463	14.9574	10.368	3.85975	0.538119	0.368711	0.2		121.8		26.6209	45.2	110		68	5.38615	3.02838	1.46629		5.29358	3.1128	1.06526	11.4554		0.382435		16.2231	16.6899	107	1.19419	3.445	10.3159	32.8	4.15746		226	0.874136	0.8091	1.271
MELVANC-7-092-003	GL	SWIR4	Standish thesis	ICP-MS	-52.86	10.89	49.7744	2.07261	10.1815	6.06974	15.1899	10.8583	3.7304	0.608839	0.2096	0.19		137.3		29.8105	40.7	147		84	5.1533	2.86293	1.50125		5.27745	3.22654	1.02537	13.1635		0.358429		18.8737	17.632	65	1.39474	3.73486	11.9186	35.6	4.18989		286	1.03466	0.782476	1.529
MELVANC-7-092-glass	GL	SWIR4	Standish thesis	ICP-MS	-52.86	10.89	49.42	1.1	9.22	8.2	17.09	11.2	2.87	0.19	0.11	0.17		103.1		24.6529	39.4	112		76	5.28291	3.0192	1.42952		5.13428	3.02124	1.0614	10.366		0.390911		15.0151	15.5876	54	1.21166	3.20302	9.28263	35.5	4.007		222	0.807646	0.793459	1.174
KNO0162-9-031-001	GL	SWIR5	Standish thesis	ICP-MS	-52.81	11.08	49.7045	2.00317	9.78916	6.81201	15.3473	10.7823	3.67225	0.479657	0.299786	0.19		106.7		29.1208	39.2	204		79	5.94425	3.4237	1.61895		6.1221	3.536	1.21925	12.2029		0.4731		16.0889	18.376	70	1.07028	3.84105	9.7041	36	4.7102		233	0.93185	0.9839	1.434
KNO0162-9-032-003	GL	SWIR5	Standish thesis	ICP-MS	-52.75	11.22	50.0984	2.26783	10.8899	5.82229	14.7344	10.1686	3.8455	0.588949	0.309448	0.19		135		32.9996	41.7	139		75	6.27905	3.64895	1.76975		6.53485	3.78075	1.29045	13.9725		0.48765		19.1744	20.5069	52	1.7899	4.2981	11.8096	34.7	5.2031		236	1.08615	1.0371	1.671
KNO0162-9-032-004	GL	SWIR5	Standish thesis	ICP-MS	-52.75	11.22	50.2554	2.26641	10.8629	5.75661	14.7947	10.1917	3.75976	0.568626	0.319229	0.17		134		32.497	40.8	149		75	6.3075	3.6001	1.76225		6.43385	3.76515	1.29325	13.9594		0.4861		19.0676	20.1946	47	2.00615	4.28325	11.6609	35	5.21655		235	1.0832	1.0374	1.677
KNO0162-9-032-009	GL	SWIR5	Standish thesis	ICP-MS	-52.75	11.22	49.8348	2.09441	10.683	6.32179	14.9804	10.2229	3.76397	0.559277	0.3096	0.19		135.5		32.7601	42.3	150		76	6.20685	3.56215	1.75545		6.36665	3.76815	1.285	13.9612		0.4836		19.0191	20.2574	54	2.22865	4.29315	11.5613	34.7	5.1599		234	1.07865	1.0377	1.646
KNO0162-9-032-011	GL	SWIR5	Standish thesis	ICP-MS	-52.75	11.22	50.1675	2.27231	10.9519	5.74053	14.7336	10.159	3.78	0.590112	0.310059	0.21		133.8		32.3869	40.8	139		73	6.17665	3.47195	1.71965		6.36885	3.7379	1.25095	13.6597		0.47925		18.8116	20.0038	50	1.5176	4.2485	11.4476	32.8	5.1204		229	1.1009	0.99775	1.607
KNO0162-9-032-016	GL	SWIR5	Standish thesis	ICP-MS	-52.75	11.22	50.3137	2.19629	10.8914	5.77135	14.7463	10.1897	3.77305	0.579044	0.309489	0.16		133.4		32.3433	40.2	140		74	6.106	3.49635	1.71395		6.3267	3.77475	1.2444	13.8454		0.4793		19.0489	19.9568	48	1.3925	4.2699	11.5267	33	5.1524		229	1.11045	0.99565	1.606
KNO0162-9-033-048	GL	SWIR5	Standish thesis	ICP-MS	-52.82	11.39	50.4656	3.076	12.0524	4.0443	14.319	7.84903	4.54101	1.05025	0.604389	0.21		236.6		60.4888	34.3	15		50	9.1959	5.3158	2.4366		9.8183	6.5878	1.887	26.6344		0.71895		38.6662	34.4463	18	2.58585	7.62915	24.5649	27	8.2204		234	2.22005	1.55275	3.669
KNO0162-9-033-049	GL	SWIR5	Standish thesis	ICP-MS	-52.82	11.39	50.3781	2.53598	10.731	5.22479	14.8611	9.19833	4.14357	0.825618	0.437677	0.22		199.1		45.6394	36.1	43		64	7.23535	4.14605	2.03825		7.75595	4.94755	1.4706	20.1892		0.5547		29.618	26.1942	33	1.76765	5.76065	18.775	31	6.30705		261	1.72285	1.2097	2.604
KNO0162-9-033-051	GL	SWIR5	Standish thesis	ICP-MS	-52.82	11.39	50.2149	2.66105	10.9485	4.92338	14.8887	8.74537	4.21874	0.988004	0.503882	0.21		246.6		53.4515	35.9	12		62	7.4176	4.2066	2.137		8.1576	5.2474	1.49755	23.9904		0.57515		35.511	29.1176	27	1.986	6.5734	22.7938	27.4	6.84995		276	2.0425	1.26425	3.167
KNO0162-9-033-055	GL	SWIR5	Standish thesis	ICP-MS	-52.82	11.39	50.0703	2.59167	10.9818	5.03785	14.8873	8.8696	4.19248	0.986508	0.478307	0.22		246.7		51.7456	36.7	12		61	7.12375	3.97475	2.09685		7.69705	4.98305	1.4233	23.3035		0.53785		34.548	28.2899	29	1.9244	6.3499	22.1508	27.8	6.63035		283	1.97035	1.2049	3.031
KNO0162-9-033-056	GL	SWIR5	Standish thesis	ICP-MS	-52.82	11.39	50.1176	2.57519	10.9855	4.9845	14.9108	8.86786	4.2135	0.984127	0.487093	0.19		244.4		51.6576	36.6	15		60	7.10225	4.0235	2.0436		7.69835	4.98485	1.4387	23.1025		0.5476		34.4775	28.1762	30	2.1816	6.37575	22.2691	27.9	6.6731		281	1.99355	1.20315	3.057
KNO0162-9-033-059	GL	SWIR5	Standish thesis	ICP-MS	-52.82	11.39	50.0676	2.05563	9.87654	6.16334	15.1206	10.6753	3.81173	0.606855	0.308402	0.2		148.5		33.081	37	78		86	5.6516	3.1608	1.6413		5.93855	3.54385	1.1473	14.668		0.426		20.8684	19.6552	48	1.51795	4.2713	13.0451	34.4	4.7608		254	1.2608	0.92265	1.86
KNO0162-9-033-060	GL	SWIR5	Standish thesis	ICP-MS	-52.82	11.39	49.9765	2.08251	10.562	5.93607	15.0832	10.2532	3.92919	0.585889	0.317771	0.19		149.1		32.9939	38.7	53		74	6.10925	3.4671	1.6766		6.1787	3.6434	1.24715	14.3796		0.47215		20.3946	20.1842	39	1.63755	4.263	13.0427	34.1	5.02025		245	1.2028	0.99035	1.8
KNO0162-9-033-064	GL	SWIR5	Standish thesis	ICP-MS	-52.82	11.39	50.1045	2.6379	10.9913	4.9253	14.8592	8.82336	4.26764	0.994593	0.507243	0.19		251.8		52.6554	36.4	12		60	7.56105	4.2298	2.1385		8.1539	5.1343	1.5123	24.0252		0.56645		35.7163	29.4797	28	2.32895	6.5536	23.5727	28.2	6.92155		281	2.06555	1.2752	3.203
KNO0162-9-033-066	GL	SWIR5	Standish thesis	ICP-MS	-52.82	11.39	50.2513	2.17178	10.4882	5.65754	14.9873	10.1217	4.15108	0.568018	0.338818	0.21		135.8		32.8466	37.7	48		76	6.26305	3.58105	1.7358		6.35535	3.82715	1.28515	14.1395		0.4823		19.7909	20.3135	37	1.71765	4.3168	11.8307	33.4	5.16355		242	1.15835	1.031	1.744
KNO0162-9-033-067	GL	SWIR5	Standish thesis	ICP-MS	-52.82	11.39	49.8702	1.84748	9.39676	6.6096	15.3639	11.168	3.5857	0.599054	0.299527	0.16		156.9		31.1536	37.8	130		84	5.28245	3.0181	1.5253		5.59625	3.28605	1.0797	13.8417		0.4102		20.4666	18.3274	62	1.5621	3.9772	13.6608	35.2	4.5649		248	1.1768	0.8747	1.789
KNO0162-9-034-001	GL	SWIR5	Standish thesis	ICP-MS	-52.86	11.43	50.3312	1.48896	8.56219	7.47167	15.4508	12.171	3.15983	0.329636	0.18979	0.15		74.2		18.9313	38.3	313		88	4.2993	2.48405	1.1748		4.22855	2.3638	0.89415	7.94805		0.3258		10.214	12.3859	83		2.5653	6.1746	37.3	3.37445		217	0.6026	0.7045	0.882
KNO0162-9-034-006	GL	SWIR5	Standish thesis	ICP-MS	-52.86	11.43	50.3292	1.46172	8.58351	7.5097	15.5289	12.1057	3.13504	0.318189	0.188925	0.16		72.8		18.6164	37.4	309		92	4.25155	2.45005	1.16995		4.1931	2.3455	0.87235	7.69785		0.33065		10.0872	12.0206	82	1.08325	2.4748	6.1648	36.7	3.2791		215	0.58905	0.6822	0.874
KNO0162-9-034-019	GL	SWIR5	Standish thesis	ICP-MS	-52.86	11.43	49.9252	1.9161	9.59279	6.29903	15.2885	11.0309	3.74616	0.588079	0.318958	0.21		132.6		29.5621	36.8	218		83	4.78105	2.775	1.41835		5.05745	3.0955	1.0015	13.0152		0.3784		18.9463	17.3699	66	1.49015	3.7653	11.3494	33	4.2029		256	1.09465	0.8136	1.617
KNO0162-9-034-021	GL	SWIR5	Standish thesis	ICP-MS	-52.86	11.43	50.0342	1.87311	9.27989	6.66844	15.3567	11.2432	3.49437	0.554548	0.287177	0.17		144		29.9425	37.7	100		85	5.0498	2.9174	1.47175		5.2125	3.12205	1.01425	13.3858		0.37625		19.3241	17.5802	54	1.5028	3.807	12.0039	33.9	4.4016		254	1.10085	0.84105	1.689
KNO0162-9-034-023	GL	SWIR5	Standish thesis	ICP-MS	-52.86	11.43	49.8569	1.86662	9.50915	6.64054	15.318	11.1575	3.58416	0.565569	0.277824	0.17		145.2		30.6369	38.8	102		84	5.1629	2.91075	1.48865		5.33055	3.20925	1.04145	13.4207		0.3906		19.2004	17.9754	54	1.9853	3.88255	11.799	35	4.41385		258	1.1474	0.8393	1.653
KNO0162-9-034-039	GL	SWIR5	Standish thesis	ICP-MS	-52.86	11.43	49.9462	1.79069	9.30771	6.66166	15.4163	11.508	3.5436	0.477784	0.238892	0.19		119.5		26.2933	38.2	140		83	4.88345	2.80935	1.44665		5.11255	2.9911	1.01155	11.1842		0.38		15.3643	16.218	56		3.4084	9.71055	35	4.1244		248	0.9094	0.8129	1.386
KNO0162-9-034-042	GL	SWIR5	Standish thesis	ICP-MS	-52.86	11.43	49.9931	2.52831	11.1046	4.98249	14.8464	9.42428	4.38685	0.756752	0.39829	0.24		173.6		43.0181	36.6	32		65	7.4247	4.36455	2.01235		7.84585	4.94445	1.54635	18.8041		0.6009		27.4844	25.5774	31	1.7025	5.52755	16.5727	31.1	6.3184		230	1.6427	1.2448	2.508
KNO0162-9-035-003	GL	SWIR5	Standish thesis	ICP-MS	-52.93	11.56	50.0775	2.55409	11.3701	4.9722	14.5295	9.39458	4.37516	0.758329	0.389143	0.24		166.7		38.5423	40.3	59		69	6.7081	3.81305	1.8836		6.86465	4.2377	1.3561	16.7045		0.51585		23.5917	22.7311	53	1.7797	4.9121	14.7672	30.5	5.6478		241	1.3861	1.1011	2.085
KNO0162-9-035-004	GL	SWIR5	Standish thesis	ICP-MS	-52.93	11.56	50.0745	2.58064	11.4372	5.05754	14.6066	9.45993	4.15393	0.734254	0.367127	0.22		163.3		37.9967	39.1	64		84	6.58235	3.7666	1.8398		6.822	4.16295	1.37135	16.3346		0.51665		23.1833	22.565	46	1.7567	4.83835	14.6227	31.2	5.54695		241	1.34455	1.0975	2.059
KNO0162-9-035-005	GL	SWIR5	Standish thesis	ICP-MS	-52.93	11.56	49.8025	2.56454	11.6173	5.02483	14.5519	9.36766	4.39955	0.755363	0.357803	0.22		166.6		38.248	39.6	61		85	6.57715	3.79405	1.8477		6.79325	4.1926	1.35335	16.3323		0.51635		22.8279	22.4132	54	1.98045	4.8266	14.1823	30.2	5.5843		239	1.31365	1.0936	2.023
KNO0162-9-035-009	GL	SWIR5	Standish thesis	ICP-MS	-52.93	11.56	49.9631	2.45859	11.1032	5.24451	14.8779	9.6091	4.20304	0.707522	0.368709	0.2		163.5		37.9073	40	61		71	6.5774	3.7211	1.869		6.7726	4.14805	1.3658	16.5024		0.5149		22.7497	22.5651	51	1.7403	4.8305	14.6057	31	5.5055		241	1.2695	1.108	2.068
KNO0162-9-035-010	GL	SWIR5	Standish thesis	ICP-MS	-52.93	11.56	50.2037	2.4641	11.1323	5.12111	14.6017	9.61034	4.29881	0.706165	0.368001	0.23		165.1		37.9329	39.6	56		69	6.60605	3.72025	1.8512		6.74385	4.1065	1.3477	16.4324		0.5109		23.251	22.6595	46	2.76115	4.8587	14.5968	31.7	5.57735		242	1.3693	1.0771	2.089
KNO0162-9-035-014	GL	SWIR5	Standish thesis	ICP-MS	-52.93	11.56	50.007	2.56235	11.6476	4.99997	14.3713	9.42842	4.31286	0.734858	0.377359	0.25		167.3		38.4151	38.1	58		72	6.65175	3.77605	1.83245		6.77175	4.1624	1.35905	16.6776		0.51645		23.8931	22.841	35	2.80835	4.92615	14.8927	32.4	5.65285		248	1.4137	1.06255	2.108
KNO0162-9-036-027	GL	SWIR	Stanish thesis	ICP-MS	-52.75	11.71												46.3		18.7	39.9	343		63	5.62	3.34	1.41		5.32	3.27	1.18	6.47		0.47		6.54	14.9	163	1.33	2.86	4.34	30.5	4.25		163	0.41	0.89	0.57
KNO0162-9-038-002	GL	SWIR6	Standish thesis	ICP-MS	-52.78	11.85	50.3201	1.88995	9.53399	6.65086	15.7773	10.0544	3.60011	0.596262	0.268318	0.21		119.6		32.2901	38.7	261		60	6.35907	3.80377	1.6307		5.92333	3.75793	1.32977	14.4229		0.5373		19.0969	18.9529	113	1.55513	4.14037	11.0362	34.1	4.82307		220	1.10143	0.985733	1.772
KNO0162-9-038-003	GL	SWIR6	Standish thesis	ICP-MS	-52.78	11.85	50.1965	1.88363	9.64445	6.72655	15.7604	10.0162	3.58678	0.597498	0.278832	0.21		119.8		32.3097	38.9	260		59	6.322	3.7712	1.6095		5.91913	3.69897	1.32963	14.3704		0.5277		18.92	18.9975	118	1.5511	4.1	11.0711	34.3	4.86053		221	1.10227	0.9681	1.753
KNO0162-9-038-004	GL	SWIR6	Standish thesis	ICP-MS	-52.78	11.85	50.4335	1.88434	9.52711	6.72909	15.7565	10.0298	3.47373	0.597723	0.278938	0.19		121.8		32.0722	40	280		59	6.31347	3.7954	1.6101		5.8841	3.67293	1.32553	14.3958		0.527533		18.82	18.9252	126	1.4583	4.0995	11.0446	34.4	4.79983		220	1.07763	0.952467	1.74
KNO0162-9-038-007	GL	SWIR6	Standish thesis	ICP-MS	-52.78	11.85	50.3525	1.8385	9.464	6.77984	15.9519	9.99989	3.49433	0.579491	0.299737	0.17		119.9		32.5277	38.4	264		61	6.5041	3.82253	1.636		6.0142	3.73677	1.33607	14.485		0.5289		19.1892	19.0836	105	1.50973	4.13157	11.2366	34.7	4.8736		225	1.1076	0.9747	1.76
KNO0162-9-038-017	GL	SWIR6	Standish thesis	ICP-MS	-52.78	11.85	50.2996	1.85088	9.52311	6.78099	15.9016	10.0445	3.49975	0.566999	0.29842	0.18		118.8		31.8331	40	262		62	6.2027	3.75473	1.58797		5.90313	3.66447	1.3098	14.3005		0.525867		18.8133	18.8889	133	1.46717	4.06263	10.9803	34.2	4.795		219	1.0751	0.9569	1.719
KNO0162-9-038-021	GL	SWIR6	Standish thesis	ICP-MS	-52.78	11.85	49.8935	1.77717	9.42123	7.30812	16.031	9.94407	3.52669	0.56632	0.288128	0.19		119.3		32.3198	39.3	271		60	6.31823	3.78547	1.60847		5.88787	3.62373	1.3183	14.4693		0.5344		18.844	18.9407	124	1.59207	4.11117	11.0514	34.3	4.79213		220	1.0809	0.9652	1.745
KNO0162-9-041-007	GL	SWIR6	Standish thesis	ICP-MS	-52.59	12.13	49.7575	2.14924	9.48074	6.77637	15.439	10.4862	3.84569	0.537608	0.338494	0.18		124.2		31.2817	33.8	154		63	6.37034	3.76891	1.66572		6.18338	3.89542	1.28275	13.1141		0.501997		18.1607	19.7617	61	1.61676	4.07263	11.8448	32.2	5.11706		186	1.0205	0.976859	1.709
KNO0162-9-048-004	GL	SWIR7	Standish thesis	ICP-MS	-52.56	12.8	48.4734	1.12129	8.02794	9.31753	17.5304	11.6113	3.26096	0.079328	0.099159	0.16		11.2		9.3666	42.5	321		81	3.9871	2.4736	1.00753		3.5466	1.87253	0.857167	2.77367		0.352933		1.88317	8.21647	129	0.841533	1.50463	0.901933	33.7	2.56277		146	0.144667	0.5883	0.157
KNO0162-9-048-008	GL	SWIR7	Standish thesis	ICP-MS	-52.56	12.8	48.7686	1.73921	9.77936	7.87705	16.8309	10.4036	3.6988	0.129376	0.189088	0.19		20.2		17.5278	44.1	326		74	5.96587	3.75137	1.45297		5.35643	3.21303	1.29387	5.67223		0.5474		3.6956	14.1834	171	1.16533	2.70787	1.67227	33.7	4.1107		180	0.2516	0.904467	0.329
KNO0162-9-048-018A	GL	SWIR7	Standish thesis	ICP-MS	-52.56	12.8	49.69	1.1	8.33	8.43	17.55	11.83	3.12	0.07	0.09	0.15		13.3		9.20953	42.1	320		81	3.97907	2.5011	0.997333		3.5586	1.90647	0.854267	2.7854		0.352867		1.86567	8.3329	130	0.729033	1.5138	0.879967	33.1	2.61403		146	0.137167	0.599633	0.162
KNO0162-9-048-018B	GL	SWIR7	Standish thesis	ICP-MS	-52.56	12.8	49.78	1.07	8.34	8.46	17.66	11.79	3.14	0.08	0.1	0.14		12.3		9.2538	42.1	320		80	4.02763	2.45833	0.9851		3.47043	1.8788	0.8566	2.7951		0.347933		1.84697	8.3121	127		1.50593	0.892467	33.1	2.61077		147	0.137467	0.591967	0.166
KNO0162-9-048-021	GL	SWIR7	Standish thesis	ICP-MS	-52.56	12.8	48.2417	0.592017	7.78745	10.1015	18.4735	11.7447	2.57078	0.039717	0.039717	0.15		6.4		4.2229	46.7	292		94	2.4472	1.59927	0.585267		1.9132	0.8596	0.5422	1.29493		0.238933		0.7957	3.86623	171		0.697333	0.361167	34.2	1.31883		127	0.048867	0.346567	0.071
KNO0162-9-048-023	GL	SWIR7	Standish thesis	ICP-MS	-52.56	12.8	48.7395	1.72971	9.854	7.87005	16.719	10.4572	3.76272	0.119474	0.189168	0.18		18.7		17.8013	43.8	329		73	6.02897	3.74577	1.46553		5.3483	3.1759	1.29077	5.77517		0.542167		3.67423	14.5079	167	1.19137	2.75853	1.68863	33.8	4.21603		181	0.2358	0.897967	0.331
KNO0162-9-049-013	GL	SWIR	Stanish thesis	ICP-MS	-52.3	12.86												141.5		28.7	37.2	322		60	4.04	2.34	1.29		4.13	2.71	0.85	13.2		0.32		18.49	15.7	149	1.23	3.57	11.87	28.8	3.71		298	1.1	0.65	1.67
KNO0162-9-049-001	GL	SWIR7	Standish thesis	ICP-MS	-52.48	12.86	50.52	1.38	8.08	7.24	17.28	10.71	4.23	0.08	0.14	0.15		17.1		11.4484	38.1	243		72	4.5321	2.72753	1.1989		4.17103	2.44407	0.954267	3.2887		0.371833		2.28587	10.605	119	1.01237	1.9075	1.3454	27.9	3.19293		149	0.142467	0.6926	0.206
KNO0162-9-049-005	GL	SWIR7	Standish thesis	ICP-MS	-52.48	12.86	50.5	1.35	8.25	7.18	17.12	10.66	4.26	0.09	0.14	0.17		17.3		11.4821	37.8	245		71	4.6067	2.74807	1.20083		4.19577	2.48607	0.965433	3.30113		0.377233		2.3188	10.6227	119		1.93507	1.3301	27.7	3.2438		146	0.1494	0.6969	0.205
KNO0162-9-049-011	GL	SWIR7	Standish thesis	ICP-MS	-52.48	12.86	50.31	1.44	7.34	7.76	17.24	10.96	3.35	0.54	0.24	0.13		138.5		28.5198	37	313		58	3.9268	2.2517	1.243		3.99065	2.63755	0.80605	12.7451		0.30785		16.8676	15.3323	151	1.8898	3.47035	10.8828	26.6	3.49235		286	0.9632	0.63695	1.592
KNO0162-9-049-016	GL	SWIR7	Standish thesis	ICP-MS	-52.48	12.86	50.28	1.4	8.15	7.11	17.09	10.71	4.19	0.08	0.15	0.17		17.2		11.5617	39.1	241		69	4.50375	2.65835	1.19015		4.06605	2.4225	0.9392	3.30205		0.37065		2.43995	10.4239	122		1.91295	1.34995	28	3.20015		151		0.6848	0.21
KNO0162-9-053-01	GL	SWIR8	Standish thesis	ICP-MS	-52.48	13.14	50.38	1.84	8.4	6.33	16.75	10.55	3.93	0.59	0.26	0.17		98.5		26.6702	37.8	281		59	5.2477	3.1657	1.42575		5.0534	3.21375	1.1127	11.3467		0.43955		16.997	16.5663	155	1.3613	3.5115	9.28	29.8	4.329		190	1.0482	0.82705	1.505
KNO0162-9-053-02	GL	SWIR8	Standish thesis	ICP-MS	-52.48	13.14	51.01	1.85	8.09	6.52	16.53	10.56	3.88	0.45	0.28	0.16		107.3		27.3252	35.3	246		62	5.03015	3.0276	1.40265		4.7932	3.18595	1.0629	11.5425		0.42225		16.9039	16.2277	108	1.93765	3.5503	11.0769	30.4	4.07875		220	1.1029	0.7815	1.408
KNO0162-9-053-03	GL	SWIR8	Standish thesis	ICP-MS	-52.48	13.14	50.49	1.76	8.55	6.28	16.68	10.63	3.86	0.55	0.27	0.15		98		26.5047	37.9	295		59	5.43435	3.2217	1.44525		5.0983	3.25335	1.13995	11.3072		0.4419		16.9149	16.7509	153	1.3364	3.5454	9.2267	29.5	4.3185		191	1.0544	0.83795	1.526
KNO0162-9-053-05	GL	SWIR8	Standish thesis	ICP-MS	-52.48	13.14	50.55	1.67	8.35	6.44	16.79	10.62	3.87	0.54	0.25	0.16		103.9		27.0232	35.8	249		62	4.86305	2.99355	1.39385		4.69955	3.10475	1.0514	11.4123		0.42045		16.7512	16.3968	115	1.67345	3.5176	10.9739	30.1	4.04205		222	1.05735	0.77335	1.389
KNO0162-9-056-088	GL	SWIR8	Standish thesis	ICP-MS	-52.37	13.51	50.7668	1.59405	7.32314	7.12609	16.7116	10.1747	3.47641	0.884658	0.288259	0.12		249.7		36.9845	35.6	245		58	4.50465	2.5598	1.4051		4.66785	2.9835	0.92105	18.3989		0.34635		28.7146	18.454	144	2.0346	4.3602	20.1216	27.1	4.1515		309	1.6262	0.74325	2.88
MELVANC-7-090-003	GL	SWIR9	Standish thesis	ICP-MS	-52.18	14.35	47.7094	2.4199	10.1912	4.07805	16.3439	8.7038	4.19112	2.16841	0.468845	0.2		731.6		88.2712	33.7	15		36	5.80342	3.1302	2.20711		6.797	4.18572	1.11121	47.4323		0.400476		82.8238	36.6091	17	3.2452	9.17428	54.102	16.3	6.74036		511		0.956699	7.087
MELVANC-7-090-006	GL	SWIR9	Standish thesis	ICP-MS	-52.18	14.35	46.6016	2.29702	8.03787	5.19588	17.1919	10.5572	3.80985	2.10761	0.614719	0.15		643.2		83.9438	33.9	118		59	4.83489	2.42281	2.07219		6.15402	3.99726	0.892699	44.7165		0.296376		78.0248	35.1783	90	3.11185	8.82525	49.2442	19	6.3281		670		0.827622	6.264
MELVANC-7-090-035	GL	SWIR9	Standish thesis	ICP-MS	-52.18	14.35	48.0323	1.97771	7.80769	6.42903	16.3904	11.582	3.21359	1.52921	0.374903	0.14		387.2		51.4574	40.2	198		74	3.99194	2.10472	1.5408		4.72709	3.03375	0.756476	26.6491		0.256585		45.2188	23.1361	189	2.05466	5.59012	31.0663	26.2	4.51518		452		0.664086	3.535
MELVANC-7-090-052	GL	SWIR9	Standish thesis	ICP-MS	-52.18	14.35	47.45	2.25	7.96	5.14	17.35	10.73	4.07	2.11	0.6	0.18		627		81.3197	34.5	123		57	4.67696	2.31346	1.96331		5.83718	3.89377	0.859871	43.1207		0.263606		76.5067	33.5693	90	3.0786	8.37589	49.9104	21.6	5.85236		744		0.79227	6.124
MELVANC-7-090-077	GL	SWIR9	Standish thesis	ICP-MS	-52.18	14.35	48.7583	1.55663	8.20642	7.59603	15.9152	13.0841	2.91211	0.508065	0.348672	0.15		123		27.4292	37.5	178		94	3.83578	2.19723	1.23605		4.02601	2.40471	0.771703	12.6859		0.283553		17.7785	15.0285	111	1.56061	3.31021	9.79666	33.5	3.45025		315	1.00381	0.605993	1.466
MELVANC-7-090-082a	GL	SWIR9	Standish thesis	ICP-MS	-52.18	14.35	48.96	1.78	8.49	6.39	16.15	12.07	3.39	0.96	0.3	0.16		210.6		40.6596	38	196		92	4.04949	2.16431	1.38708		4.51937	2.78768	0.773712	19.9477		0.260665		31.4547	19.621	111	2.09808	4.58347	16.7781	35.9	3.96212		419	1.67706	0.643075	2.555
MELVANC-7-090-082b	GL	SWIR9	Standish thesis	ICP-MS	-52.18	14.35	49.13	1.78	8.33	6.4	16.28	12.24	3.41	0.95	0.31	0.18		210.4		40.8587	38.1	176		75	4.04878	2.16058	1.40636		4.41475	2.83257	0.77133	19.8905		0.257015		31.5763	19.9065	105	1.93374	4.62104	16.8123	36.3	4.03471		417	1.69825	0.63595	2.535
POLANT4-4-003-014	WR	SWIR9	LE ROEX, 1992; JANNEY, 2005	XRF; ICP-MS	-52.12	14.5														55.4	38	54		57	4.92	2.77	1.78		5.43	3.62	1	30.2		0.36		52.1	26.1	53	2.03	6.68		28	5.58		407		0.86	4.54
MELVANC-7-089-002	GL	SWIR9	Standish thesis	ICP-MS	-52.25	14.6	47.96	1.73	7.87	6.93	16.81	11.99	3.25	1.34	0.31	0.15		459.9		58.7051	36.4	55		94	4.4118	2.35961	1.67599		5.15255	3.14606	0.838396	30.6761		0.292661		51.1027	25.7343	71	2.27911	6.2801	27.6174	26	4.92484		450		0.728832	4.219
MELVANC-7-089-004	GL	SWIR9	Standish thesis	ICP-MS	-52.25	14.6	48.3881	2.5926	10.4068	4.0812	15.8892	8.15946	4.50051	1.98435	0.537632	0.22		695.5		95.0973	34.6	2		37	6.44451	3.48628	2.35118		7.46987	4.62763	1.23525	51.0814		0.446137		86.9877	39.6661	13	3.41116	9.98226	51.1172	17.5	7.36587		471		1.06486	7.623
MELVANC-7-089-006	GL	SWIR9	Standish thesis	ICP-MS	-52.25	14.6	48.4411	2.57613	10.4226	4.08262	16.1306	8.21273	4.35012	1.94581	0.461884	0.21		685.2		94.3588	34.9	7		36	6.42161	3.5005	2.34611		7.41007	4.64656	1.24102	50.5411		0.448614		86.7824	39.5158	13	3.33679	9.83271	51.2521	17.5	7.35553		473		1.06107	7.575
MELVANC-7-089-013	GL	SWIR9	Standish thesis	ICP-MS	-52.25	14.6	50.5732	1.86976	7.80763	6.42943	16.4434	10.447	3.62036	0.899423	0.209865	0.15		243.3		41.0446	34.2	202		63	5.15254	2.87929	1.56557		5.35666	3.39273	1.01045	20.0516		0.381307		31.8491	20.8022	111	1.87659	4.77882	20.3707	29.2	4.64549		304		0.807889	2.809
MELVANC-7-089-092	GL	SWIR9	Standish thesis	ICP-MS	-52.25	14.6												357.4		51.5819	38.2	4		89	4.54293	2.50956	1.60153		4.98894	3.09401	0.878626	26.3599		0.321155		42.9452	23.4734	54	2.01346	5.63413	27.5689	26.7	4.65746		414		0.731311	3.652
KNO0162-9-061-071	GL	SWIR	Stanish thesis	ICP-MS	-52.1	14.6												424.7		74.7	32.1	1		42	7.19	4.06	2.28		7.66	5.35	1.46	37.29		0.55		61.56	35.6	17	3.18	8.62	38.91	23.5	7.4		344	3.5	1.18	5.86
POLANT4-02-01	GL	SWIR9	Standish thesis	ICP-MS	-52.22	14.63	51.7	1.67	7.88	6.73	15.6	11.36	3.28	0.86	0.33	0.13		171		24.9	34	347		41	3	1.65	1.02		3.19			11.6				24	12.5	111		3.03	10.7	25	2.96		358		0.5
POLANT4-02-14	GL	SWIR9	Standish thesis	ICP-MS	-52.22	14.63	51.28	1.8	8.14	6.13	15.85	10.71	3.56	1.27	0.42	0.18		278		40.3	36	220		47	3.98	2.32	1.41		4.23			20.3				39	18.6	86		4.75	17.7	27	4.01		383		0.67
MELVANC-7-088-001	GL	SWIR9	Standish thesis	ICP-MS	-52.22	14.71	50.0255	1.81923	7.64662	6.53017	16.2496	11.1208	3.33182	1.04391	0.298261	0.16		313.3		43.5108	33.3	218		63	4.15493	2.267	1.44199		4.64249	2.93193	0.800893	22.1058		0.287946		38.2875	20.7569	87	1.75917	4.88018	25.1148	29.7	4.30256		381		0.671059	3.158
MELVANC-7-088-003	GL	SWIR9	Standish thesis	ICP-MS	-52.22	14.71	49.8831	1.81067	7.73418	6.598	16.1852	11.0719	3.44914	1.06477	0.248778	0.15		316		44.3039	32.8	171		65	4.24923	2.30423	1.46747		4.73014	2.98608	0.814973	22.6101		0.29211		38.6696	21.0574	81	1.72862	4.9359	25.1246	29.1	4.3861		382		0.686376	3.172
MELVANC-7-088-009	GL	SWIR9	Standish thesis	ICP-MS	-52.22	14.71	49.9356	1.83637	7.76344	6.51844	16.1908	10.9928	3.42944	1.04204	0.377119	0.14		305		42.9862	32.3	192		69	4.13646	2.23402	1.43135		4.62173	2.94594	0.799289	21.8707		0.285222		38.1031	20.4185	81	1.73732	4.77927	24.3227	28.9	4.25062		370		0.671629	3.089
MELVANC-7-088-012	GL	SWIR9	Standish thesis	ICP-MS	-52.22	14.71	49.8651	1.78143	7.80648	6.58616	16.096	11.0763	3.47358	1.04965	0.356484	0.12		322.8		45.0043	33.1	141		68	4.27823	2.32579	1.47127		4.79772	3.02863	0.820789	23.0428		0.295838		40.0869	21.383	78	1.8156	5.01702	25.75	28.5	4.41754		381		0.692803	3.232
MELVANC-7-087-001	GL	SWIR9	Standish thesis	ICP-MS	-52.24	14.79	49.8905	1.72703	7.25329	6.7559	16.3762	11.4339	3.08231	1.15313	0.238578	0.15		355.9		45.1114	35.6	169		87	3.68202	1.94501	1.33288		4.13254	2.74237	0.704239	23.2175		0.249154		44.205	20.5692	89	2.41476	4.90281	28.5927	31.1	4.02389		412	2.43482	0.589224	3.433
MELVANC-7-087-002	GL	SWIR9	Standish thesis	ICP-MS	-52.24	14.79	49.7311	1.67823	7.32369	6.7858	16.3194	11.5579	3.07615	1.14476	0.288678	0.17		366.6		46.093	34.7	163		77	3.76249	2.03374	1.43107		4.35308	2.71605	0.730344	23.9493		0.253553		42.3352	20.9402	82	2.09205	5.03581	28.3087	31.7	4.15655		412		0.631705	3.344
MELVANC-7-087-003	GL	SWIR9	Standish thesis	ICP-MS	-52.24	14.79	49.7741	1.68757	7.35002	6.65852	16.3108	11.5813	3.10568	1.174	0.258677	0.13		369		46.8163	34.8	158		74	3.84592	2.04167	1.43564		4.44833	2.73658	0.731189	24.0852		0.256532		42.2091	21.303	80	1.99112	5.1093	28.1013	31.9	4.18373		405		0.622701	3.384
MELVANC-7-087-004	GL	SWIR9	Standish thesis	ICP-MS	-52.24	14.79	49.7545	1.66084	7.39258	6.71561	16.3382	11.5377	3.10434	1.14976	0.257704	0.15		364.2		45.8423	34.2	158		76	3.78364	2.02045	1.40726		4.36844	2.73465	0.720006	23.645		0.257807		42.0452	20.8505	79	1.96707	4.97372	28.0822	30.3	4.16743		413		0.62536	3.425
MELVANC-7-087-005	GL	SWIR9	Standish thesis	ICP-MS	-52.24	14.79												317.1		50.727	31.2	191		59	5.18387	2.87218	1.68076		5.58233	3.6098	1.00217	25.5225		0.371325		43.1941	24.4371	61	2.07814	5.72577	26.5004	29.5	5.08326		337		0.81743	3.619
MELVANC-7-083-001	GL	SWIR11	Standish thesis	ICP-MS	-52.17	15.84	49.6472	2.05751	10.3908	7.28844	15.2899	10.6297	3.40595	0.240177	0.280206	0.21		48.5		20.4593	41	213		73	6.77566	4.09004	1.59256		6.27426	3.54272	1.391	7.66526		0.540927		9.11234	15.9278	79	1.2021	2.96087	4.67389	39.5	4.61173		153	0.578009	0.990784	0.692
MELVANC-7-083-002	GL	SWIR11	Standish thesis	ICP-MS	-52.17	15.84	50.0955	2.18822	10.5584	6.83316	15.1891	10.5952	3.3908	0.239844	0.119922	0.23		47.9		20.3301	41	216		77	6.81957	4.08896	1.59103		6.21765	3.5236	1.38642	7.56442		0.547336		8.96369	15.6985	83	1.45012	2.93981	4.63502	38.4	4.62236		151	0.582903	0.989943	0.688
MELVANC-7-080-001	GL	SWIR11	Standish thesis	ICP-MS	-52.23	16.01	50.8244	1.76642	8.65421	7.07928	16.1094	10.4929	3.13935	0.529479	0.249754	0.16		139.4		31.4255	36.2	213		61	5.13982	2.96085	1.33775		4.92556	3.03978	1.03595	14.4964		0.40895		22.8275	17.648	94	1.49193	3.80151	12.7344	31.5	4.1761		206	1.30704	0.776504	1.826
MELVANC-7-080-002	GL	SWIR11	Standish thesis	ICP-MS	-52.23	16.01	50.1553	1.95138	9.42399	7.4853	15.6398	10.6547	3.16457	0.337904	0.288212	0.19		69		19.3408	37.8	266		63	5.10155	3.0582	1.23723		4.72816	2.92033	1.04278	7.91056		0.393682		12.1943	13.2177	113	1.45562	2.61654	6.07996	30.5	3.62495		156	0.782568	0.760989	0.878
MELVANC-7-080-003	GL	SWIR11	Standish thesis	ICP-MS	-52.23	16.01	50.3904	2.00395	9.32763	7.26002	15.6521	10.6975	3.19361	0.349887	0.199935	0.2		79.3		22.346	40.3	287		68	5.99473	3.57016	1.4551		5.56025	3.25517	1.23212	9.20753		0.480484		12.958	15.3709	122		3.03045	7.07715	35.9	4.25685		181	0.806111	0.873451	1.008
MELVANC-7-080-004	GL	SWIR11	Standish thesis	ICP-MS	-52.23	16.01	50.2053	1.89383	9.38223	7.78902	15.5915	10.6167	3.12927	0.328617	0.159329	0.21		76.1		21.1666	40.5	278		67	5.65995	3.37501	1.37741		5.29289	3.09188	1.14489	8.6754		0.454277		12.8266	14.7133	125		2.86841	6.73968	34	4.03129		172	0.810235	0.832462	0.956
MELVANC-7-079-003	GL	SWIR11	Standish thesis	ICP-MS	-52.3	16.13	49.696	1.79705	8.84539	8.21691	15.9585	10.8376	3.14946	0.359609	0.189794	0.21		91.1		24.5953	40.5	282		71	5.73895	3.43887	1.39391		5.22216	3.09569	1.18692	10.6235		0.455032		15.3339	15.6639	117	1.07692	3.20936	8.34906	35.3	4.17289		187	0.964271	0.848301	1.207
MELVANC-7-079-008	GL	SWIR11	Standish thesis	ICP-MS	-52.3	16.13	50.1319	1.8564	9.25869	7.71078	15.7105	10.8441	2.98939	0.359172	0.209517	0.19		91.4		24.6561	40.9	288		71	5.83603	3.52146	1.43641		5.3498	3.12848	1.20601	10.6449		0.455105		15.3205	15.9133	124	1.21809	3.23799	8.43184	35.5	4.17433		188	0.945473	0.859829	1.232
MELVANC-7-079-011	GL	SWIR11	Standish thesis	ICP-MS	-52.3	16.13	49.9667	1.80525	9.33004	7.55628	15.662	10.983	3.20835	0.359198	0.209532	0.18		91.4		24.6625	41.5	280		70	5.81923	3.46506	1.42356		5.3365	3.1067	1.1859	10.702		0.462593		15.2877	15.6837	128	1.00551	3.23214	8.02007	34.8	4.17061		182	0.928946	0.849217	1.234
MELVANC-7-079-013	GL	SWIR11	Standish thesis	ICP-MS	-52.3	16.13	50.4883	1.79943	9.00893	7.42988	15.7804	10.8321	3.20584	0.350083	0.21005	0.17		87.2		23.9313	40.9	304		73	5.69536	3.40546	1.39169		5.21945	3.05592	1.16831	10.2326		0.458298		14.4822	15.4335	120	1.02547	3.14569	8.02526	35.4	4.20529		186	0.86502	0.838701	1.17
MELVANC-7-079-025	GL	SWIR11	Standish thesis	ICP-MS	-52.3	16.13	50.1593	1.81278	9.16478	7.54492	15.6682	10.799	3.22433	0.358658	0.348695	0.18		91.2		24.5545	40.8	282		73	5.88412	3.47368	1.41516		5.3574	3.12175	1.19165	10.6289		0.465837		15.4184	15.6683	123	1.04046	3.22202	8.36095	35.3	4.16328		188	0.938655	0.866105	1.235
MELVANC-7-079-034	GL	SWIR11	Standish thesis	ICP-MS	-52.3	16.13	50.0797	1.85882	9.31034	7.4417	15.8227	10.9165	3.0702	0.34773	0.218573	0.21		92.6		24.9752	41.2	286		73	5.85983	3.4603	1.4237		5.39831	3.11638	1.20302	10.7768		0.46216		15.5129	15.9395	120	1.1428	3.27258	8.53701	35.5	4.23825		189	0.932734	0.864112	1.241
MELVANC-7-079-038	GL	SWIR11	Standish thesis	ICP-MS	-52.3	16.13	51.1002	2.31512	10.1394	6.22169	14.8739	10.0277	3.3961	0.490448	0.290265	0.21		123.8		28.6046	35.7	233		62	6.6449	3.92244	1.57441		6.21148	3.60538	1.35107	12.7629		0.514132		20.4492	17.9765	74	1.70803	3.63214	12.4944	33.7	4.86674		152	1.2041	0.973676	1.634
KNO0162-7-002-001	GL	SWIR11	Standish thesis	ICP-MS	-52.33	16.23	49.8972	2.1676	11.1826	7.33651	14.6811	10.1121	3.42661	0.218813	0.198921	0.25		38.7		19.9388	45	206		66	7.82075	4.76775	1.91535		7.1104	4.037	1.6299	7.3336		0.6168		7.3887	16.398	109	1.01285	3.15785	3.72005	39	5.1562		157		1.1823	0.542
KNO0162-7-003-001	GL	SWIR12	Standish thesis	ICP-MS	-52.3	16.51	49.9547	1.60487	8.95609	8.11772	15.9849	10.8079	3.2078	0.298311	0.18893	0.23		68.9		20.4899	41	241		68	5.63815	3.34455	1.4697		5.25955	3.004	1.1667	8.68335		0.43865		11.4718	13.8667	102	1.4446	2.87565	6.1458	34.9	4.02715		169		0.86105	0.936
KNO0162-7-003-002	GL	SWIR12	Standish thesis	ICP-MS	-52.3	16.51	50.2584	1.70348	9.10208	7.46676	15.9477	10.9783	3.19944	0.28949	0.189666	0.23		65.8		20.0234	42.5	241		67	5.6095	3.3958	1.44535		5.28795	3.0092	1.14315	8.4647		0.44025		11.2944	13.6306	124	0.9976	2.8341	6.1431	34.3	3.95695		169		0.8448	0.896
MELVANC-7-078-001	GL	SWIR12	Standish thesis	ICP-MS	-52.38	16.64	49.35	1.76	10.77	6.99	16.07	10.59	3.11	0.16	0.24	0.22		29.6		15.884	46.5	272		83	6.12044	3.75441	1.37512		5.34608	2.9752	1.27686	5.6881		0.522874		6.22418	13.0554	154	0.970813	2.4023	3.03029	35.7	3.92258		154	0.466742	0.879308	0.469
AGU0022-001-001	WR	SWIR13	MAHONEY, 1992; JANNEY, 2005	XRF; ICP-MS	-52.29	16.91	49.46	1.58	9.99	9.63	14.75	11.06	2.73	0.12	0.14	0.16		14.5		11.3	51	394	0.02	65	5.01	2.94	1.26		4.37	2.54	1.04	3.69		0.41		3.28	10.1	188	0.4	1.9	1.58	39	3.42		129		0.75	0.24
KNO0162-7-004-003	GL	SWIR13	Standish thesis	ICP-MS	-52.36	17.11	49.8546	1.90884	10.0991	7.35531	15.5767	10.7043	3.27584	0.238312	0.208523	0.22		50.3		18.995	44.2	315		73	6.565	3.99865	1.5936		5.9798	3.40685	1.36605	7.57975		0.5288		9.6423	14.1914	125	0.8138	2.8398	5.16115	37.4	4.3598		142		0.9902	0.758
KNO0162-7-004-006	GL	SWIR13	Standish thesis	ICP-MS	-52.36	17.11	49.7711	1.9204	10.1162	7.54579	15.459	10.6529	3.2989	0.23848	0.198733	0.24		46.5		18.9073	45.6	301		71	6.50205	3.97545	1.568		5.95785	3.45865	1.35585	7.58875		0.52575		9.4427	14.1913	147	0.80345	2.8252	5.088	36.2	4.28025		144	0.7665	0.98475	0.758
KNO0162-7-004-007	GL	SWIR13	Standish thesis	ICP-MS	-52.36	17.11	49.838	1.86829	10.0449	7.63477	15.4259	10.6956	3.27348	0.239658	0.219686	0.2		59.6		19.5469	44.8	305		73	6.6637	4.07435	1.6207		6.08805	3.51605	1.3975	7.69975		0.52895		9.6805	14.6317	125	0.8027	2.89365	5.2059	37.4	4.4264		148		1.0037	0.768
KNO0162-7-004-013	GL	SWIR13	Standish thesis	ICP-MS	-52.36	17.11	49.9209	1.85668	9.80537	7.66024	15.5638	10.7174	3.29194	0.229505	0.209548	0.2		49.1		18.4971	44.4	315		74	6.35095	3.92	1.5373		5.76295	3.30475	1.3342	7.28815		0.51065		9.06615	14.1433	127	0.80645	2.747	4.7663	37.1	4.27745		152		0.96785	0.706
KNO0162-7-004-016	GL	SWIR13	Standish thesis	ICP-MS	-52.36	17.11	49.9017	1.86362	10.1005	7.58473	15.4965	10.6196	3.2757	0.239059	0.199215	0.16		51.8		19.2987	44.7	298		72	6.5549	4.0356	1.57325		5.8863	3.418	1.385	7.7045		0.5227		9.6208	14.4935	132	0.81435	2.8962	5.2181	37	4.40135		147	0.7762	0.99055	0.772
KNO0162-7-004-022	GL	SWIR13	Standish thesis	ICP-MS	-52.36	17.11	50.0631	1.96132	10.0887	7.37857	15.3812	10.5707	3.33713	0.259714	0.19978	0.17		82.8		23.4343	38.7	94		60	6.8818	4.0914	1.73245		6.26485	3.6781	1.4191	9.96595		0.5528		12.6697	16.6782	48	0.94685	3.37545	7.3712	37.8	4.90675		174	0.96125	1.0411	0.997
KNO0162-7-004-031	GL	SWIR	GEORGEN, 2003; NIELSEN, 2018; STANDISH, 2008	EMP; ICPMS; MC-ICP-MS; MS; Unknown	-52.36	17.11	50.45	1.85	9.85	7.38	15.75	10.88	3.18	0.26	0.2	0.22		46.1		20.1	44.1	325	0.061		6.78	4.05	1.63		6.24	3.54	1.46	7.88		0.58		8.54	15.2		0.7	3.05	5.43	41.3	4.86		162		1.05	0.809
KNO0162-7-004-033	GL	SWIR13	Standish thesis	ICP-MS	-52.36	17.11	49.7672	1.90474	10.1734	7.57613	15.4998	10.644	3.17938	0.266102	0.216824	0.17		56.2		20.3049	43.5	286		70	6.3604	3.9244	1.5337		5.76825	3.44645	1.34105	8.15975		0.52455		10.491	15.1516	118	0.7441	2.9988	5.7789	37.2	4.52565		144		0.97975	0.868
KNO0162-7-005-001	GL	SWIR13	Standish thesis	ICP-MS	-52.42	17.43	49.9388	2.15575	10.8423	6.80588	14.7987	10.2421	3.50704	0.407481	0.258402	0.23		49.9		20.5961	47.9	315		75	6.8647	4.1552	1.65395		6.1781	3.72185	1.42975	7.97815		0.5719		10.0926	15.6999	149	0.94375	3.0536	5.4674	40.1	4.77915		157		1.03535	0.824
KNO0162-7-005-005	GL	SWIR13	Standish thesis	ICP-MS	-52.42	17.43	49.9807	1.92849	10.3406	7.23642	15.2756	10.7175	3.41696	0.209549	0.19957	0.18		33.8		17.4616	42.4	199		72	6.39588	3.9621	1.5601		5.74684	3.46147	1.34987	6.42578		0.54876		7.09992	14.2095	90	1.07081	2.73775	3.4879	40.4	4.463		145		0.975656	0.55
KNO0162-7-005-006	GL	SWIR13	Standish thesis	ICP-MS	-52.42	17.43	49.9398	1.95223	10.4544	7.11774	15.2901	10.6888	3.42546	0.208797	0.198854	0.21		33.3		17.1671	43.4	200		71	6.37378	3.90684	1.53423		5.62298	3.4632	1.33988	6.27562		0.539641		6.95896	14.0054	97	0.738515	2.69631	3.41757	39.9	4.38121		144		0.957637	0.532
KNO0162-7-006-001	GL	SWIR13	Standish thesis	ICP-MS	-52.52	17.7	49.5486	1.8465	10.1634	7.70051	15.6169	10.6489	3.30498	0.228247	0.188552	0.21		38.3		16.9925	42.9	240		71	6.03155	3.6775	1.49035		5.4474	3.21115	1.2708	6.92325		0.50015		6.9551	13.7751	102	1.05845	2.63725	3.352	37	4.25945		167		0.91725	0.507
KNO0162-7-006-002	GL	SWIR13	Standish thesis	ICP-MS	-52.52	17.7	49.2139	1.67681	9.68282	8.16077	16.0381	10.83	3.27083	0.218811	0.169081	0.21		33.9		16.0569	43	240		72	5.85795	3.57495	1.4571		5.2986	3.1341	1.2307	5.8965		0.4821		6.2801	13.1198	111	0.80755	2.52765	3.0557	35.9	4.06075		166		0.88355	0.456
KNO0162-7-006-003	GL	SWIR13	Standish thesis	ICP-MS	-52.52	17.7	50.0622	1.84139	10.6145	6.76306	14.8772	11.1114	3.55309	0.258734	0.169172	0.16		44.5		16.2661	41.9	96		80	5.84759	3.58705	1.48639		5.19656	3.12159	1.22341	6.25708		0.474399		7.29165	13.0157	49		2.52145	3.95945	41.3	4.06338		154		0.880405	0.559
KNO0162-7-006-004	GL	SWIR13	Standish thesis	ICP-MS	-52.52	17.7	50.161	1.84539	10.4963	6.83974	14.8797	11.0862	3.49834	0.249323	0.179512	0.19		43.6		16.2382	42.5	100		81	5.81375	3.54371	1.47934		5.21359	3.05844	1.21513	6.17211		0.476317		7.4141	12.9977	48		2.50319	3.93126	42.1	4.09915		156		0.873192	0.541
KNO0162-7-006-007	GL	SWIR13	Standish thesis	ICP-MS	-52.52	17.7	49.7084	1.80827	10.1276	7.66003	15.5798	10.6346	3.32008	0.228573	0.188822	0.2		37.7		16.8639	43.2	245		71	6.00235	3.69955	1.4871		5.3928	3.21945	1.26605	6.26565		0.49845		6.96805	13.6255	102	0.7284	2.62245	3.21925	36.8	4.17085		164		0.90555	0.504
KNO0162-7-007-002	GL	SWIR14	Standish thesis	ICP-MS	-52.55	18.03	49.7274	2.05015	10.1316	8.19209	15.2054	10.1281	3.35211	0.249288	0.229345	0.16		30		19.5182	41.8	250		63	7.24024	4.39364	1.72893		6.46772	4.08176	1.51097	6.96803		0.598773		6.81482	16.2947	127	0.93982	3.1205	2.75306	38.5	5.13996		157		1.08728	0.481
KNO0162-7-007-003	GL	SWIR14	Standish thesis	ICP-MS	-52.55	18.03	50.099	2.11017	10.4471	7.55662	15.0756	10.0323	3.40177	0.239149	0.259078	0.22		32		19.8322	42.1	246		62	7.34335	4.523	1.7299		6.56235	4.01065	1.52975	7.0915		0.60455		6.83905	16.7084	128	0.808	3.1342	2.77455	37.4	5.13185		158		1.1115	0.481
KNO0162-7-007-004	GL	SWIR14	Standish thesis	ICP-MS	-52.55	18.03	50.1489	2.16736	10.3964	7.55205	15.1053	10.0913	3.3224	0.238678	0.238678	0.18		29.7		19.6047	40.5	249		62	7.26913	4.42468	1.73401		6.49378	4.14329	1.50009	6.99182		0.601891		6.65535	16.2634	121	1.43483	3.09268	2.77697	38.2	5.06206		154		1.09594	0.488
KNO0162-7-007-005	GL	SWIR14	Standish thesis	ICP-MS	-52.55	18.03	50.2451	2.12744	10.2794	7.4988	15.1654	10.1545	3.32954	0.239941	0.239941	0.16		30.2		20.1162	41.3	246		62	7.37835	4.4754	1.7234		6.6634	4.0576	1.5438	7.0959		0.60415		6.8132	16.6961	127	0.8083	3.1865	2.79305	37.3	5.22185		158		1.10685	0.48
KNO0162-7-008-002	GL	SWIR14	Standish thesis	ICP-MS	-52.62	18.34	49.9412	2.05732	10.1771	7.26702	15.4678	10.5594	3.38473	0.230147	0.220141	0.15		33.9		18.6647	44.1	288		68	6.2856	3.79365	1.55685		5.67407	3.70091	1.31622	6.81433		0.512626		7.33844	14.8852	137		2.89952	3.05175	36.6	4.59334		174		0.957882	0.52
KNO0162-7-008-005	GL	SWIR14	Standish thesis	ICP-MS	-52.62	18.34	49.9907	2.0643	10.08	7.22437	15.5028	10.5623	3.42105	0.22978	0.21979	0.16		37.6		19.0881	42	267		68	6.4463	3.88945	1.56334		5.72465	3.74093	1.34857	7.03849		0.533221		7.42318	15.3501	115	1.0617	2.97377	3.14642	36.3	4.72446		176		0.976821	0.536
KNO0162-7-008-006	GL	SWIR14	Standish thesis	ICP-MS	-52.62	18.34	50.0563	2.08096	10.2126	7.09726	15.464	10.5426	3.37303	0.229352	0.229352	0.17		34.4		18.9949	42.6	273		68	6.33119	3.8285	1.56202		5.70073	3.74914	1.33683	7.11226		0.519652		7.37979	15.2007	123	0.936527	2.93413	3.10998	36.3	4.75005		175		0.955778	0.538
KNO0162-7-008-008	GL	SWIR14	Standish thesis	ICP-MS	-52.62	18.34	49.9186	2.09734	10.1523	7.2174	15.5329	10.5318	3.39759	0.228903	0.238855	0.14		34.1		18.965	43.2	270		68	6.40933	3.92848	1.57791		5.85796	3.72276	1.33893	7.00144		0.526679		7.43451	15.1662	124	0.736979	2.95135	3.09512	36.4	4.68372		177		0.979258	0.53
KNO0162-7-008-010	GL	SWIR14	Standish thesis	ICP-MS	-52.62	18.34	49.9541	2.12352	10.0888	7.19552	15.5648	10.5504	3.34425	0.219541	0.2395	0.19		33.7		18.8302	42.5	268		74	6.44021	3.85581	1.54801		5.76147	3.73411	1.32574	6.91215		0.521917		7.27929	15.2073	128	0.929091	2.94986	3.09671	35.8	4.66712		174		0.953666	0.514
KNO0162-7-008-011	GL	SWIR14	Standish thesis	ICP-MS	-52.62	18.34	50.048	2.04448	10.0532	7.2269	15.5381	10.5759	3.33878	0.229861	0.229861	0.17		34.2		18.8655	43.8	269		69	6.28913	3.82394	1.52601		5.69019	3.67908	1.30335	6.93422		0.510775		7.44187	15.1402	134	0.853864	2.91613	3.07409	36.2	4.68279		176		0.951704	0.522
KNO0162-7-008-016	GL	SWIR14	Standish thesis	ICP-MS	-52.62	18.34	49.956	2.08133	10.2951	7.13986	15.4767	10.5248	3.3528	0.229393	0.229393	0.17		35.6		19.0161	42.6	276		69	6.38219	3.86179	1.57695		5.82343	3.71348	1.32261	7.00745		0.522439		7.44106	15.3304	118	0.789587	2.96571	3.14887	36.6	4.69581		178		0.967111	0.533
KNO0162-7-008-018	GL	SWIR14	Standish thesis	ICP-MS	-52.62	18.34	49.9228	2.08326	10.3148	7.21886	15.5209	10.4654	3.33506	0.219622	0.239588	0.15		34		18.6871	44.8	273		67	6.24022	3.76576	1.55256		5.58047	3.63293	1.29453	6.86823		0.507041		7.32922	14.8709	146	0.928483	2.9233	3.06785	36.1	4.57748		173		0.948488	0.519
KNO0162-7-008-021	GL	SWIR14	Standish thesis	ICP-MS	-52.62	18.34	50.1236	2.09029	10.2888	7.1148	15.3877	10.4887	3.2883	0.239218	0.239218	0.18		36.4		19.4677	42.4	282		69	6.2859	3.7435	1.5521		6.1429	3.51775	1.27955	6.93085		0.50825		7.575	15.3419	119	0.74845	2.89735	3.1315	35.4	4.6082		182		0.9954	0.556
KNO0162-7-008-024	GL	SWIR14	Standish thesis	ICP-MS	-52.62	18.34	50.0959	2.07811	10.0769	7.1019	15.5492	10.6001	3.3224	0.230172	0.220164	0.18		34.6		19.032	46.1	283		69	6.1053	3.66315	1.50635		5.8822	3.433	1.26395	6.8309		0.4982		7.45465	15.0767	166	0.7249	2.84155	3.14245	35.1	4.4614		179		0.97325	0.549
KNO0162-7-008-025	GL	SWIR14	Standish thesis	ICP-MS	-52.62	18.34	50.1662	2.05756	10.1378	7.1953	15.5095	10.4716	3.30155	0.220167	0.240182	0.17		35.8		19.6777	42	278		69	6.34985	3.79615	1.55785		6.16475	3.4959	1.30405	6.9711		0.5087		7.63615	15.5206	115	0.766	2.94345	3.20405	35.5	4.57095		185		1.0131	0.563
KNO0162-7-009-001	GL	SWIR15	Standish thesis	ICP-MS	-52.7	18.83	49.5223	1.68867	9.21411	8.65436	15.9421	10.8373	3.21032	0.160261	0.180294	0.15		20.8		15.0381	42.8	278		67	5.5984	3.40115	1.38255		5.30365	2.96675	1.16445	4.96345		0.46395		4.59675	12.8431	146	0.58865	2.35655	1.77405	34.9	3.9204		168		0.8699	0.319
KNO0162-7-011-013	GL	SWIR15	Standish thesis	ICP-MS	-52.8	19.2	49.9978	1.7961	9.77029	7.78852	15.6319	10.7233	3.39796	0.129791	0.169726	0.2		12		14.7066	42.7	275		108	5.85175	3.5239	1.3948		5.4856	3.08055	1.215	4.58465		0.47545		3.4887	12.8976	177	1.15135	2.3492	1.0769	37.8	3.987		159		0.9054	0.235
KNO0162-7-011-021	GL	SWIR15	Standish thesis	ICP-MS	-52.8	19.2	50.1411	1.81787	9.50395	7.77312	15.6923	10.859	3.34812	0.129879	0.169842	0.17		13.2		14.652	41.5	273		68	5.80895	3.5014	1.401		5.47885	3.1124	1.20725	4.58435		0.4763		3.4526	12.9551	117	0.64155	2.3407	1.0627	37.6	3.9975		159		0.9151	0.232
KNO0162-7-011-023	GL	SWIR15	Standish thesis	ICP-MS	-52.8	19.2	50.0197	1.76996	9.68455	7.76753	15.7329	10.8208	3.3442	0.140142	0.170173	0.14		11.8		14.6999	42.4	280		68	5.7439	3.48535	1.3987		5.4187	3.05615	1.18255	4.57095		0.47775		3.42435	12.7677	122	0.67165	2.31765	1.059	38.3	3.91145		157		0.911	0.233
KNO0162-7-011-025	GL	SWIR15	Standish thesis	ICP-MS	-52.8	19.2	49.348	1.69846	10.3159	8.53763	15.5782	10.3983	3.29298	0.140186	0.140186	0.14		12.9		13.1287	46.6	329		75	5.6268	3.53465	1.29365		5.0712	2.7986	1.18845	4.1889		0.4901		3.5877	11.362	177	0.63595	2.0639	1.28695	38.4	3.65485		146		0.86395	0.263
KNO0162-7-011-028	GL	SWIR15	Standish thesis	ICP-MS	-52.8	19.2	50.0473	1.79153	9.61894	7.76143	15.6817	10.8564	3.36695	0.130204	0.170267	0.18		10.6		14.3391	41.2	276		65	5.80005	3.5632	1.40745		5.40405	3.12125	1.22285	4.474		0.48735		3.3775	12.9235	118		2.3224	1.05205	36.1	4.01535		155		0.90645	0.219
KNO0162-7-011-030	GL	SWIR15	Standish thesis	ICP-MS	-52.8	19.2	50.0724	1.81339	9.61555	7.71496	15.6827	10.8442	3.40071	0.130295	0.160363	0.17		11.8		14.4826	40.8	269		68	5.7903	3.50905	1.41		5.47265	3.0393	1.2058	4.52485		0.47885		3.384	12.8483	116	0.8802	2.3239	1.05655	36.8	3.98115		159		0.90765	0.229
KNO0162-7-011-034	GL	SWIR15	Standish thesis	ICP-MS	-52.8	19.2	49.2535	1.70033	10.3255	8.45427	15.7099	10.4259	3.28715	0.129532	0.139496	0.18		12.2		13.0047	46	341		72	5.75265	3.62215	1.30415		5.0285	2.84065	1.2227	4.14145		0.5115		3.52095	11.4031	170	0.71825	2.0762	1.29895	36.9	3.6663		142		0.8503	0.246
KNO0162-7-011-035	GL	SWIR15	Standish thesis	ICP-MS	-52.8	19.2	49.7753	1.69266	10.1292	7.98124	15.6145	10.5701	3.313	0.149687	0.169645	0.18		17.9		14.0692	45.7	296		71	5.60655	3.4435	1.31525		5.01	2.84145	1.17855	4.692		0.48215		4.31915	12.0627	153	0.5572	2.217	1.55435	36.8	3.6334		156		0.84205	0.297
KNO0162-7-010-001	GL	SWIR15	Standish thesis	ICP-MS	-52.75	19.27	50.0201	1.81889	9.47895	7.60144	15.8903	10.6773	3.30826	0.229915	0.199926	0.23		36.6		18.9182	42.2	268		66	6.0299	3.57115	1.4924		5.8403	3.2733	1.21985	6.7757		0.48605		7.5619	14.9453	134	0.60855	2.86	3.25505	34.4	4.41485		192		0.95455	0.549
KNO0162-7-010-002	GL	SWIR15	Standish thesis	ICP-MS	-52.75	19.27	49.8527	1.83767	9.52035	7.52169	15.9446	10.7657	3.37806	0.23968	0.20972	0.17		38.4		18.5276	40.6	263		64	5.6971	3.38265	1.4968		5.53825	3.1046	1.165	6.71495		0.4549		7.68235	14.5567	126	0.66115	2.76985	3.37495	34.5	4.1903		201		0.8945	0.55
KNO0162-7-010-007	GL	SWIR15	Standish thesis	ICP-MS	-52.75	19.27	49.9699	1.94141	9.64698	7.28778	15.7843	10.7322	3.45296	0.249806	0.189852	0.17		38.3		18.3986	39.5	257		64	5.6977	3.4289	1.46815		5.61655	3.1437	1.17485	6.63965		0.4602		7.5942	14.7421	122	0.67105	2.80415	3.41415	33.2	4.2828		201		0.906	0.533
KNO0162-7-010-010	GL	SWIR15	Standish thesis	ICP-MS	-52.75	19.27	50.2083	2.06011	9.99825	7.14192	15.4688	10.5638	3.34747	0.240479	0.230459	0.18		38.7		18.8176	40.4	268		65	5.69985	3.3583	1.46585		5.4827	3.112	1.1637	6.8189		0.45615		7.9333	14.535	122	0.91155	2.78815	3.4186	35.4	4.1939		200		0.90355	0.576
KNO0162-7-010-016	GL	SWIR15	Standish thesis	ICP-MS	-52.75	19.27	50.0616	1.8579	9.47009	7.63507	15.7606	10.7444	3.3229	0.230933	0.200811	0.17		38.1		18.8172	40.6	268		65	5.64495	3.3377	1.4498		5.45235	3.0785	1.15105	6.8515		0.45185		7.86055	14.4078	127	0.86905	2.76	3.3896	35.6	4.1393		198		0.8907	0.573
KNO0162-7-010-021	GL	SWIR15	Standish thesis	ICP-MS	-52.75	19.27	49.3918	1.77988	9.20651	8.33616	16.0784	10.7195	3.31215	0.230186	0.200161	0.2		37.7		19.027	41.1	268		65	5.6054	3.3683	1.46465		5.4603	3.1304	1.15655	6.92115		0.45345		7.86555	14.2572	123	0.8922	2.7744	3.34725	35.7	4.11845		198		0.89695	0.581
KNO0162-7-010-023	GL	SWIR15	Standish thesis	ICP-MS	-52.75	19.27	50.0076	1.95354	10.0914	7.18074	15.4706	10.782	3.40404	0.200035	0.200035	0.21		30.3		18.1502	41.1	286		67	6.1158	3.6543	1.5007		5.7493	3.2695	1.2528	6.2243		0.50635		6.4938	14.5245	118	0.9447	2.6936	2.71845	37.9	4.286		178		0.94685	0.472
MELVANC-7-075-028	GL	SWIR	Stanish thesis	ICP-MS	-53	19.78												8.6		12	39.5	289		83	4.92	2.9	1.19		4.43	2.6	1	3.68		0.39		2.53	10.8	68		1.91	0.66	33.6	3.34		151	0.25	0.71	0.15
MELVANC-7-075-029	GL	SWIR	Stanish thesis	ICP-MS	-53	19.78												9.1		11.5	40.4	261		81	4.75	2.83	1.19		4.3	2.46	0.98	3.66		0.39		2.66	10.3	74		1.83	0.74	35	3.21		160	0.28	0.69	0.18
MELVANC-7-075-032	GL	SWIR	Stanish thesis	ICP-MS	-53	19.78												12.9		20.9	35.7	191		68	7.67	4.65	1.72		6.87	4.25	1.59	6.68		0.65		4	17.9	56	1.72	3.3	1.16	36	5.32		156	0.36	1.12	0.32
MELVANC-7-074-001	GL	SWIR15	Standish thesis	ICP-MS	-52.9	19.78	50.5026	1.93365	10.3379	7.12102	14.9777	10.9935	3.36343	0.100052	0.140073	0.18		4.8		11.8378	36.7	225		67	5.89677	3.57536	1.36554		5.2447	2.85673	1.21568	3.36606		0.486695		1.82125	11.7955	82		2.0285	0.44013	34.3	3.82655		128		0.853196	0.111
MELVANC-7-074-002	GL	SWIR15	Standish thesis	ICP-MS	-52.9	19.78	50.3143	1.97482	10.3279	7.13151	15.0178	11.0036	3.39482	0.110059	0.160086	0.2		4.4		11.9842	38.4	231		70	5.90862	3.50238	1.34694		5.24259	2.98263	1.2144	3.42841		0.481705		1.92627	11.9497	86		2.05004	0.448595	34.8	3.89104		127		0.851273	0.11
MELVANC-7-074-008	GL	SWIR15	Standish thesis	ICP-MS	-52.9	19.78	49.7665	2.17834	10.8031	7.27967	15.2217	10.1424	3.68359	0.129939	0.209902	0.19		9.1		17.57	41.3	181		63	7.20388	4.30089	1.69117		6.54613	3.90305	1.4801	5.26915		0.590651		2.97039	16.006	110	1.46629	2.85024	0.719973	36.1	4.90129		158		1.04174	0.183
KNO0162-7-013-001	GL	SWIR15	Standish thesis	ICP-MS	-52.86	19.91	50.38	1.81573	9.69475	7.4435	15.4353	10.8364	3.37544	0.179621	0.169642	0.2		28.5		16.3916	41.7	288		66	5.84725	3.54265	1.40825		5.4371	3.18175	1.22885	5.61745		0.498		5.72265	13.6072	124	0.78275	2.5128	2.5624	36.7	4.0589		159		0.89805	0.406
KNO0162-7-013-002	GL	SWIR15	Standish thesis	ICP-MS	-52.86	19.91	50.2122	1.83	9.7768	7.64637	15.3199	10.791	3.40375	0.180016	0.180016	0.19		27.6		16.2731	42.2	283		65	5.8359	3.55165	1.42445		5.3437	3.12935	1.2179	5.6755		0.4823		5.7921	13.6177	127	0.7238	2.5502	2.5889	36.9	4.05455		158		0.8958	0.411
KNO0162-7-013-029	GL	SWIR15	Standish thesis	ICP-MS	-52.86	19.91	49.7746	1.76621	9.57306	8.23746	15.4906	10.7386	3.41011	0.179801	0.169812	0.19		31.1		16.299	42.2	285		66	5.88955	3.5882	1.41495		5.35275	3.1553	1.23875	5.61345		0.4891		5.7046	13.6255	125		2.5212	2.57325	36.7	4.04145		159		0.89815	0.407
KNO0162-7-013-031	GL	SWIR15	Standish thesis	ICP-MS	-52.86	19.91	50.4389	1.83863	9.65002	7.38053	15.3821	10.8319	3.43028	0.190913	0.170817	0.2		27.2		16.4407	41.2	275		66	5.9006	3.5839	1.4094		5.356	3.18105	1.22725	5.62375		0.49285		5.74555	13.5841	114	0.7473	2.5373	2.55215	36.9	4.0978		159		0.9059	0.41
KNO0162-7-013-039	GL	SWIR15	Standish thesis	ICP-MS	-52.86	19.91	50.3643	1.81133	9.63504	7.61287	15.3857	10.7824	3.41775	0.180204	0.170193	0.17		28.7		16.4204	42.7	279		66	5.9111	3.57195	1.4136		5.39605	3.12765	1.23605	5.67865		0.49335		5.96555	13.6815	119	0.7229	2.5326	2.5967	37.5	4.08925		160		0.90865	0.422
KNO0162-7-013-041	GL	SWIR15	Standish thesis	ICP-MS	-52.86	19.91	50.348	1.83169	9.68448	7.61191	15.314	10.7316	3.42777	0.180182	0.170172	0.23		26.9		16.5337	42.4	285		70	5.9356	3.5754	1.4181		5.5466	3.19065	1.2437	5.6982		0.491		5.84545	13.5779	122	0.6824	2.5305	2.5604	37.3	4.10225		161		0.9336	0.426
KNO0162-7-013-042	GL	SWIR15	Standish thesis	ICP-MS	-52.86	19.91	50.487	1.83747	9.59312	7.28224	15.3324	11.0634	3.40715	0.170709	0.170709	0.2		24.6		15.6757	41.5	304		66	5.7198	3.4301	1.3702		5.27305	2.99145	1.1948	5.3844		0.46175		5.30075	13.0465	121	0.688	2.43745	2.3524	37.1	4.01595		156		0.87145	0.381
KNO0162-7-013-043	GL	SWIR15	Standish thesis	ICP-MS	-52.86	19.91	50.527	1.86328	9.71864	7.16876	15.2601	10.9932	3.4082	0.180252	0.180252	0.23		23.2		15.351	42.2	304		66	5.66975	3.4282	1.36775		5.2567	3.0073	1.19315	5.2651		0.4708		5.25005	12.9041	129	0.5803	2.38845	2.32055	36.6	3.90935		156		0.8708	0.378
[truncated: 7 more columns]

## Sheet: EPRR
SampleID	Material	SegName	Reference	Method	Lat	Lon	SiO2	TiO2	FeOt	MgO	Al2O3	CaO	Na2O	K2O	P2O5	MnO	H2O	Ba	Be	Ce	Co	Cr	Cs	Cu	Dy	Er	Eu	Ga	Gd	Hf	Ho	La	Li	Lu	Mo	Nb	Nd	Ni	Pb	Pr	Rb	Sc	Sm	Sn	Sr	Ta	Tb	Th	Tl
GIL7904-001-002	GL	EPR	Jenner and O'Neil, 2012	LA-ICP-MS	22.83	-108.13	50.55	1.76	10.7	7.46	14.77	11.74	2.51	0.08	0.13			2.95533	0.471463	10.5518	46.1173	250.565	0.00318162	71.0927	6.6984	4.21999	1.42766	19.7534	5.53958	2.97884	1.4473	3.18179	6.38388	0.585712	0.456726	1.34069	11.3123	86.7166	0.462491	1.94182	0.296298	44.9135	4.13498	1.31054	103.408	0.0914475	0.990951	0.0710171	0.0080127
GIL7904-001-004	GL	EPRR11	BENDER, 1984; RYAN, 1993	MS-ID; XRF; DCP	22.83	-108.13	49.909	1.73731	10.8992	7.65601	14.8603	11.5515	2.65175	0.0899996	0.139999	0.169999				10.5		276			6.36	4.16	1.35		5.07							1.5	10.6	98					3.8		106
GIL7904-001-016	GL	EPR	Jenner and O'Neil, 2012	LA-ICP-MS	22.83	-108.13	50.83	1.73	10.62	7.42	14.78	11.76	2.51	0.07	0.14			2.83259	0.474116	10.2054	46.5345	257.257	0.00237013	72.1015	6.5973	4.1625	1.43192	19.7216	5.41188	2.92843	1.42433	3.04474	6.26328	0.585108	0.442028	1.25563	11.0248	83.4333	0.417431	1.93659	0.267809	46.0127	4.01196	1.23185	103.937	0.0834932	0.971579	0.06877	0.00731057
GIL7904-002-001A	GL	EPR	Jenner and O'Neil, 2012	LA-ICP-MS	22.75	-108.17	50.3	1.75	10.38	7.7	15.21	12.12	2.33	0.07	0.14			2.5966	0.43646	10.1446	45.9129	345.195	0.00252929	72.1455	6.63839	4.17079	1.36912	19.7505	5.37435	2.92304	1.40702	2.9899	6.25817	0.571583	0.45947	1.32952	10.9859	110.035	0.388691	1.86947	0.264673	45.2652	4.02631	1.22655	87.7031	0.0993844	0.963722	0.0714754	0.0067408
GIL7904-002-001C	GL	EPR	Jenner and O'Neil, 2012	LA-ICP-MS	22.75	-108.17	50.26	1.75	10.53	7.7	14.98	11.93	2.33	0.07	0.14			2.6332	0.410147	10.0876	45.816	343.703	0.00294832	72.6313	6.67977	4.1887	1.35058	19.9097	5.36494	2.88078	1.41555	3.02054	6.17057	0.602354	0.436589	1.31794	10.9613	108.984	0.398825	1.86701	0.263563	44.8804	4.07463	1.29576	87.6678	0.0972042	0.960649	0.0716412	0.006559
GIL7904-002-002	GL	EPR	Jenner and O'Neil, 2012	LA-ICP-MS	22.75	-108.17	50.39	1.86	10.58	7.55	14.67	12.07	2.32	0.08	0.16			2.76012	0.48975	10.7604	45.6635	344.252	0.00320659	72.5402	6.95951	4.46112	1.44939	19.8937	5.769	3.11348	1.50059	3.19026	6.88939	0.629882	0.456357	1.40573	11.6027	98.1331	0.417419	2.00778	0.282739	46.7561	4.21397	1.28672	86.4647	0.096528	1.02934	0.0772633	0.00861638
GIL7904-002-005	GL	EPR	Jenner and O'Neil, 2012	LA-ICP-MS	22.75	-108.17	50.19	1.83	10.51	7.46	14.62	12.06	2.27	0.08	0.15			2.74319	0.456416	10.7562	45.8515	348.224	0.00264701	71.7613	6.95683	4.38885	1.42316	19.7127	5.80653	3.14179	1.51007	3.17146	6.92637	0.622078	0.495888	1.4165	11.5521	98.1274	0.428516	1.96791	0.281333	47.135	4.26881	1.34687	86.1529	0.0966444	1.02377	0.077362	0.00757922
GIL7904-002-010	GL	EPRR11	Jenner and O'Neil, 2012	LA-ICP-MS	22.75	-108.17	50.4	1.82	10.64	7.56	14.62	12.13	2.34	0.09	0.15			2.76119	0.491485	10.8025	46.4827	347.416	0.00281105	75.3702	6.84445	4.36124	1.4338	19.9947	5.67533	2.99525	1.48933	3.15804	6.48741	0.611117	0.467543	1.42551	11.5388	99.4711	0.437659	1.98645	0.285516	46.7333	4.21043	1.37843	85.7253	0.0994525	1.00232	0.0781996	0.00784703
GIL7904-002-012	GL	EPR	Jenner and O'Neil, 2012	LA-ICP-MS	22.75	-108.17	50.03	1.71	10.36	7.63	14.94	12.13	2.34	0.1	0.14			2.57123	0.422108	10.0798	45.5053	343.822	0.00348371	72.3726	6.3377	4.0095	1.33553	19.574	5.33544	2.76204	1.3715	2.91924	6.21505	0.572924	0.447538	1.30972	10.7581	106.941	0.418806	1.85308	0.266614	44.8106	3.95052	1.27367	87.2273	0.0912238	0.927458	0.0708979	0.00679184
GIL7904-003-004	GL	EPR	Jenner and O'Neil, 2012	LA-ICP-MS	22.7	-108.23	50.32	1.95	11.3	6.88	13.89	11.62	2.52	0.14	0.16			3.48661	0.467071	12.363	45.6651	210.769	0.00346962	67.3911	7.17524	4.43366	1.53255	20.3781	5.92719	3.29864	1.54043	3.70682	6.93788	0.63759	0.517608	1.67012	12.6936	66.7924	0.489148	2.22154	0.330869	47.8426	4.55192	1.46517	104.09	0.121644	1.05346	0.0908374	0.0103345
GIL7904-003-007	GL	EPR	Jenner and O'Neil, 2012	LA-ICP-MS	22.7	-108.23	50.34	1.92	11.52	6.85	14.27	11.6	2.53	0.1	0.15			3.41105	0.484786	12.1023	45.753	217.753	0.0039217	66.9397	7.0753	4.42355	1.51691	20.2408	5.9379	3.14157	1.48914	3.62423	6.7811	0.606708	0.481917	1.62697	12.6019	68.2069	0.457694	2.16465	0.32202	48.3588	4.47818	1.38849	104.501	0.113597	1.04746	0.0849046	0.0105719
GIL7904-018-022	GL	EPRR11	Gale, 2013	ICP-MS	22.65	-108.23	50.4201	1.38	10.6065	7.79842	14.3608	12.3815	2.37732	0.0596626	0.129269			3.096	0.4	6.794	43.7	376	0.00315	76.4	4.824	3.06581	1.087	16.16	3.71256	2.182	1.027	1.823	5.69	0.453		0.998	7.332	92.4	0.553	1.265	0.25		2.723		91.758	0.077	0.724	0.054
GIL7904-006-023	GL	EPRR11	BENDER, 1984; RYAN, 1987; RYAN, 1993	MS-ID; XRF; DCP	22.6	-108.31	49.857	1.33431	9.7752	8.4747	15.2527	12.409	2.28998	0.0503088	0.130803	0.150926				6.64		416			5.04	3.21	1.08		3.85				5.45			1.4	7.24	120					2.8		83
GIL7904-012-005	GL	EPRR11	BENDER, 1984; COTTRELL, 2011; COTTRELL, 2013; MELSON, 2003; WALLACE, 1992	EMP; FTIR; ICPMS; SP-PH; XRF	22.56	-108.42	49.9263	1.32026	9.71256	8.40608	15.4491	12.2685	2.33862	0.0398232	0.109514	0.169249	0.12	1.54	0.336	7.8	46.9	428	0.003	89.1	4.89	3.04	1.09		4.12	2	1.09	1.81	5.64	0.453		0.803	7.67	113.3	0.313	1.39	0.151	35.8	2.91		77.5	0.058	0.734	0.043
GIL7904-011-019	GL	EPRR11	Gale, 2013	ICP-MS	22.53	-108.4	49.9483	1.33214	9.87587	8.49908	15.0909	12.3822	2.27907	0.0398724	0.109649			2.388	0.38	6.473	45.7	369		80	5.129	3.29329	1.074	16.74	3.99249	2.259	1.123	1.674	5.73	0.483		0.801	7.472	109.8	0.256	1.246	0.246		2.82		71.547		0.769	0.046
GIL7904-015-022	GL	EPRR11	Gale, 2013	ICP-MS	22.517	-108.342	47.812	0.960241	8.83221	9.69243	17.7044	12.6032	1.88047	0.0300075	0.0800201	0.16004		2.31		3.98	38	359		80	3.33	2.1	0.7		2.66		0.72	1.11		0.33		0.84	4.31	137	0.24	0.74	0.19		1.63		56.9		0.49	0.037
GIL1979-004-014-003	GL	EPR	NIELSEN, 2014	LA-ICPMS	22.46	-108.38	50.5	1.2	10.2	7.8	14.9	12.7	2.32	0.06	0.12			1.5		7.2	48.6	324	0.0018	82					3.16	1.49		1.84		0.34		0.81		46.6	0.286		0.14	43.6			92	0.057		0.044	0.0056
GIL1979-004-014-6794	GL	EPR	NIELSEN, 2014	LA-ICPMS	22.46	-108.38	50.8	1.21	10.1	7.9	14.8	12.6	2.34	0.04	0.11			1.5		6.2	45.8	336	0.0017	83.4					3.3	1.56		1.7		0.36		0.82		49.3	0.259		0.11	39.2			89	0.058		0.042	0.0047
GIL7904-014-003	GL	EPRR11	Gale, 2013	ICP-MS	22.46	-108.38	50.113	1.22957	10.2483	8.05439	14.7621	12.5192	2.41416	0.0598039	0.119608			2.264		6.986			0.00275		4.753	3.09166	1.039		3.65862	1.917	1.029	2.037		0.44		0.979	7.133		0.169	1.26	0.215		2.67		100.935	0.074	0.716	0.062
GIL7904-014-794	GL	EPRR11	Gale, 2013	ICP-MS	22.46	-108.38	50.4059	1.29478	10.0302	8.54032	14.1682	12.6767	2.32288	0.0300924		0.170524		2.421	0.44	6.912	47.6	357		91	4.777	3.06684	1.114	16.14	3.66699	2.174	1.04	1.949	5.6	0.454		0.996	7.249	48.9	0.321	1.3	0.205		2.698		97.353	0.078	0.722	0.056
GIL7904-007-036	GL	EPRR11	Gale, 2013	ICP-MS	22.42	-108.42	50.3902	0.994869	9.37988	8.78577	14.8162	12.9261	2.09362	0.0399081	0.139678			2.686	0.28	4.596	45	389	0.00224	87.2	4.083	2.66048	0.865	15.26	3.03924	1.488	0.886	1.197	4.98	0.398		0.642	5.231	85	0.193	0.891	0.206		2.093		73.39		0.584	0.036
GIL1979-004-015-008	GL	EPR	NIELSEN, 2014	LA-ICPMS	22.35	-108.33	50.2	1.03	9.6	8.7	15.3	13	1.95	0.03	0.11			1.7		4.9	44.4	426	0.0022	79.8					3.15	1.37		1.29		0.36		0.64		109.1	0.188		0.14	37.2			61	0.045		0.036	0.0035
GIL1979-004-015-A1	GL	EPR	NIELSEN, 2014	LA-ICPMS	22.35	-108.33	50.3	1.1	9.4	8.4	15.2	13	1.88	0.02	0.11			1.5		4.4	42.5	411	0.0016	77.5					2.86	1.23		1.15		0.33		0.58		105.4	0.174		0.13	35.3			58	0.041		0.031	0.0033
GIL1979-004-015-A2	GL	EPR	NIELSEN, 2014	LA-ICPMS	22.35	-108.33	50	1.1	9.3	8.7	15.2	13.1	1.91	0.03	0.12			1.6		4.7	44.6	426	0.0017	77.9					3.04	1.3		1.23		0.35		0.6		109.7	0.181		0.13	37			58	0.042		0.033	0.0035
GIL1979-004-015-A3	GL	EPR	NIELSEN, 2014	LA-ICPMS	22.35	-108.33	49.9	1.11	9.5	8.7	15.2	13.1	1.94	0.05	0.11			1.9		4.8	43.3	421	0.0019	77.3					3.1	1.34		1.27		0.36		0.62		105.7	0.187		0.15	37.7			60	0.043		0.035	0.0035
GIL1979-007-002	GL	EPRR14	Gale, 2013	ICP-MS	20.93	-109.06	48.33	1.23	8.63	8.74	15.89	12.53	2.66	0.062	0.103	0.167		9.302	0.37	6.798	43	346	0.00897	79.4	4.642	2.9531	1.112	16.26	3.75534	2.245	0.98	1.819	5.67	0.419		1.405	7.49	114.1		1.269	0.692		2.758		102.371	0.092	0.705	0.09
GIL1979-008-001	GL	EPRR14	Gale, 2013	ICP-MS	20.93	-109.03	50.5276	1.15221	9.27669	8.72475	15.0449	12.2707	2.39405	0.0530898	0.103174	0.173293		10.926	0.35	6.096	41.4	318	0.00799	71.5	4.262	2.71115	0.952	15.07	3.35544	1.851	0.91	1.761	5.34	0.402		1.382	6.342	99		1.105	0.66		2.323		89.293	0.09	0.632	0.09
GIL1979-008-002	GL	EPRR14	HEKINIAN, 1987	DCP	20.93	-109.03	49.2767	1.19819	8.53835	8.91089	16.8048	11.8611	2.81927	0.0493372	0.105722	0.162108		8.3				337		79.7														136				36.7			139
CYA1978-004-006	GL	EPRR14	BEZOS, 2005; EILER, 2000; GALE, 2013; GANNOUN, 2007; OZIMA, 1983; SARDA, 1985	CALC; EMP; FTIR; ICPMS; IMP; MS; MS-ID; Unknown; WET	20.92	-109.03	50.5193	1.51238	9.96565	7.49177	15.274	11.8486	2.65417	0.0901416		0.160252	0.18	14.654	0.58	10.056	44	274	0.01198	72.5	5.7	3.63451	1.245	17.49	4.44075	2.543	1.25	3.192	6.69	0.52		3.035	9.625	87.9	0.566	1.753	1.308		3.353		106.275	0.18	0.864	0.185
CYA1978-004-007	GL	EPRR14	Gale, 2013	ICP-MS	20.92	-109.03	50.8198	1.48756	10.2537	8.05695	14.457	11.8074	2.45651	0.056611	0.13344	0.187018		12.88	0.45	8.87	42.4	285	0.01147	73.6	5.694	3.69448	1.239	16.39	4.42215	2.766	1.246	2.5	6.66	0.564		1.901	8.956	81.1		1.613	0.869		3.247		97.038	0.127	0.868	0.123
CYA1978-004-007A	WR	EPRR14	VIDAL, 1981;CHAUVEL, 2001	MS-ID; ICP-MS	20.92	-109.03												8.56		8.42			0.01		5.63	3.45	1.24		4.65	2.47	1.26	2.46		0.539		1.86	8.84		0.452	1.51	0.85		3.21		88	0.151	0.884	0.145
CYA1978-006-010	GL	EPRR14	EILER, 2000; EISSEN, 1982; GALE, 2013; GANNOUN, 2007; HEKINIAN, 1987; JUTEAU, 1980; SCHIANO, 1997	EMP; FTIR; ICPMS; IMP; MS; MS-ID; XRF	20.92	-109.07	49.24	1.26	9.11	8.5	15.07	12.23	2.38	0.04	0.12	0.17	0.16	8.065	0.53	8.087	41.5	344	0.0071	80.6	4.836	3.08029	1.098	16.36	3.84555	2.085	1.039	2.387		0.439		1.579	8.547	113	0.343	1.505	0.724		2.987		132.107	0.106	0.725	0.103
GIL1979-006-001	GL	EPRR14	HEKINIAN, 1987	DCP	20.91	-109.06	49.6	1.53	9.83	7.83	14.46	11.38	2.61	0.098	0.147	0.187		17.5				273		70.9														87.4				41			108
CYA1978-010-017	GL	EPRR14	HEKINIAN, 1987	DCP	20.9	-109.03	50.0851	1.54882	10.1176	7.47254	15.0959	11.7469	2.90655	0.190082	0.168962	0.184048		39.3				292		79.8														78.8				40.8			138
CYA1978-012-034	GL	EPRR14	HEKINIAN, 1987;SARDA, 1985;CHAUSSIDON, 1994	DCP; NN; IMP	20.9	-109.05	49.95	1.41	9.47	8.06	14.67	12.06	2.27	0.11	0.16	0.19		19.3				296		78.6														88.5				41.6			114
CYA1978-010-019	GL	EPRR14	HEKINIAN, 1987;CHAUSSIDON, 1994	DCP; IMP	20.89	-109.02	50.3355	1.34053	9.57927	8.06336	15.2801	12.0749	2.67099	0.0614831	0.124982	0.177394		8.9				332		77.4														84.7				41.3			110
GIL1979-003-001	GL	EPRR14	Gale, 2013	ICP-MS	20.89	-109.02	50.4413	1.40673	10.5706	7.90783	14.4893	11.8969	2.6125	0.062298	0.122586	0.196942			0.51	9.238	43.5	153	0.0075	74.7	5.831	3.6707	1.284	17.37	4.53747	2.601	1.229	2.347	6.89	0.536		1.419	8.946	56.9	0.614	1.554			3.234		120.286	0.1	0.875	0.098
CYA1978-010-018	GL	EPRR14	Gale, 2013	ICP-MS	20.88	-109.02	50.8907	1.41112	9.44135	7.99892	14.6701	12.2758	2.63268	0.0605214	0.137182	0.191651		7.366	0.53	8.63	41.3	344	0.00862	80.3	5.38	3.42564	1.216	16.42	4.36542	2.563	1.206	2.535	6.41	0.493		1.646	8.926	68	0.658	1.585	0.573		3.132		109.809	0.118	0.831	0.113
ALV0910-R001	GL	EPRR14	HEKINIAN, 1987	DCP	20.875	-109.083	49.61	1.43	9.3	7.94	15.04	11.81	2.85	0.137	0.145	0.178		23.3				329		76.5														85.8				40.2			134
ALV0907-R004	GL	EPRR14	HEKINIAN, 1987	DCP	20.87	-109.08	49.733	1.51918	9.72473	7.65585	15.6315	11.7936	3.07833	0.133927	0.148919	0.179902		21.4				303		75.7														77.1				42.8			153
ALV0918-R001	GL	EPRR14	Gale, 2013	ICP-MS	20.87	-109.07	49.7612	1.29498	9.1853	8.50267	15.7806	12.1266	2.63011	0.0883395	0.123474	0.174671		15.093	0.55	8.93	41.9	342	0.01527	78.5	5.003	3.11131	1.122	16.78	3.89298	2.22	1.074	2.918	5.74	0.449		2.704	8.505	103.2		1.524	1.267		2.877		115.795	0.169	0.747	0.18
CYA1978-018-062	GL	EPRR14	EILER, 2000; EISSEN, 1982; GALE, 2013; SCHIANO, 1997	EMP; FTIR; ICPMS; MS	20.87	-109.07	50.06	1.3	9.23	8.65	15.06	11.08	2.77	0.06		0.11	0.2	20.36	0.6	9.432	44.4	310	0.01661	82.7	4.749	2.95724	1.126	16.9	3.66327	2.139	1.025	3.208		0.425		3.53	8.421	115	0.418	1.559	1.793		2.881		142.566	0.205	0.718	0.2313
CYA1978-018-065	GL	EPRR14	Gale, 2013; Eiler, 2000	ICP-MS; FTIR	20.87	-109.08	49.48	1.45	9.41	7.42	14.96	11.58	2.74	0.18		0.17	0.24	41.511	0.64	12.927	43.4	337	0.03052	75.4	5.18	3.20437	1.223	16.87	4.17384	2.465	1.115	4.872	5.94	0.454		6.637	10.39	99.7	0.609	1.992	3.205		3.325		149.2	0.369	0.794	0.405
ALV0915-R001	GL	EPRR14	NEWMAN, 1983; RUBIN, 1990	XRF; MS-ID; ICP-MS-ID	20.86	-109.08												9.2																			8.42	124			0.8		3.22		92			0.129
ALV0979-R007	GL	EPRR14	HEKINIAN, 1987;SARDA, 1985	DCP; NN	20.833	-109.1	48.75	1.21	8.04	8.85	16.57	11.86	2.77	0.045	0.106	0.16		7.5				321		79														130				37			139
ALV0981-R023	GL	EPRR14	Gale, 2013	ICP-MS	20.833	-109.1	49.5272	1.23489	8.25959	8.98838	16.4382	12.1667	2.80381	0.0455492	0.106281	0.161953		7.619	0.53	8.316	44.3	333	0.00752	83.1	4.621	2.87969	1.133	16.21	3.72186	2.284	0.965	2.289	5	0.418		1.338	8.436	122.8		1.517	0.61		2.922		140.665	0.085	0.684	0.082
ALV1645-D	WR	EPRR14	MARTIN, 1991	ICPAES; MS	20.83	-109.1	50.6457	1.23721	8.74028	8.1117	15.9939	11.7435	2.86354	0.0598649	0.0947861	0.219505		8.1			58			81																					139
ALV0923-R002	GL	EPRR14	HEKINIAN, 1987	DCP	20.82	-109.12	48.6889	1.03337	8.46964	9.16993	16.6243	12.1396	2.49815	0.0451473	0.902947	0.160524		10				338		80.3														142				35.5			97.6
MELPANR-1-003-001A		EPR	Mallick et al., 2019	ICP-MS	18.49	-106.26												9.44556	0.741756	13.9427	42.2941	86.2697	0.0111012	70.3876	7.67932	4.75533	1.604	18.7475	6.72508	3.59381	1.67827	4.28156	8.32523	0.718367		2.87673	13.5378	47.4539	0.567522	2.51839	0.806555	44.9748	4.75095		119.901	0.196651	1.15312	0.170891
MELPANR-1-003-001B		EPR	Mallick et al., 2019	ICP-MS	18.49	-106.26												9.51727	0.719655	14.3087	43.2448	78.3356	0.0117616	72.1303	7.80008	4.81534	1.63229	18.9125	6.81825	3.66648	1.70187	4.39732	8.63856	0.725011		2.86213	13.7892	46.9206	0.491463	2.57209	0.822788	45.8888	4.86132		120.383	0.188272	1.17102	0.175787
MELPANR-1-003-002	GL	EPRR16	Gale, 2013	ICP-MS	18.489	-106.257	50.3857	1.98613	12.1303	6.57222	14.4604	10.4797	3.04251	0.119318	0.218746			9.463		14.301			0.00875		7.835	4.9663	1.683		6.37515	3.764	1.694	4.381		0.721		2.941	13.633		0.372	2.525	0.848		4.845		113.256	0.211	1.176	0.179
MELPANR-1-R006	GL	EPRR16	Gale, 2013	ICP-MS	18.133	-106.3	49.6233	1.55248	8.87334	7.47439	16.447	11.6712	2.78791	0.399704	0.199847			30.97		17.683			0.03114		5.158	3.18058	1.334		4.44726	2.957	1.094	7.151		0.437		8.798	12.682		0.997	2.609	2.544		3.624		222.665	0.552	0.808	0.488
MELPANR-1-006		EPR	Mallick et al., 2019	ICP-MS	18.13	-106.3												30.8694	0.933243	17.2888	40.7059	307.753	0.0342006	80.3428	5.03506	3.01518	1.28458	16.309	4.62321	2.84445	1.07807	6.86361	6.351	0.447041		8.58877	12.1808	89.3302	0.718508	2.5752	2.54423	42.2603	3.59829		225.098	0.521092	0.786525	0.463691
MELPANR-1-008		EPR	Mallick et al., 2019	ICP-MS	17.92	-106.26												8.86672	0.628456	11.4868	42.8034	327.271	0.00980536	82.5388	5.8286	3.58142	1.28581	16.9907	5.05649	2.72425	1.26056	3.60897	6.93423	0.539055		2.38425	10.7389	78.3765	0.406638	2.00893	0.680722	45.6055	3.62934		146.439	0.163941	0.878499	0.139287
MELPANR-1-016		EPR	Mallick et al., 2019	ICP-MS	17.47	-105.42												14.4086	0.54287	11.0062	42.2222	269.69	0.0142823	71.123	5.99952	3.69728	1.23269	16.5874	5.11883	2.70839	1.30673	3.60254	7.43616	0.566627		2.92493	10.3095	86.1454	0.569582	1.90999	1.18255	42.2197	3.54136		115.315	0.190136	0.894117	0.183204
MELPANR-1-018		EPR	Mallick et al., 2019	ICP-MS	17.3	-105.4												18.5289	0.526757	11.3301	43.3552	202.117	0.0184997	76.7944	5.78388	3.57793	1.24885	16.2858	5.01261	2.64928	1.27433	3.77324	7.13095	0.542765		3.34999	10.3282	75.3263	0.405577	1.96785	1.58193	42.9067	3.55549		124.898	0.21294	0.873597	0.22027
MELPANR-1-R019	GL	EPRR18	Dixon, 2017; Mallick, 2019; GALE, 2013; SALTERS, 2011	CALC; EMP; ICPMS; MC-ICP-MS; EA	17.134	-105.395	50.262	1.43656	9.6463	7.90289	15.6889	11.5396	2.9858	0.09991	0.1457	0.1742	0.19	16.612		11.695			0.01285		6.176	3.91162	1.335		4.89366	2.864	1.339	3.756		0.552		3.102	10.954		0.418	2	1.304		3.717		107.954	0.211	0.936	0.191
MELPANR-1-019		EPR	Mallick et al., 2019	ICP-MS	17.13	-105.39												16.8103	0.498853	11.5238	42.3761	205.74	0.0141239	71.0073	6.11572	3.82932	1.28699	17.0802	5.33529	2.80096	1.35701	3.76691	7.16297	0.583813		3.08125	10.7534	67.8009	0.401219	2.01612	1.2841	43.9813	3.70355		113.657	0.203797	0.921181	0.1858
MELPANR-1-R020	GL	EPR	Dixon, 2017; Mallick, 2019; GALE, 2013; SALTERS, 2011	CALC; EMP; MC-ICP-MS; EA	17.0508	-105.386	50.8065	1.7629	10.3111	7.2974	15.2488	10.8873	3.2215	0.2034	0.2065	0.1839	0.17	13.5625	0.493601	10.2986		323.789	0.0126843		5.77564	3.59382	1.2276	16.5859	4.9496	2.57826	1.27651	3.27902	7.14663	0.548808		2.52867	9.81443		0.377945	1.83005	1.03178	46.0807	3.49252		113.414	0.169165	0.869048	0.159591
MELPANR-1-020		EPR	Mallick et al., 2019	ICP-MS	17.05	-105.39												13.5625	0.493601	10.2986	41.524	323.789	0.0126843	77.9468	5.77564	3.59382	1.2276	16.5859	4.9496	2.57826	1.27651	3.27902	7.14663	0.548808		2.52867	9.81443	76.5252	0.377945	1.83005	1.03178	46.0807	3.49252		113.414	0.169165	0.869048	0.159591
MELPANR-1-R104	GL	EPR	Dixon, 2017; Mallick, 2019; GALE, 2013; SALTERS, 2011	CALC; EMP; MC-ICP-MS; EA	16.933	-105.367	50.8887	1.1857	9.0355	8.52	15.438	12.275	2.4803	0.0701	0.1138	0.1651	0.16	9.06995	0.350564	7.93811		353.266	0.0065269		4.99428	3.07813	1.07864	16.1802	3.9696	2.09929	1.09127	2.4346	6.08042	0.463656		1.72481	8.13694		0.358686	1.43272	0.671814	40.6533	2.8764		101.085	0.11776	0.754025	0.11112
MELPANR-1-104		EPR	Mallick et al., 2019	ICP-MS	16.93	-105.37												9.06995	0.350564	7.93811	42.4935	353.266	0.0065269	78.6982	4.99428	3.07813	1.07864	16.1802	3.9696	2.09929	1.09127	2.4346	6.08042	0.463656		1.72481	8.13694	101.348	0.358686	1.43272	0.671814	40.6533	2.8764		101.085	0.11776	0.754025	0.11112
MELPANR-1-023		EPR	Mallick et al., 2019	ICP-MS	16.73	-105.36												14.3344	0.539442	11.0604	42.6861	180.352	0.0138011	73.7698	6.17109	3.87675	1.272	17.1388	5.30955	2.75967	1.3619	3.53959	7.63987	0.594349		2.78843	10.5595	55.3699	0.393877	1.95647	1.13317	45.7853	3.70568		109.607	0.187504	0.923362	0.171824
MELPANR-1-R025	GL	EPR	Dixon, 2017; Mallick, 2019; GALE, 2013; SALTERS, 2011	CALC; EMP; MC-ICP-MS; EA	16.6332	-105.34	50.5625	1.8139	10.7331	7.0994	14.8876	10.9997	3.2193	0.1379	0.202	0.197	0.18	12.9215	0.618573	11.4561		326.574	0.0123232		5.54464	3.41766	1.24711	16.9256	4.81006	2.5463	1.20551	3.79635	7.35639	0.521583		2.86599	10.2282		0.51571	1.95356	0.913229	47.1711	3.46615		153.863	0.192698	0.835431	0.16767
MELPANR-1-025		EPR	Mallick et al., 2019	ICP-MS	16.63	-105.34												12.9215	0.618573	11.4561	42.6827	326.574	0.0123232	77.1599	5.54464	3.41766	1.24711	16.9256	4.81006	2.5463	1.20551	3.79635	7.35639	0.521583		2.86599	10.2282	72.3101	0.51571	1.95356	0.913229	47.1711	3.46615		153.863	0.192698	0.835431	0.16767
WASVNTR-R162	GL	EPRR18	Gale, 2013	ICP-MS	16.49	-105.321	49.4689	1.27978	9.46287	8.24636	16.4328	11.4971	2.76208	0.109689	0.199424			14.419		10.383			0.01197		4.973	3.1506	1.196		4.12269	2.391	1.068	3.31		0.453		2.174	9.368			1.737	0.871		3.198		135.515		0.755	0.145
MELPANR-1-028		EPR	Mallick et al., 2019	ICP-MS	16.42	-105.31												16.0607	0.500738	10.0155	43.8303	337.725	0.0132896	78.7613	5.19386	3.10545	1.13083	16.2976	4.40211	2.38429	1.09711	3.31958	6.98605	0.469082		2.74997	9.33616	84.3351	0.411528	1.7325	1.13036	45.4404	3.1659		122.952	0.173815	0.783453	0.168783
MELPANR-1-R028	GL	EPRR18	Gale, 2013	ICP-MS	16.42	-105.308	50.0208	1.62189	9.955	7.57812	15.9182	10.7804	3.16252	0.159122	0.179006			16.558		10.43			0.01206		5.435	3.45356	1.209		4.34496	2.506	1.176	3.438		0.493		2.88	9.563		0.239	1.789	1.246		3.36		115.264	0.191	0.818	0.177
MELPANR-1-074-001	GL	EPRR19	Gale, 2013	ICP-MS	16.358	-105.412	50.724	1.61074	11.0482	6.96477	14.501	11.3066	2.772	0.198709	0.168904			27.288		12.068			0.01699		5.534	3.48665	1.271		4.4361	2.71	1.251	4.354		0.5		4.1	10.641		0.266	2.02	1.826		3.395		130.932	0.259	0.825	0.235
MELPANR-1-018-001		EPR	Mallick et al., 2019	ICP-MS	16.28	-105.32												29.3326	0.723755	15.1446	41.4423	227.629	0.023466	66.9971	6.5331	4.06135	1.43367	18.0596	5.80605	3.2193	1.42991	5.26057	7.83052	0.61464		4.89247	12.8479	62.9651	0.848726	2.52271	2.19963	43.8432	4.23006		135.399	0.307705	0.982127	0.277791
WASVNTR-R160	GL	EPRR19	Gale, 2013	ICP-MS	16.16	-105.43	50.7216	1.55375	10.406	7.11624	14.854	11.4496	2.77295	0.208713	0.208713			28.345		12.456			0.02122		4.789	2.9438	1.201		3.89949	2.436	1.015	4.615		0.423		5.057	9.922		0.201	1.976	1.984		3.291		148.724	0.339	0.74	0.292
MELPANR-1-070-001		EPR	Mallick et al., 2019	ICP-MS	16.02	-105.44												23.9636	0.512396	11.744	42.4377	312.492	0.0200629	82.3486	4.75353	2.85966	1.14897	16.4458	4.23572	2.3196	1.01788	4.22315	6.31245	0.430689		4.59706	9.65812	66.6125	0.386283	1.91932	1.81435	45.0938	3.12633		149.12	0.280993	0.729177	0.256986
MELPANR-1-R095		EPR	Dixon, 2017; Mallick, 2019; SALTERS, 2011	CALC; MC-ICP-MS; EA	16.02	-105.42											0.21	44.8693	0.772547	15.6385	42.1884	231.826	0.0267461	74.8365	5.84741	3.48571	1.43762	18.1346	5.08142	3.02841	1.25459	5.72818	6.71031	0.517719		5.71401	13.0353	60.045	0.658487	2.52983	2.86508	42.2512	4.01379		173.405	0.350531	0.921437	0.333042
MELPANR-1-R100		EPR	Mallick et al., 2019	ICP-MS	16.02	-105.46												17.1616	0.464477	8.83044	45.388	263.967	0.0109147	83.5313	4.46749	2.74341	1.04152	16.4162	3.63729	1.96367	0.975379	3.01619	5.531	0.420632		2.50628	8.05207	105.434	0.326223	1.49504	1.07133	39.4686	2.67258		134.46	0.164603	0.674324	0.145488
MELPANR-1-R042	GL	EPRR20	Gale, 2013	ICP-MS	15.933	-105.442	50.4825	1.80016	11.6416	6.55401	14.4877	10.7638	2.94283	0.279315	0.209489			56.377		17.26			0.03307		6.424	3.95298	1.548		5.4126	3.335	1.363	6.439		0.561		6.362	13.805		1.009	2.72	3.301		4.359		166.465	0.411	0.974	0.387
MELPANR-1-069-001		EPR	Dixon, 2017; Mallick, 2019; SALTERS, 2011	CALC; MC-ICP-MS; EA	15.91	-105.45											0.1	38.0181	0.538709	11.2917	40.8914	291.027	0.023492	60.2259	4.98633	2.93693	1.36915	18.3571	4.64662	2.42214	1.06034	4.05787	8.07317	0.435143		4.18962	10.1708	63.2975	0.648694	1.90135	2.19479	38.753	3.45963		191.71	0.257771	0.774446	0.238992
MELPANR-1-R045	GL	EPRR20	Dixon, 2017; Mallick, 2019; GALE, 2013; SALTERS, 2011	CALC; EMP; ICPMS; MC-ICP-MS; EA	15.87	-105.44	52.2319	1.57258	10.3017	7.0907	14.7078	10.1382	2.9827	0.1865	0.15089	0.1712	0.11	34.758	0.531642	10.0919	41.1266	294.702	0.0216068	62.7102	4.7111	2.73645	1.36332	18.2889	4.4151	2.28543	0.989604	3.58311	8.59965	0.406478		3.70185	9.54564	63.78	0.635667	1.73971	1.94941	38.2277	3.35882		197.954	0.228733	0.737882	0.216171
MELPANR-1-020-001		EPR	Dixon, 2017; Mallick, 2019; GALE, 2013; SALTERS, 2011	CALC; EMP; ICPMS; MC-ICP-MS; EA	15.85	-105.44	50.3117	1.47746	10.0115	7.40671	15.2475	11.5624	2.79367	0.248545	0.178956		0.17	40.2174	0.62114	12.2101	42.9936	300.295	0.0263023	73.2902	4.85582	2.86261	1.25104	17.0324	4.44577	2.44327	1.03339	4.47335	6.85204	0.423214		4.78829	10.4227	74.9034	0.610526	2.00758	2.42293	41.6486	3.36938		179.352	0.294871	0.755938	0.273692
WASVNTR-R159	GL	EPRR20	Gale, 2013	ICP-MS	15.83	-105.439	50.3918	1.79198	11.4398	6.79239	14.5754	10.7844	2.86988	0.287985	0.218465			53.535		16.81			0.03226		5.985	3.72343	1.5		4.9755	3.196	1.275	6.262		0.526		6.632	13.31		0.534	2.622	3.254		4.181		173.131	0.421	0.935	0.392
WASVNTR-R158	GL	EPRR20	Gale, 2013	ICP-MS	15.75	-105.442	50.5281	1.62997	10.7705	6.99482	14.6856	11.2871	2.86152	0.248399	0.218587			45.845		14.421			0.02756		5.428	3.3119	1.364		4.39983	2.879	1.138	5.399		0.477		5.614	11.532		0.522	2.271	2.826		3.78		170.516	0.368	0.837	0.34
MELPANR-1-R083		EPR	Dixon, 2017; Mallick, 2019; SALTERS, 2011	CALC; MC-ICP-MS; EA	15.74	-105.39											0.39	82.6921	0.993007	22.2962	39.8767	199.13	0.0651769	76.2807	6.01757	3.55295	1.57431	18.8394	5.52418	3.45084	1.28538	9.02838	6.75685	0.527906		11.353	15.9651	55.1194	1.0028	3.30913	6.1286	42.4574	4.47997		208.407	0.662243	0.958709	0.707872
MELPANR-1-R052	GL	EPRR20	Mallick et al., 2019	ICP-MS	15.73	-105.43	51.3307	1.25584	8.95078	7.98715	16.8014	9.96403	2.91074	0.129148	0.109278			25.3001	0.443937	6.97501	42.192	403.931	0.0167613	53.5863	3.52708	2.01441	1.13062	17.339	3.3445	1.68364	0.7345	2.43506	7.76734	0.295376		2.46214	7.06945	131.732		1.23382	1.289	29.5441	2.54886		213.461	0.156372	0.559644	0.143793
MELPANR-1-022-001	GL	EPRR20	Gale, 2013	ICP-MS	15.715	-105.429	51.1945	1.30887	9.39536	7.83112	16.336	10.1478	2.92058	0.148508	0.118799			35.775		10.607			0.01884		4.536	2.73803	1.279		3.88368	2.222	0.954	3.774		0.388		3.856	9.331			1.739	1.99		3.118		195.125	0.251	0.706	0.223
MELPANR-1-022-004		EPR	Mallick et al., 2019	ICP-MS	15.71	-105.43												27.6436	0.470487	7.7484	42.285	331.352	0.0169211	54.2631	3.79536	2.18943	1.15869	17.4511	3.54968	1.81046	0.797042	2.73104	7.65952	0.322329		2.79255	7.61684	120.136		1.35027	1.46292	31.5402	2.68778		208.176	0.175249	0.605179	0.161586
MELPANR-1-R053		EPR	Mallick et al., 2019	ICP-MS	15.69	-105.43												54.0135	0.730853	16.8057	43.2486	120.29	0.0323738	74.47	6.19398	3.74192	1.50088	18.6236	5.6627	3.18395	1.343	6.23365	7.72909	0.560639		6.44108	13.5133	50.7621	0.75502	2.71607	3.35864	44.4678	4.28313		173.744	0.391235	0.954745	0.372534
WASVNTR-R157	GL	EPRR20	Gale, 2013	ICP-MS	15.69	-105.469	50.4615	1.49816	10.5291	7.28483	14.9452	11.2954	2.8164	0.228894	0.199036			44.449		12.971			0.0248		4.881	2.9924	1.27		4.13292	2.452	1.048	4.834		0.428		4.651	10.662		1.179	2.11	2.471		3.451		173.975	0.314	0.762	0.27
WASVNTR-R156	GL	EPRR20	Gale, 2013	ICP-MS	15.61	-105.412	50.3583	1.71621	10.9788	6.90517	14.7159	10.9887	2.99058	0.288128	0.218577			51.633		15.901			0.03039		5.823	3.57144	1.432		4.86762	3.008	1.228	6.035		0.5		6.111	12.632		0.434	2.52	3.086		3.98		172.745	0.403	0.892	0.357
MELPANR-1-R069		EPR	Mallick et al., 2019	ICP-MS	15.6	-105.41												51.8927	0.789867	16.5096	41.8417	179.562	0.031468	68.6148	5.69206	3.37931	1.41888	18.0171	5.03334	3.0303	1.21059	6.26208	6.79733	0.502831		6.79092	13.1844	72.1517	0.772255	2.59703	3.29783	39.8556	3.97609		188.225	0.411593	0.893947	0.387582
MELPANR-1-029-005	GL	EPRR20	Gale, 2013	ICP-MS	15.591	-105.403	50.3329	1.94919	11.3212	6.58187	14.5837	10.2275	3.23182	0.423685	0.29559			66.538		22.357			0.04492		6.763	4.07086	1.69		5.79297	3.849	1.415	8.722		0.56		9.568	16.365		0.945	3.357	4.143		4.847		205.87	0.6	1.044	0.546
MELPANR-1-R029-001		EPR	Mallick et al., 2019	ICP-MS	15.59	-105.4												64.989	1.01443	22.3065	42.3407	41.6982	0.0441819	70.2169	6.64339	3.95335	1.67163	19.3171	6.26437	3.77933	1.43419	8.6151	7.8841	0.583769		9.67694	16.404	43.146	0.911902	3.40964	4.39619	41.4511	4.87898		208.544	0.581165	1.04223	0.54885
WASVNTR-032	GL	EPRR20	AREVALO JR, 2008; BEZOS, 2005; EILER, 2000; GALE, 2013; GANNOUN, 2007; LANGE, 2013	EMP; FTIR; ICPMS; LA-ICPMS; MS; MS-ID; WET	15.52	-105.38	51.0744	1.92979	11.2888	6.47929	14.2484	10.5988	2.93968	0.309966		0.17998	0.28	54.282		16.785			0.031		6.144	3.79788	1.537		5.22288	3.224	1.319	6.254		0.537		6.38	13.688		0.762	2.644	3.188		4.244		169.899	0.393	0.959	0.375
MELPANR-1-030-001	GL	EPRR20	Gale, 2013	ICP-MS	15.473	-105.379												127.195		53.155			0.09347		15.511	9.93467	3.245		14.1118	9.597	3.353	19.595		1.342		19.511	39.874			8.005	10.126		11.666		154.222	1.168	2.43	1.29
MELPANR-1-030-004	GL	EPRR20	Gale, 2013	ICP-MS	15.473	-105.379	50.5547	1.85021	11.7312	6.4734	14.2921	10.5749	3.06375	0.316263	0.247076			58.482		18.461			0.0352		6.645	4.136	1.617		5.65719	3.523	1.412	6.961		0.588		7.03	14.72		0.796	2.894	3.504		4.571		165.892	0.445	1.03	0.42
WASVNTR-R155	GL	EPRR20	Gale, 2013	ICP-MS	15.43	-105.37	50.4507	1.80227	11.5038	6.66587	14.4275	10.7786	2.9902	0.298024	0.218549			53.306		16.704			0.0299		6.002	3.7224	1.478		5.11686	3.085	1.274	6.291		0.526		6.223	13.376		0.83	2.594	3.14		4.236		164.713	0.418	0.923	0.376
WASVNTR-R153	GL	EPRR21	Gale, 2013	ICP-MS	15.4	-104.892	49.9276	1.11083	8.76848	8.52824	16.3825	11.7714	2.84275	0.0500458	0.180179			2.438		5.848			0.00324		4.444	2.79594	1.003		3.43356	1.8	0.98	1.597		0.407		0.772	6.681			1.157	0.244		2.611		99.106		0.664	0.053
MELPANR-1-R066		EPR	Mallick et al., 2019	ICP-MS	15.37	-105.32												69.544	0.964268	23.4968	42.9046	39.6231	0.0467659	64.4484	8.00576	4.85576	1.83891	20.3827	7.39261	4.53773	1.7292	8.74748	9.75917	0.727848			18.224	32.784	0.894073	3.72686	4.88401	42.0009	5.64794		169.866		1.23045	0.578226
MELPANR-1-R086	GL	EPRR21	Gale, 2013	ICP-MS	15.353	-104.881	51.0588	1.24256	9.47255	7.78565	15.2468	11.9181	2.67507	0.0499122	0.0998144			2.764	0.45	6.906	41.9	267	0.00268	74.9	5.014	3.21471	1.154	16.26	3.94785	2.319	1.1	1.804	6.31	0.462		0.783	7.707	84.2	0.321	1.297	0.202		2.898		101.014		0.775	0.048
MELPANR-1-R085	GL	EPRR21	Gale, 2013	ICP-MS	15.317	-104.869	50.1301	1.15392	8.99821	8.45015	16.073	12.0175	2.61078	0.0398589	0.0996474			2.77	0.37	6.083	41.9	363	0.00244	79.2	4.593	2.91898	1.062	15.64	3.56004	2.031	0.989	1.564	5.66	0.412		0.746	6.81	111.6	0.288	1.145	0.226		2.592		96.238	0.06	0.694	0.045
MELPANR-1-R084	GL	EPRR21	Gale, 2013	ICP-MS	15.273	-104.855	50.6129	1.09595	9.06565	8.2089	15.5456	12.3433	2.57026	0.0398449	0.0896609			1.991	0.4	6.032	42.2	292	0.00146	83.6	4.704	2.98619	1.029	15.2	3.57957	1.911	0.978	1.533	5.73	0.429		0.576	6.838	74.9	0.295	1.153	0.159		2.591		94.003		0.673	0.033
MELPANR-1-061-001	GL	EPRR21	Gale, 2013	ICP-MS	15.24	-104.847	50.5909	1.11817	9.09151	8.31902	15.4235	12.3003	2.56503	0.0495223	0.0990347			3.101	0.4	6.145	42.5	316	0.00401	84.9	4.781	3.04203	1.069	14.97	3.6549	1.905	1.024	1.699	5.64	0.435		0.803	6.894	76.3	0.274	1.201	0.27		2.643		92.936	0.06	0.699	0.049
WASVNTR-031-001	GL	EPRR21	Gale, 2013	ICP-MS	15.21	-104.829	50.6843	1.37641	9.94438	7.55058	14.9583	11.8794	2.84269	0.0797995	0.179541					5.884			0.00367		4.543	2.93036	1.002		3.47169	1.8	1.003	1.623		0.416		0.851	6.493			1.126	0.272		2.505		92.357		0.669	0.053
WASVNTR-031-002	GL	EPRR21	Gale, 2013	ICP-MS	15.21	-104.829	50.6843	1.37641	9.94438	7.55058	14.9583	11.8794	2.84269	0.0797995	0.179541			2.484		7.01					4.943	3.18265	1.124		3.86601	2.074	1.085	1.95		0.448		0.871	7.803			1.347	0.252		2.824		104.23		0.743	0.056
WASRAI2-124-001	GL	EPR	NIELSEN, 2014	LA-ICPMS	14.82	-104.39	51.9	1.46	10.2	7.2	14.6	11.6	2.64	0.1	0.17			8		9.4	42.2	122	0.0093	75.3					4.47	2.26		2.83		0.48		1.92		52.2	0.381		0.7	42.8			104	0.132		0.13	0.0073
WASRAI2-124-002	GL	EPRR22	CASTILLO, 2000	DCP; MS-ID	14.82	-104.39	50.97	1.4334	9.81388	7.84504	14.9978	11.5101	2.72608	0.0807727	0.121159	0.181738		9.5		9.28		152		74	5.54	3.54	1.19		4.47								8.89	70				39	3.24		103
WASRAI2-124-008	GL	EPR	NIELSEN, 2014	LA-ICPMS	14.82	-104.39	52.2	1.47	9.8	7.1	14.7	11.6	2.82	0.11	0.16			7.7		9	39.9	115	0.0089	66.9					4.27	2.17		2.7		0.46		1.86		49.9	0.372		0.69	38.3			103	0.127		0.129	0.0072
WASRAI2-123-004	GL	EPR	Shimizu et al., 2016	EMP; ICPMS; SIMS	14.8	-104.51	51.1901	1.436	9.493	7.617	15.0391	11.99	2.832	0.0727202	0.1231	0.198	0.252996	5.92		9.06	39.81	219.39		73.69	5.44	3.41	1.21		4.64	2.26	1.16	2.74	5.6	0.48		1.666	9.21	71	0.3997	1.62	0.5486	40.73	3.3		84.31	0.1168	0.8	0.1036
NHOCHEP-123-006	GL	EPRR22	Gale, 2013	ICP-MS	14.78	-104.36	50.0945	2.3845	12.003	7.36477	13.9448	10.1417	2.94792	0.191162	0.231407	0.211285		23.649		19.486					8.618	5.41299	1.813		6.88572	4.373	1.858	6.646		0.773		5.912	16.866			3.195	2.684		5.551		133.512	0.412	1.295	0.376
WASRAI2-122-001	GL	EPRR22	CASTILLO, 2000	DCP; MS-ID	14.7	-104.33	50.4357	1.6476	9.87168	8.18112	14.9478	11.371	2.78742	0.0905659	0.150943	0.181132		7.4		11.3		296		66	6.16	3.91	1.35		5.1								10.6	116				38.3	3.76		118
WASRAI2-122-004	GL	EPR	NIELSEN, 2014	LA-ICPMS	14.7	-104.33	50.7	1.61	10.2	7.5	15.7	11.6	2.63	0.11	0.18			6.7		11	40.7	264	0.0076	61.5					4.75	2.52		3.21		0.49		1.93		94.8	0.454		0.58	39.3			114	0.136		0.12	0.0092
WASRAI2-118-007	GL	EPR	Shimizu et al., 2016	EMP; ICPMS; SIMS	14.68	-103.8	51.4351	1.798	9.799	6.957	15.2702	11.35	3.368	0.202967	0.2419	0.184	0.456942	17.57		18.64	37.67	129.32		69.79	6.17	3.91	1.51		5.5	3.25	1.31	6.5	6.02	0.53		4.878	14.41	48.34	0.7351	2.88	1.5759	40.8	4.27		144.87	0.3142	0.92	0.2912
WASRAI2-120-001	GL	EPRR22	CASTILLO, 2000; COTTRELL, 2011; COTTRELL, 2013; HAHM, 2009; NIELSEN, 2014	DCP; FTIR; ICPMS; LA-ICPMS; Unknown	14.59	-104.33	49.763	2.10125	13.2163	6.79094	13.7394	10.3566	3.04851	0.140967	0.21145	0.221519	0.32	9.1	0.724	15.2	42.6	63	0.0112	53.5	6.59	3.93	1.56		6.45	3.51	1.4	4.65	6.77	0.67		3.1	14.5	44	0.591	2.7	0.81	42	4.44		108	0.207	1.037	0.186	0.0125
WASRAI2-121-007	GL	EPR	Shimizu et al., 2016	EMP; ICPMS; SIMS	14.57	-104.52	51.1897	1.681	10.431	7.274	14.5712	11.86	2.698	0.103467	0.1466	0.189	0.269733	7.59		10.76	40.91	223.05		69.92	6.21	3.98	1.3		5.35	2.64	1.32	3.36	6.36	0.55		2.258	10.44	53.32	0.4423	1.86	0.7137	41.42	3.67		79.76	0.1545	0.9	0.1353
WASRAI2-116-003	GL	EPR	Shimizu et al., 2016	EMP; ICPMS; SIMS	14.46	-104.03	48.8125	1.505	9.088	8.895	17.3639	11.05	3.251	0.0581665	0.10933	0.17	0.266598	4.25		10.86	43.27	278.01		77.51	4.9	3.1	1.26		4.37	2.43	1.05	3.24	4.41	0.42		1.329	10.32	163.63	0.47	1.91	0.3383	36.29	3.37		154.14	0.1	0.74	0.0868
WASRAI2-115-005	GL	EPRR22	CASTILLO, 2000	DCP; MS-ID	14.42	-104.32	51.0757	2.00146	11.7695	7.02149	13.4777	10.9648	2.73617	0.140832	0.191129	0.211248		13.5		14.4		184		67	7.63	4.96	1.49		6.16								13.6	82				40.2	4.77		103
WASRAI2-114-004	GL	EPRR23	CASTILLO, 2000	DCP; MS-ID	14.31	-104.26	50.5803	1.61609	10.2325	7.75738	14.4572	11.9731	2.56567	0.110676	0.150922	0.191168		10.2		11.8		274		72	6.16	3.96	1.33		5.04								10.7	86				39.9	3.73		110
NHOCHEP-001-001	GL	EPRR23	Gale, 2013	ICP-MS	14.277	-104.263	50.5132	1.60311	10.6471	7.69293	14.3978	11.7763	2.55087	0.110907	0.151237	0.191567		10.862	0.64	10.722	42.7	198	0.013	70.4	6.236	4.01295	1.301	17.68	4.93644	2.646	1.361	3.372	7.34	0.575		2.751	10.356	69.6	0.518	1.87	0.958	42.8	3.606		97.502	0.188	0.936	0.163
NHOCHEP-001-006		EPR	Mallick et al., 2019	ICP-MS	14.277	-104.263												10.9328	0.56	11.9661	41.9871	118.898	0.0134706	68.8948	7.01442	4.3768	1.35282	18.1344	5.89804	3.1535	1.52499	3.83206	8.0337	0.688216		3.17832	11.6722	57.2011	0.526812	2.11838	1.02242	46.2634	4.05551		91.0734	0.208471	1.03732	0.199069
WASRAI2-107-008	GL	EPR	Shimizu et al., 2016	EMP; ICPMS; SIMS	14.16	-104.45	50.6309	1.061	8.352	8.788	16.0462	12.73	2.514	0.0414673	0.07055	0.159	0.112753	3.23		5.38	41.02	381.38		84.9	4.06	2.57	0.92		3.45	1.49	0.86	1.49	4.7	0.35		0.812	6.06	106.64	0.2465	1.03	0.2902	38.11	2.38		71.32	0.0535	0.59	0.0488
WASRAI2-109-005	GL	EPRR23	Shimizu et al., 2016; HAHM, 2009	EMP; ICPMS; SIMS	14.15	-104.3	50.2895	1.483	8.691	7.644	16.5301	11.91	2.717	0.534199	0.23997	0.182	0.561312	106.52		22.07	37.51	252.63		65.45	4.41	2.67	1.2		4.2	2.44	0.91	10.21	4.86	0.37		14.819	12.93	105.7	0.8168	2.89	8.3553	36.22	3.49		192.57	0.8553	0.66	1.0465
WASRAI2-111-012	GL	EPR	Shimizu et al., 2016	EMP; ICPMS; SIMS	14.15	-104.36	51.1251	2.204	10.133	5.989	15.232	10.26	3.455	0.585125	0.35282	0.219	0.821598	93		30.57	33.85	83.42		48.61	7.38	4.57	1.85		6.89	4.47	1.56	12.88	5.41	0.63		16.64	20.47	33.93	1.1777	4.3	7.9668	40.65	5.6		157.61	0.9732	1.13	1.1474
WASRAI2-112-002	GL	EPR	Shimizu et al., 2016	EMP; ICPMS; SIMS	14.15	-104.36	51.2546	2.366	10.552	5.577	14.8225	9.82	3.398	0.632317	0.34955	0.203	0.876222	95.52		32.06	33.38	60.65		46.43	7.66	4.75	1.87		7.18	4.68	1.62	13.38	5.7	0.64		17.398	21.14	25.75	1.2449	4.44	8.5179	39.95	5.85		150.96	0.9867	1.17	1.188
NHOCHEP-002-002	GL	EPRR23	Dixon, 2017; Mallick, 2019; CASTILLO, 2000; GALE, 2013; LANGMUIR, 1999; SALTERS, 2011	CALC; DCP; EMP; ICPMS; MC-ICP-MS; MS	14.142	-104.215	49.3	1.61	9.58	7.8	15.35	11.3	2.75	0.26	0.22	0.17	0.26	27.175	1.09	16.997	41.9	319	0.042	82.6	5.723	3.62107	1.399	17.61	4.96899	3.134	1.236	6.191	6.68	0.508		6.062	13.037	89.2	0.753	2.54	2.588		3.864		173.835	0.4	0.898	0.36
WASRAI2-110-003	GL	EPR	Shimizu et al., 2016	EMP; ICPMS; SIMS	14.14	-104.36	50.9174	2.417	10.576	5.534	14.9814	9.74	3.352	0.62535	0.35842	0.217	0.900394	103.91		34.06	33.98	34.89		43.01	8.07	4.84	2.01		7.37	4.97	1.67	14.12	6.03	0.67		18.27	22.23	23.98	1.3796	4.73	9.3337	39.43	6.2		155.44	1.1006	1.21	1.2865
WASRAI2-110-004	GL	EPR	Shimizu et al., 2016	EMP; ICPMS; SIMS	14.14	-104.36	51.9056	2.319	10.365	7.836	16.9403	11.07	3.641	0.524608	0.33015	0.195	0.57688	95.35		24.34	39.52	229.78		55.3	6.15	3.74	1.53		5.58	3.41	1.27	10.22	5.87	0.5		13.041	16.55	136.92	0.9157	3.45	7.223	34.45	4.48		183.4	0.7574	0.92	0.9351
WASRAI2-105-003	GL	EPR	Shimizu et al., 2016	EMP; ICPMS; SIMS	14.13	-103.82	50.3661	1.512	9.364	8.273	15.6508	12.01	2.805	0.0772666	0.12957	0.194	0.230319	5.28		10.11	40.9	339.02		73.23	5.57	3.46	1.25		4.87	2.47	1.17	3.14	5.56	0.48		1.886	9.84	109.01	0.4175	1.77	0.4955	38.84	3.41		90.79	0.1281	0.83	0.1104
WASRAI2-106-003	GL	EPR	Shimizu et al., 2016	EMP; ICPMS; SIMS	14.12	-103.85	50.5555	1.95	11.159	7.291	14.8149	11.25	2.698	0.121514	0.19053	0.216	0.31562	10.78		12.44	40.47	245.09		58.61	6.91	4.43	1.42		5.93	3.1	1.46	4.1	6.61	0.62		3.112	11.88	88.93	0.4599	2.14	1.1471	38.97	4.18		76.62	0.2012	1.02	0.1995
NHOCHEP-003-003	GL	EPRR23	CASTILLO, 2000; GALE, 2013; LANGMUIR, 1999; LE ROUX, 2006; SALTERS, 2011	CALC; DCP; EMP; ICPMS; IMP; MC-ICP-MS; MS	13.967	-104.195	49.7824	1.5689	10.2381	7.54279	15.4879	11.6662	2.8562	0.130742	0.150856	0.181027	0.19	14.171	0.74	11.795	38.4	270	0.013	80.9	5.87	3.80822	1.34	17.33	4.8081	2.802	1.301	3.861	6.65	0.537		3.423	10.724	72.2	0.57	2	1.169	41.6	3.618		123.534	0.225	0.906	0.197
WASRAI2-104-001	GL	EPR	Shimizu et al., 2016	EMP; ICPMS; SIMS	13.9	-103.75	50.7717	1.717	9.353	7.14	15.88	11.48	3.516	0.120375	0.16865	0.176	0.509541	7.85		15.88	37.62	242.26		78.36	5.75	3.57	1.45		5.23	3.01	1.2	5.12	5.58	0.48		2.643	13.06	56.64	0.7075	2.52	0.719	39.76	4		152.82	0.1852	0.86	0.1545
NHOCHEP-004-001	GL	EPRR23	Gale, 2013	ICP-MS	13.857	-104.18	49.8672	1.84693	10.3728	7.02833	15.1748	11.2813	3.09486	0.309486	0.219635	0.139768		47.37	1.12	19.001	38.6	247	0.04511	170.8	6.367	4.02329	1.53	18.6	5.44794	3.375	1.358	7.252	7.29	0.556		8.371	14.509	62.5	0.937	2.923	3.861		4.487		178.827	0.5	0.99	0.543
WASRAI2-103-003	GL	EPR	Shimizu et al., 2016	EMP; ICPMS; SIMS	13.84	-103.8	51.104	1.463	9.52	7.74	15.4811	12.07	3.061	0.0696326	0.11153	0.211	0.221182	5.02		9.95	39.35	226.75		70.5	5.44	3.34	1.29		4.71	2.39	1.13	2.94	5.51	0.45		1.503	9.95	74.25	0.4393	1.77	0.4572	40.22	3.46		107.14	0.1013	0.8	0.0885
NHORIS3-030-002	GL	EPR	NIELSEN, 2014	LA-ICPMS	13.833	-104.183	52.3	2.07	11.8	6.3	13.8	10.8	2.93	0.21	0.18			3		7.9	37.2	175	0.0031	59.8					4.09	2.05		2.24		0.43		1.16		52.8	0.333		0.25	35			95	0.082		0.066	0.006
NHORIS3-030-003	GL	EPR	COTTRELL, 2011; NIELSEN, 2014	FTIR; LA-ICPMS	13.833	-104.183	51.8	2.12	12	6.3	13.9	10.9	2.85	0.22	0.17		0.33	23.3		15.5	41.6	101	0.0232	53.2					5.74	3.14		5.17		0.59		4.84		46.4	0.597		1.93	39.9			128	0.307		0.323	0.0123
NHOCHEP-005-001	GL	EPRR23	CASTILLO, 2000; COTTRELL, 2011; COTTRELL, 2013; GALE, 2013; LANGMUIR, 1999; SALTERS, 2011	CALC; DCP; EMP; FTIR; ICPMS; MC-ICP-MS; MS; WET	13.753	-104.156	50.4	2.06	11.16	6.32	14.37	10.84	3.39	0.26	0.2	0.22	0.44	38.201	1.13	18.904	40.6	81	0.03684	85.3	7.234	4.52995	1.69	19.31	6.11196	3.739	1.55	6.972	8.14	0.634		7.439	15.516	43.6	0.917	3.018	3.232	42.9	4.929		158.327	0.46	1.099	0.485
NHOCHEP-005-004	GL	EPRR23	Gale, 2013	ICP-MS	13.753	-104.156	50.3525	1.99516	11.064	6.61021	14.6311	10.8222	3.22449	0.272067	0.221684	0.201531		38.285	1.15	18.945	40.3	80	0.03803	75.6	7.198	4.57028	1.707	19.51	6.09522	3.746	1.554	7.021	8.39	0.641		7.506	15.654	44.2	0.835	3.022	3.225		4.891		161.228	0.464	1.106	0.486
NHOCHEP-005-005	GL	EPRR23	Gale, 2013	DCP	13.753	-104.156	50.7466	1.32374	8.52746	8.70046	15.4781	11.6174	2.93704	0.0694025		0.158922		6.7				393		71														131				35.2			132
NHOCHEP-006-001	GL	EPRR24	CASTILLO, 2000; COTTRELL, 2011; GALE, 2013; HAHM, 2009; KELLEY, 2009; LANGMUIR, 1999; LE ROUX, 2006; SALTERS, 2011	CALC; DCP; EMP; FTIR; ICPMS; IMP; MC-ICP-MS; SIMS; Unknown; WET	13.645	-104.171	50	1.81	10.42	7.15	15	11	2.95	0.3	0.21	0.19	0.34	47.786	0.99	18.395	40.1	240	0.049	82.3	6.254	3.94781	1.527	18.24	5.22288	3.454	1.372	7.246	6.65	0.565		8.778	13.707	75.4	0.751	2.817	3.924	44.8	4.214		171.89	0.528	0.989	0.555
NHOCHEP-007-001	GL	EPRR24	Gale, 2013	ICP-MS	13.583	-104.133	49.1	2.02	10.5	6.76	15	11	3.24	0.35	0.26	0.19		55.07	1.37	22.869	37.9	224	0.05463	71.6	7.014	4.35728	1.785	19.85	6.15939	3.942	1.52	8.837	8.03	0.615		10.404	17.254	56.4	0.939	3.471	4.748		4.949		182.179	0.612	1.108	0.665
NHOCHEP-007-002	GL	EPRR24	Gale, 2013	ICP-MS	13.583	-104.133	49.5	1.88	11.55	6.66	14.4	10.8	2.81	0.16	0.2	0.2		15.7	0.89	14.691	41.6	76	0.018	154.2	7.183	4.56821	1.578	18.88	5.82459	3.402	1.568	4.752	7.99	0.649		4.197	13.263	40.5	0.567	2.464	1.423	44.5	4.42		118.924	0.276	1.1	0.242
NHOCHEP-008-001	GL	EPRR24	Dixon, 2017; Mallick, 2019; CASTILLO, 2000; GALE, 2013; LANGMUIR, 1999; SALTERS, 2011	CALC; DCP; EMP; ICPMS; MC-ICP-MS; MS; EA	13.442	-104.1	50.3999	1.72685	11.1542	7.04796	14.7585	11.1141	2.85131	0.150597	0.170677	0.200797	0.21	15.342	0.85	13.72	42.3	130	0.016	74	6.629	4.20631	1.469	18.3	5.34936	3.144	1.425	4.546	7.37	0.589		4.098	12.205	49.1	0.579	2.296	1.369	44.6	4.059		124.474	0.262	1	0.233
NHOCHEP-009-002	GL	EPRR24	Dixon, 2017; Mallick, 2019; CASTILLO, 2000; GALE, 2013; LANGMUIR, 1999	DCP; EMP; ICPMS; MS; EA	13.358	-104.078	50.07	1.7	10	7.12	14.59	11.4	2.91	0.23	0.18	0.19	0.3	32.076	0.96	15.31	40.7	144	0.0308	80.2	6.258	4.03467	1.459	18.4	5.35866	3.064	1.371	5.731	7.7	0.565		6.22	12.769	53	0.77	2.495	2.666		4.064		149.787	0.382	0.964	0.386
NHOCHEP-009-003	GL	EPR	Dixon, 2017; Mallick, 2019; GALE, 2013; SALTERS, 2011	CALC; EMP; MC-ICP-MS; EA	13.358	-104.078	51.01	2.11	11.6	6.49	14.15	10.69	3.19	0.314	0.201	0.204	0.38	38.5009	0.843078	18.2004	41.1284	53.9006	0.0371212	69.0225	7.41006	4.51901	1.60275	19.1778	6.50135	3.80811	1.59222	6.63461	8.39684	0.699128		7.31996	15.2667	40.0725	0.796977	2.9545	3.23238	46.8079	4.80354		147.662	0.448414	1.12753	0.457494
WASRAI2-102-001	GL	EPR	Shimizu et al., 2016	EMP; ICPMS; SIMS	13.22	-102.68	51.1915	1.354	9.145	7.997	15.8608	11.92	2.755	0.105601	0.10115	0.183	0.194948	10.68		8.73	38.52	305.16		71.25	4.42	2.77	1.03		3.86	1.95	0.92	2.93	4.2	0.38		2.337	8.02	86.49	0.3357	1.47	0.872	37.35	2.75		107.74	0.1507	0.65	0.1335
NHOCHEP-011-001	GL	EPRR24	Gale, 2013	DCP	13.203	-104.055	50.4671	1.51261	10.2377	7.51297	14.9258	11.7202	2.88498	0.0981694	0.107185	0.186322		10.7				240		144														75				42.3			115
NHOCHEP-011-004	GL	EPRR24	Gale, 2013	ICP-MS	13.203	-104.055	50.0263	2.06853	11.6079	6.80808	14.068	11.146	2.99234	0.25706	0.182754	0.259068		20.266	1.06	17.106	42.1	72	0.02102	77.8	7.309	4.61267	1.568	18.75	5.88783	3.729	1.578	5.817	7.32	0.651		5.757	14.546	40.8	0.673	2.66	1.896	45.8	4.63		141.212	0.394	1.095	0.319
NHOCHEP-012-002	GL	EPRR24	Gale, 2013	ICP-MS	13.108	-104	50.31	1.62		7.38	14.71	11.51	2.9	0.11	0.16	0.19		11.569	0.73	11.457	41.9	165	0.018	134.1	6.044	3.83717	1.345	17.85	4.95225	2.801	1.325	3.613	7	0.559		2.879	10.574	60	0.52	1.971	1.006	44.9	3.612		118.07	0.2	0.924	0.17
NHOCHEP-012-003	GL	EPRR24	Gale, 2013	DCP	13.108	-104	50.1467	1.62447	10.4531	7.31516	14.933	11.6034	2.96642	0.151348	0.191708	0.18969		16.5				192		77														63				41.8			131
WASRAI2-096-024	GL	EPR	Shimizu et al., 2016	EMP; ICPMS; SIMS	13.07	-103.45	50.3434	1.436	9.164	7.995	15.6173	12.2	2.81	0.133656	0.13136	0.186	0.306553	15.85		10.92	39.33	300.72		72.44	4.97	3.09	1.19		4.44	2.33	1.04	3.77	4.49	0.42		3.37	9.7	85.95	0.4318	1.8	1.275	41.42	3.21		121.1	0.214	0.74	0.2068
NHOCHEP-013-001	GL	EPRR24	Gale, 2013	DCP	12.993	-103.993	49.905	1.73017	10.371	7.09071	15.1515	11.3811	3.16032	0.250025	0.19602	0.189019		24.9				178																66				42.4			159
NHOCHEP-014-002	GL	EPRR24	Gale, 2013; RYAN, 1987	DCP	12.913	-103.987	49.9671	1.53513	10.8663	7.67566	14.95	11.4382	2.67896	0.136456	0.163547	0.184617		13.7				0.336											6.1					93				39.5			122
NHOCHEP-014-005	GL	EPRR24	Gale, 2013	DCP	12.913	-103.987	49.85	1.6	10.32	7.39	14.38	11.71	2.8	0.117	0.135	0.191		12.8				175		81														66				44			117
NHOCHEP-014-007		EPR	Mallick et al., 2019	ICP-MS	12.913	-103.987												7.1417	0.466372	9.12531	42.5468	312.159	0.00882703	83.5262	5.44131	3.3463	1.13035	16.4343	4.58944	2.36989	1.17524	2.83279	6.39272	0.512351		2.09943	9.10757	72.5669	0.42212	1.63314	0.60617	48.5937	3.16071		109.599	0.145962	0.811054	0.126056
NHOCHEP-014-008	GL	EPRR24	Gale, 2013	DCP	12.913	-103.987	49.3	1.44	10.18	7.8	15.1	11.6	2.63	0.105	0.127	0.185		11				315		85														86				41.9			113
NHOCHEP-018-001	GL	EPRR25	LANGMUIR, 1999;CASTILLO, 2000	DCP; MS-ID	12.887	-103.97	49.12	1.46	10.44	7.5	14.5	11.65	2.73	0.14	0.17	0.55		40				250		83	6.25	3.84	1.4		5.27								12.71	93				42.7	3.95		153
NHOCHEP-018-004	GL	EPRR25	Gale, 2013; Dixon, 2017	ICP-MS; TC/EA	12.887	-103.97	49.3	1.71	10.61	7.23	14.6	11.5	2.8	0.16	0.18	0.2	0.24	18.554	0.84	14.392	40.2	234	0.022	116.5	6.226	3.99227	1.473	17.57	5.11407	3.175	1.351	5.021	6.48	0.574		4.5	12.223	64.3		2.364	1.512	42.8	4.126		130.966	0.282	0.964	0.261
NHOCHEP-017-003	GL	EPRR25	Gale, 2013	DCP	12.858	-103.96	49.2	1.31	9.72	8.1	15.2	11.8	2.55	0.093	0.098	0.179		11				344		82														93				41.2			115
ALV1375-002	GL	EPRR25	RUBIN, 1990	ICP-MS-ID; ALPHA	12.85	-103.95												9.41																														0.163
DY0105-012-014/E13-3X	WR	EPRR25	ZHANG, 2010	ICP-MS; MC-ICP-MS	12.85	-103.9												14.7		12.1			0.014		5.51	3.3	1.22		4.29		1.15	3.85		0.48			10.8	92.9	0.41	1.96	1.53		3.44				0.84	0.198
NHOCHEP-015-001	GL	EPRR25	Gale, 2013	DCP	12.85	-103.888	50.2043	1.41294	9.86049	7.93649	15.1515	11.9248	2.70562	0.116242	0.130271	0.183381		14.5				311		85														78				41.5			115
NHOCHEP-015-002	GL	EPRR25	Gale, 2013	DCP	12.85	-103.888	49	1.39	9.51	8.22	15.2	11.9	2.55	0.109	0.179	0.173		11.8				329		112														101				39.1			134
NHOCHEP-015-003	GL	EPRR25	Mallick et al., 2019	ICP-MS	12.85	-103.888	50.0622	1.46769	9.92197	7.9416	14.9785	12.0632	2.72427	0.100527	0.20608	0.183964		10.1764	0.518635	10.1298	41.9278	255.302	0.0104852	78.8299	5.55436	3.38084	1.20629	16.6222	4.77643	2.54933	1.19245	3.17899	6.39325	0.518555		2.61031	9.8921	76.0236	0.471424	1.79389	0.84794	46.9335	3.36535		122.445	0.171645	0.835208	0.157806
NHOCHEP-015-006	GL	EPRR25	CASTILLO, 2000; GALE, 2013; LANGMUIR, 1999; LE ROUX, 2006	DCP; EMP; ICPMS; IMP; MS	12.85	-103.888	49.0075	1.33429	8.90863	8.53744	16.7538	11.6876	2.85919	0.160516	0.150484	0.160516	0.23	15.351	0.86	12.437	41.6	322	0.01609	80.3	4.722	2.98412	1.214	16.69	4.12827	2.498	1.024	4.48	5.63	0.422		3.887	10.103	107.5	0.582	1.985	1.332		3.037		172.731	0.255	0.739	0.223
NHOCHEP-016-002	GL	EPRR25	Gale, 2013	DCP	12.832	-103.958	49.9116	1.32243	9.54753	8.27519	15.5285	12.1223	2.60478	0.0921692	0.0771416	0.180331		10.9						82														94				41			118
ALV1367-001	GL	EPRR25	RUBIN, 1988; RUBIN, 1990	ALPHA; ICP-MS-ID	12.83	-103.95												20.33																														0.368
ALV1374-001B	GL	EPRR25	RUBIN, 1990	ICP-MS-ID; ALPHA	12.83	-103.95												11.5																														0.281
NHOCHEP-019-003	GL	EPRR25	Dixon, 2017; Mallick, 2019; CASTILLO, 2000; CHRISTIE, 1986; COTTRELL, 2011; COTTRELL, 2013; GALE, 2013; HAHM, 2009; LANGMUIR, 1999; SALTERS, 2011	CALC; DCP; EMP; FTIR; ICPMS; MC-ICP-MS; SP-PH; Unknown	12.82	-103.9	49.6461	1.25878	9.20416	8.79129	15.6491	12.2353	2.54776	0.0704914	0.120842	0.171193	0.13	5.17	0.55	8.776	40.7	353	0.005	77.2	4.711	2.97275	1.089	16.21	3.79812	2.184	1.025	2.663	5.32	0.426		1.679	8.347	108.7	0.422	1.522	0.45	39	2.833		129.099	0.122	0.711	0.094
NHOCHEP-019-005	GL	EPRR25	Gale, 2013; RYAN, 1987; RYAN, 1993	DCP	12.82	-103.9	49.335	1.24848	9.12195	8.8501	16.0087	12.2834	2.49696	0.0724923	0.110752	0.164114		5.9				361											5.08					118				37.9			125
NHOCHEP-019-006	GL	EPRR25	Gale, 2013	DCP	12.82	-103.9	49.5	1.49	9.91	7.57	15.2	11.5	2.75	0.144	0.193	0.182		16				332		87														85				41.9			126
NHOCHEP-020-002	GL	EPRR25	Gale, 2013	DCP	12.81	-103.878	50	1.57	9.85	7.27	14.9	11.3	2.93	0.203	0.21	0.187		23.3				118		76														62				42.1			158
NHOCHEP-020-003		EPR	Mallick et al., 2019	ICP-MS	12.81	-103.878												22.0949	0.757296	14.0897	41.2925	103.431	0.0326492	77.5556	5.6378	3.37038	1.32072	17.2291	5.02053	2.85339	1.19283	5.03846	6.3247	0.51009		5.40389	11.7404	53.9274	0.605745	2.27652	2.01183	47.7757	3.70279		162.44	0.333295	0.860815	0.309275
NHOCHEP-020-004	GL	EPRR25	Gale, 2013	ICP-MS	12.81	-103.878	50.4308	1.55327	10.3887	7.28221	14.9275	11.3974	2.95525	0.201723	0.171465	0.191637		23.585	0.89	14.368	40.8	109	0.028	78.3	5.517	3.42254	1.405	17.22	4.61838	2.878	1.195	5.229	6.39	0.488		5.504	11.556	54.2		2.256	1.892		3.745		160.874	0.33	0.86	0.303
NHOCHEP-020-007	GL	EPRR25	Gale, 2013	DCP	12.81	-103.878	50.4982	1.58248	10.2004	7.3177	14.8168	11.5914	2.95329	0.202597	0.141113	0.194534		23.5				117		84														63				41.5			158
NHOCHEP-020-009	GL	EPRR25	Gale, 2013	DCP	12.81	-103.878	49.9	1.56	9.9	7.28	14.7	11.4	2.93	0.2	0.17	0.186		23.1				123		76														62				41			159
NHOCHEP-020-011	GL	EPRR25	Gale, 2013	DCP	12.81	-103.878	50.5061	1.56931	10.1608	7.36982	14.7992	11.6209	2.93005	0.201627	0.148986	0.188715		23				117		77														63				41.4			161
NHOCHEP-020-012	GL	EPRR25	Gale, 2013	DCP	12.81	-103.878	49.9	1.57	9.43	7.31	15	11.4	2.92	0.203	0.15	0.19		22				128		76														64				41.9			158
DY0105-012-014/E11-5X	WR	EPRR25	ZHANG, 2010	ICP-MS; MC-ICP-MS	12.8	-103.9												16.8		12.1			0.019		6.14	3.36	1.3		4.66		1.27	4.15		0.5			11	64.5	0.58	1.98	1.66		3.44				0.86	0.201
DY0105-012-014/E15-3B	WR	EPRR25	ZHANG, 2010	ICP-MS; MC-ICP-MS	12.8	-103.9												8.96		9.57			0.011		4.33	2.73	1.1		3.53		0.94	3.04		0.39			8.74	152	0.31	1.63	0.97		2.85				0.68	0.128
DY0105-012-014/E20-2B	WR	EPRR25	ZHANG, 2010	ICP-MS; MC-ICP-MS	12.8	-103.9												8.45		8.63			0.01		4.12	2.5	1.06		3.38		0.89	2.7		0.36			7.89	178	0.35	1.47	0.96		2.64				0.67	0.103
NHOCHEP-021-001	GL	EPRR25	Dixon, 2017; Mallick, 2019; CASTILLO, 2000; CHRISTIE, 1986; COTTRELL, 2011; COTTRELL, 2013; GALE, 2013; LANGMUIR, 1999; SALTERS, 2011	CALC; DCP; EMP; FTIR; ICPMS; MC-ICP-MS; MS; SP-PH	12.781	-103.935	49.0783	1.33299	8.68464	8.47257	17.0663	11.5122	2.86795	0.181772	0.171673	0.161575	0.23	17.344	0.92	13.143	41.6	318	0.01984	78.9	4.702	2.91898	1.223	16.45	4.03248	2.529	1.017	4.793	5.55	0.416		4.354	10.259	110.9	0.665	2.029	1.511		3.038		185.258	0.275	0.743	0.252
NHOCHEP-021-004	GL	EPRR25	Gale, 2013	DCP	12.781	-103.935	49.355	1.25906	8.92419	8.89398	16.0656	12.1474	2.4879	0.129935	0.181304	0.162167		14.7				345		80														143				34.9			132
NHOCHEP-021-007	GL	EPRR25	Gale, 2013	DCP	12.781	-103.935	49.888	1.40373	9.24039	8.15982	15.6531	12.0176	2.80746	0.122195	0.151482	0.174709		13.2				315		84														95				40.2			144
NHOCHEP-021-010	GL	EPRR25	Gale, 2013; RYAN, 1993	DCP	12.781	-103.935	49.1501	1.17119	8.93911	9.07925	16.5168	11.812	2.56261	0.121123	0.110112	0.156159		15				392		79														156				35.8			139
NHOCHEP-022-001	GL	EPRR25	Dixon, 2017; Mallick, 2019; CASTILLO, 2000; CHRISTIE, 1986; GALE, 2013; LANGMUIR, 1999	DCP; EMP; ICPMS; MS; SP-PH; EA	12.763	-103.928	49.0123	1.16744	8.60482	9.00739	16.8071	12.0769	2.61667	0.0905771	0.120769	0.161026	0.16	8.632	0.62	8.832	40.6	337	0.01	76.9	4.406	2.76285	1.039	15.95	3.54423	1.977	0.942	2.808	5.03	0.381		2.125	8.248	141.8	0.419	1.493	0.722	34.8	2.671		136.932	0.144	0.653	0.12
NHOCHEP-022-002		EPR	Mallick et al., 2019	ICP-MS	12.763	-103.928												9.51167	0.521549	9.31625	43.6185	331.759	0.0103494	79.6861	4.53967	2.7418	1.05845	15.5906	3.97774	2.17275	0.970518	3.01767	5.29777	0.416097		2.40999	8.63759	145.824	0.433339	1.60958	0.800554	39.5327	2.85273		144.421	0.158939	0.695753	0.1462
NHOCHEP-022-003	GL	EPRR25	Gale, 2013	DCP	12.763	-103.928	49.221	1.17528	8.57851	9.17118	16.474	12.1546	2.5615	0.0853833	0.0954284	0.155699		9.1				330		77														143				34.9			136
CHRCLIP-001	GL	EPR	ISRAEL, 2019; KENDRICK, 2017; MARTY, 1999; TULLER-ROSS, 2019	CALC; ICPMS; MS; SIMS; TIMS	12.75	-103.93								0.16				17.26		12.52	48.11	408.98	0.02	86.62	5.61	3.51	1.32		4.82	2.68	1.14	4.29	5.99	0.46		3.5	11.03	111.72	0.48	2.03	1.49	51.86	3.54		171.41	0.22	0.83	0.22	0.01
CHRCLIP-001-001A	GL	EPRR25	EILER, 2000; GALE, 2013; SCHIANO, 1997	EMP; FTIR; ICPMS; MS	12.75	-103.93	50.1285	1.37311	9.25838	8.11749	15.4273	11.9743	2.80679	0.161542		0.121156	0.22	16.162	0.78	11.76	41.4	347	0.01356	80.7	5.235	3.27158	1.22	16.71	4.37286	2.515	1.116	4.195	6.21	0.453		3.808	10.54	103.2	0.388	1.978	1.413		3.37		155.641	0.251	0.793	0.226
DY0105-012-014/E42-4X	WR	EPRR25	ZHANG, 2010	ICP-MS; MC-ICP-MS	12.75	-103.9												16.8		14.65			0.019		6.15	3.71	1.41		4.89		1.33	4.7		0.56			12.67	76.2	0.52	2.34	1.81		4.03				0.97	0.232
CYA1982-027-001A	GL	EPRR25	Gale, 2013	ICP-MS	12.73	-103.92												21.496	0.95	14.855	39.5	294	0.02277	82.6	5.714	3.65726	1.38	17.22	4.95132	2.93	1.204	5.446	6.5	0.497		5.708	12.256	71.6	0.477	2.409	2.045		4.052		166.153	0.36	0.864	0.334
CYA1982-009-003-01	GL	EPRR25	Gale, 2013	ICP-MS	12.72	-103.913												40.058	1.42	22.82	38.2	271	0.03517	70.2	5.771	3.44012	1.558	18.18	4.98666	3.623	1.218	8.944	5.91	0.487		11.193	15.77	91.5	0.64	3.326	3.845		4.233		238.502	0.67	0.908	0.616
CYA1982-027-001	GL	EPR	BEN OTHMAN, 1990; CHAUSSIDON, 1994; DERUELLE, 1992; EILER, 2000; HEKINIAN, 1989; JAMBON, 1995; LABIDI, 2012; PRINZHOFER, 1989	ALPHA; CALC; EMP; FTIR; IMP; INAA; MS; MS-ID; XRF	12.717	-103.922	50.78	1.7	9.22	7.64	15.39	11.46	3.06	0.23	0.18	0.18	0.3	23.3		15.5	44	292		80		3.88	1.47		5.26			5.07	5.72			7	12.1	84			1.5		4.16		167			0.332
NHOCHEP-023-001	GL	EPRR25	Gale, 2013	DCP	12.717	-103.928	50.4208	1.53586	10.2357	7.59849	14.8029	11.7211	2.73828	0.152576	0.178847	0.188952		18.3				214		78														93				41			138
NHOCHEP-023-005	GL	EPRR25	Gale, 2013	DCP	12.717	-103.928	49.6	1.51	9.97	7.67	14.7	11.8	2.69	0.12	0.15	0.185		13.3				283		187														79				40.3			127
NHOCHEP-023-007	GL	EPRR25	Gale, 2013	DCP	12.717	-103.928	50.0457	1.53057	9.51574	8.03551	15.4568	11.6807	2.71878	0.188301	0.171183	0.176217		24				510		80														101				40			150
NHOCHEP-024-001	GL	EPRR25	Dixon, 2017; Mallick, 2019; CASTILLO, 2000; GALE, 2013; LANGMUIR, 1999; SALTERS, 2011	CALC; DCP; EMP; ICPMS; MC-ICP-MS; EA	12.673	-103.913	49.986	1.53029	10.2086	7.99373	14.9304	12.0208	2.59746	0.0805414	0.140947	0.191286	0.16	8.495	0.71	10.736	44.7	353	0.01031	99	5.942	3.84338	1.348	18.31	4.9383	2.771	1.305	3.413	6.96	0.554		2.596	10.243	76.8	0.622	1.867	0.688		3.533		119.203	0.183	0.918	0.14
NHOCHEP-024-003	GL	EPRR25	Gale, 2013	DCP	12.673	-103.913	49.5	1.97	8.83	7.14	13.93	11.1	2.47	0.104	0.24	0.208		9.4				178		70														75				42.2			93
NHOCHEP-024-004	GL	EPRR25	Dixon, 2017; Mallick, 2019; CASTILLO, 2000; GALE, 2013; LANGMUIR, 1999	DCP; EMP; ICPMS; MS; EA	12.673	-103.913	49.728	1.48189	10.9004	7.73768	14.9184	11.7358	2.69526	0.109402	0.149184	0.179021	0.15	10.097	0.63	10.924	41.4	310	0.011	77.1	5.589	3.53731	1.268	16.89	4.5384	2.467	1.197	3.427	6.27	0.486		2.778	10.35	71.6	0.437	1.857	0.909	43.3	3.38		122.217	0.185	0.836	0.156
NHOCHEP-024-007	GL	EPRR25	CASTILLO, 2000; GALE, 2013; LANGMUIR, 1999; LE ROUX, 2006; SALTERS, 2011	CALC; DCP; EMP; ICPMS; IMP; MC-ICP-MS; MS	12.673	-103.913	49.3107	1.37588	8.28541	8.71725	16.6712	11.6799	2.8321	0.230987	0.190815	0.160687	0.32	26.546	1.02	15.522	40.2	321	0.027	73.1	4.773	2.95827	1.293	16.71	4.24638	2.787	1.022	5.92	5.18	0.403		6.147	11.547	122.4	0.68	2.39	2.294		3.35		201.13	0.375	0.754	0.357
WASVNTR-001-005	GL	EPRR26	Gale, 20132	DCP	12.623	-103.923												12.0275				248.97		71.2448														82.8883				41.9336			121.28
WASVNTR-001-006	GL	EPRR26	Gale, 20132	DCP	12.623	-103.923												12.0275				248.97		71.2448														82.8883				41.9336			121.28
WASVNTR-001-010	GL	EPRR26	Gale, 20132	DCP	12.623	-103.923												12.0275				248.97		71.2448														82.8883				41.9336			121.28
WASVNTR-002-004	GL	EPRR26	Gale, 20132	DCP	12.5933	-103.918												37.4194				273.792		70.5918														97.2937				38.5901			202.505
WASVNTR-002-007	GL	EPRR26	Gale, 20132	DCP	12.5933	-103.918												25.4673				320.695		72.9941														115				37.5799			191.013
NHOCHEP-025-001	GL	EPRR26	Gale, 2013	DCP; MS-ID	12.574	-103.917	48.5	1.9	9.83	7.26	16	10.65	3.07	0.256	0.239	0.178		36.6		22.3		268		67	6.89	4.31	1.77		5.98								16.49	95				39	5.09		176
NHOCHEP-025-004	GL	EPRR26	Gale, 2013	DCP	12.574	-103.917	49.3764	1.92075	9.88533	7.45171	15.9392	11.1122	3.037	0.256435	0.260458	0.177996		35.9				267		67														103				38.1			179
NHOCHEP-025-006	GL	EPRR26	Gale, 2013	DCP	12.574	-103.917	49.4579	1.90996	9.78101	7.48906	16.0336	10.9571	3.1062	0.256337	0.24729	0.178933		35				260		65														99				38.3			180
NHOCHEP-121-002	GL	EPRR26	Dixon, 2017; Mallick, 2019; CASTILLO, 2000; GALE, 2013; LANGMUIR, 1999; LE ROUX, 2006	DCP; EMP; ICPMS; IMP; MS; EA	12.533	-103.913	50.1889	1.83975	11.6349	7.24782	14.1115	11.5035	2.63833	0.101085	0.171845	0.212279	0.2	9.248	0.81	12.499	43.7	215	0.01427	132.6	7.246	4.68505	1.503	18.32	5.88783	3.321	1.56	3.947	8.16	0.667		2.989	12.29	65.8	0.519	2.231	0.868		4.216		104.033	0.199	1.088	0.17
NHOCHEP-026-001	GL	EPRR26	Dixon, 2017; Mallick, 2019; CASTILLO, 2000; GALE, 2013; LANGMUIR, 1999; RYAN, 1993; SALTERS, 2011	CALC; DCP; EMP; ICPMS; MC-ICP-MS; MS; EA	12.488	-103.905	50.083	2.33788	11.4173	6.44932	14.511	10.6817	3.14404	0.282158	0.262004	0.211618	0.44	33.163	1.25	22.906	39.3	54	0.039	68	8.177	5.13174	1.903	19.69	6.7053	4.433	1.754	8.197	7.86	0.735		8.28	17.649	37.6	0.912	3.587	3.001	43.5	5.776		160.996	0.522	1.248	0.47
NHOCHEP-120-001	GL	EPRR26	Gale, 2013	DCP	12.467	-103.897	50.1392	1.94087	12.2315	6.85371	14.223	10.9376	2.81022	0.112207	0.171848	0.213294		10.9				123		69														63				43.2			105
NHOCHEP-120-004	GL	EPRR26	Gale, 2013	DCP	12.467	-103.897	49.76	1.92	11.76	6.81	13.99	10.89	2.77	0.112	0.18	0.212		10.8				125		72														64				43.3			106
NHOCHEP-120-008	GL	EPRR26	Gale, 2013	DCP	12.467	-103.897	50.1107	1.94634	12.1924	6.86766	14.2093	11.0024	2.78337	0.109923	0.201693	0.212786		10.8				123		71														64				43.3			105
WASVNTR-R126	GL	EPRR26	Gale, 2013	ICP-MS	12.457	-103.899	50.4652	2.11609	12.5342	6.85183	13.4049	10.9874	2.61525	0.155506	0.223078	0.212897		9.771		13.464			0.01291		8.038	5.09555	1.638		6.31377	3.682	1.749	4.133		0.719		3.296	13.565		0.486	2.382	0.922		4.748		92.461	0.226	1.192	0.184
WASVNTR-R131	GL	EPRR26	REYNOLDS, 1992	DCP	12.44	-103.896	50.6385	2.09205	12.4366	6.81079	13.4464	10.9734	2.65326	0.13011	0.214352	0.209255		10.8																											95
NHOCHEP-027-004	GL	EPRR26	Gale, 2013	DCP	12.408	-103.887	50.3053	1.87804	12.152	6.93971	13.9798	11.1075	2.73169	0.109469	0.222954	0.209898		10.4				134		70														66				43			104
WASVNTR-R129	GL	EPRR26	Gale, 20132	DCP	12.403	-103.888	50.094	2.07292	12.5872	6.96705	13.8936	11.0017	2.51784	0.101118	0.196169	0.218415		10.6				127.367		60.1448														65.1618				41.6209			92.5263
WASVNTR-R128	GL	EPRR26	Gale, 2013	ICP-MS	12.3815	-103.878	50.4818	1.99019	12.0522	6.8824	13.748	11.1213	2.7279	0.144267	0.21725	0.217949		9.943		12.665			0.01256		7.586	4.8598	1.559		6.11475	3.418	1.654	3.954		0.684		3.174	13.139		0.462	2.243	0.941		4.501		103.635	0.218	1.109	0.179
WASVNTR-R134	GL	EPRR26	Gale, 20132	DCP	12.3717	-103.884	50.1105	1.89797	12.0846	6.96928	14.28	11.1468	2.67122	0.0994177	0.178751	0.212895		10.2				132.307		64.8837														65.608				42.7067			103.583
NHOCHEP-119-003	GL	EPRR26	Gale, 2013	ICP-MS	12.371	-103.878	49.6	1.88	11.23	6.95	13.97	11.03	2.72	0.1	0.18	0.21		10.033	0.69	11.985	42.6	176	0.011	75.6	6.738	4.38002	1.44	18.16	5.38842	3.073	1.49	3.718	7.44	0.62		2.927	11.708	62.2	0.496	2.1	0.888	45	4.02		106.422	0.205	1.024	0.167
NHOCHEP-119-005	GL	EPRR26	Gale, 2013	DCP	12.371	-103.878	50.0528	1.89716	12.1196	7.01345	14.0975	11.1307	2.74483	0.101922	0.279529	0.210908		9.6				153		69														68				43.7			102
WASVNTR-R067	GL	EPRR26	Gale, 2013	ICP-MS	12.331	-103.884	50.6523	2.00255	12.0771	6.82823	13.6173	10.9964	2.88672	0.1235	0.217248	0.213154		10.06		12.925			0.01255		7.486	4.77088	1.585		5.89248	3.461	1.622	4.081		0.683		3.304	13.246		0.501	2.284	0.978		4.506		106.164	0.229	1.107	0.186
WASRAI2-094-008	GL	EPR	Shimizu et al., 2016	EMP; ICPMS; SIMS	12.33	-103.72	51.5193	1.344	10.659	7.433	14.5471	11.88	2.666	0.115101	0.1012	0.172	0.170783	16.9		8.21	43.29	74.81		74.44	4.94	3.21	1.05		4.1	1.9	1.04	2.91	5.39	0.44		3.222	7.49	46.04	0.32	1.36	1.4883	42.53	2.77		82.08	0.1967	0.72	0.2014
WASVNTR-R068	GL	EPRR26	Gale, 2013	ICP-MS	12.3288	-103.861	50.5224	1.92356	11.6098	7.17429	13.9766	11.2681	2.68466	0.0949139	0.200019	0.203216		8.526		12.126			0.01065		7.218	4.58889	1.501		5.78646	3.335	1.57	3.732		0.66		2.935	12.682		0.474	2.155	0.878		4.366		101.883	0.194	1.07	0.165
WASVNTR-R073	GL	EPRR26	Gale, 2013	ICP-MS	12.3242	-103.873	50.7102	1.97104	11.8034	6.93411	13.7912	11.1777	2.69885	0.112277	0.211569	0.221058		9.727		12.258			0.01305		7.331	4.60854	1.524		5.78367	3.359	1.597	3.794		0.665		3.079	12.666		0.559	2.172	0.892		4.293		102.963	0.213	1.06	0.174
WASVNTR-R072	GL	EPRR26	REYNOLDS, 1992	DCP	12.3223	-103.866	50.5295	2.34157	12.1272	6.4818	13.6706	10.5972	2.97822	0.236849	0.265072	0.215807		23.4																											141
WASVNTR-R118	GL	EPRR26	Gale, 2013	ICP-MS	12.3192	-103.863	50.5493	1.84271	11.3762	7.27966	13.9585	11.3894	2.73975	0.101679	0.205656	0.204358		8.116		11.352			0.01143		6.727	4.45344	1.435		5.54745	3.093	1.51	3.507		0.63		2.756	12.013		0.403	2.023	0.844		3.97		101.5	0.189	1.015	0.156
WASVNTR-2-R152	GL	EPRR26	REYNOLDS, 2000	DCP	12.3177	-103.885	50.6984	2.00637	11.9085	6.61804	13.8749	11.06	2.90475	0.119784	0.219603	0.209621																													108
WASVNTR-R152	GL	EPRR26	Gale, 2013	ICP-MS	12.3177	-103.885	50.6948	2.01107	11.9085	6.61989	13.8716	11.0627	2.90497	0.12067	0.21549	0.208902		7.955		11.257			0.01108		6.74	4.22699	1.436		5.32425	3.05	1.487	3.433		0.614		2.518	11.689		0.635	1.999	0.751		3.956		107.009	0.175	0.983	0.147
NHOCHEP-118-001	GL	EPRR26	Gale, 2013	ICP-MS	12.317	-103.872	50.1826	1.91383	12.0269	7.01065	14.122	11.1506	2.74987	0.100728	0.18131	0.211528		9.521	0.83	12.874	44	145	0.0123	102.5	7.422	4.85773	1.562	18.77	6.09708	3.395	1.618	4.109	8.57	0.698		3.093	12.495	57.3	0.566	2.298	0.911		4.292		102.645	0.207	1.133	0.182
WASVNTR-2-R044	GL	EPRR26	REYNOLDS, 2000	DCP	12.2967	-103.872	50.8394	1.92884	11.7529	6.89585	13.7117	11.1733	2.76833	0.119928	0.209874	0.219868																													106
WASVNTR-2-R046	GL	EPRR26	REYNOLDS, 2000	DCP	12.2967	-103.85	50.7287	1.96723	11.7335	6.93026	13.8405	11.0944	2.73615	0.139803	0.209705	0.209705																													102
WASVNTR-R044	GL	EPRR26	Gale, 2013	ICP-MS	12.2967	-103.872	50.84	1.92755	11.7528	6.89601	13.7155	11.1758	2.7714	0.117124	0.206466	0.221556		9.606		12.57			0.01217		7.276	4.70056	1.545		5.93526	3.435	1.624	3.954		0.671		3.215	12.838		0.525	2.223	0.918		4.379		106.349	0.218	1.095	0.178
WASRAI2-093-007	GL	EPR	Shimizu et al., 2016	EMP; ICPMS; SIMS	12.29	-103.64	49.398	1.379	8.463	8.536	17.1611	11.59	2.843	0.229525	0.1526	0.168	0.332012	21.93		14.84	39.7	270.49		75.95	4.55	2.77	1.18		4.11	2.44	0.94	5.77	4.5	0.38		6.063	10.62	121.58	0.576	2.18	1.9862	35.05	3.17		146.88	0.3905	0.67	0.3412
WASVNTR-R121	GL	EPRR26	Gale, 2013	ICP-MS	12.2868	-103.858	50.6719	1.83218	11.2799	7.34956	13.9573	11.4041	2.67584	0.0858536	0.211639	0.202754		7.887		10.773			0.01125		6.543	4.27559	1.386		5.1894	2.974	1.44	3.365		0.602		2.619	11.203		0.418	1.936	0.81		3.987		98.417	0.182	0.957	0.149
WASVNTR-R120	GL	EPRR26	Gale, 2013	ICP-MS	12.2865	-103.861	50.8266	2.04828	11.8359	6.86299	13.6776	10.9823	2.81371	0.13048	0.209687	0.216171		10.381		12.891			0.01249		7.499	4.85566	1.556		6.02919	3.4	1.636	4.098		0.68		3.382	13.23		0.806	2.274	1.009		4.414		108.912	0.226	1.099	0.191
WASVNTR-R123	GL	EPRR26	Gale, 2013	ICP-MS	12.2847	-103.851	50.4594	2.03736	12.2349	6.79816	13.6466	10.9514	2.86842	0.150476	0.219473	0.20769		10.067		12.998			0.01183		7.621	4.73158	1.573		5.88504	3.431	1.635	4.072		0.668		3.318	13.049		0.512	2.295	0.969		4.428		104.822	0.229	1.112	0.186
WASVNTR-PC6-002	GL	EPRR26	Gale, 2013	ICP-MS	12.2792	-103.857	50.5342	1.94358	11.8991	6.97381	13.7804	11.0629	2.88877	0.107771	0.224723	0.222728		9.493		12.445			0.01159		7.309	4.68195	1.548		5.8125	3.387	1.607	3.884		0.66		3.072	12.492		0.503	2.219	0.873		4.285		101.633	0.218	1.1	0.173
NHOCHEP-028-003	GL	EPRR26	Gale, 2013	DCP	12.279	-103.854	49.2	1.92	11.75	7.14	14.6	10.85	2.49	0.102	0.229	0.202		11.5				193																80				40.3			92
NHOCHEP-028-006	GL	EPRR26	Gale, 2013	DCP	12.279	-103.854	49.39	1.92	11.95	7.15	13.97	10.99	2.51	0.101	0.166	0.206		9.4				182		93														76				41.8			92
NHOCHEP-028-011	GL	EPRR26	Gale, 2013	DCP	12.279	-103.854	50.1958	1.93954	11.6474	7.45512	14.2233	11.1524	2.52545	0.105059	0.194964	0.205066		9.4				203		65														86				41.1			94
WASVNTR-R026	GL	EPRR26	Gale, 2013	ICP-MS	12.2658	-103.855	50.0293	1.81149	11.0432	7.52674	14.4266	11.4946	2.81926	0.0983822	0.199558	0.20315		9.231		11.203			0.01035		6.73	4.35831	1.422		5.41818	3.109	1.472	3.454		0.623		2.703	11.79		0.409	2.01	0.797		4.038		98.52	0.186	0.997	0.156
NHOCHEP-117-006	GL	EPRR26	Gale, 2013	ICP-MS	12.246	-103.846	50.0973	2.49385	11.9585	6.56012	13.9916	10.5963	3.10479	0.209323	0.273422	0.201311		25.285	1.54	22.16	42.3	51	0.0257	64.5	8.486	5.56602	1.918	20.12	7.29678	4.452	1.848	8.153	9.75	0.772		8.326	18.147	37.4	0.888	3.619	2.572		5.615		159.437	0.498	1.326	0.45
WASVNTR-R004	GL	EPRR26	Gale, 20132	DCP	12.2422	-103.843	50.3242	1.58621	10.2397	7.87042	14.6901	11.9622	2.57632	0.0878981	0.145487	0.18691		8.5				265.268		72.8003														85.4612				41.2014			97.4676
WASVNTR-R136	GL	EPRR26	Gale, 20132	DCP	12.2358	-103.842	49.6942	2.00988	10.8836	7.13506	14.9233	11.0744	2.95452	0.274348	0.2442	0.196968		24.8				198.874		66.1339														74.8531				41.562			168.961
WASVNTR-011-006	GL	EPR	MICHAEL, 2015	FTIR; LA-ICPMS	12.2308	-103.846											0.088	3.96		5.02			0.0027		4.39	2.73	0.92		3.27	1.44	0.9	1.54		0.377		1.03	6.02	112	0.319	1	0.417	36	2.4		81	0.066	0.61	0.057
WASVNTR-011-002	GL	EPRR26	YI, 2000	ICP-MS; MC-ICP-MS; EMP	12.2292	-103.852																379		77														138						0.58
WASVNTR-011-003	GL	EPRR26	Gale, 20132	DCP	12.2292	-103.852	48.9	1.49	10.233	8.17	15.13	11.35	2.7	0.065	0.145	0.189		6.11516				270.127		77.2238														116.307				40.3439			115.265
WASVNTR-011-007	GL	EPRR26	Gale, 20132	DCP	12.2292	-103.852	49.9586	1.05254	8.74304	9.30218	15.5533	12.5705	2.26269	0.0452539	0.0844739	0.159897		4.16973				378.802		77.4283														138.277				37.8071			82.5114
WASVNTR-R003	GL	EPRR26	Gale, 20132	DCP	12.2292	-103.839	49.7378	2.01205	10.7921	7.10252	15.0702	10.9958	2.95771	0.274644	0.252512	0.195168		25.3				200.452		64.5566														75.0987				40.9106			168.102
WASVNTR-R037	GL	EPRR26	Gale, 2013	ICP-MS	12.2228	-103.835	50.2263	1.80889	11.219	7.4425	14.0746	11.6094	2.72897	0.116921	0.206461	0.191471		8.424		11.595			0.0099		6.589	4.20218	1.427		5.26194	3.111	1.439	3.606		0.599		2.908	11.719		0.544	2.038	0.774		4.074		111.461	0.197	0.984	0.155
WASVNTR-009-002	GL	EPRR26	Gale, 20132	DCP	12.2067	-103.847	50.5911	1.93432	11.5962	7.18396	13.8613	11.2905	2.62336	0.130159	0.187671	0.207851		12.7971				181.282		62.1597														76.3974				42.2012			102.687
NHOCHEP-116-002	GL	EPRR26	CASTILLO, 2000; GALE, 2013; LANGMUIR, 1999; LE ROUX, 2006; RYAN, 1993; SALTERS, 2011	CALC; DCP; EMP; ICPMS; IMP; MC-ICP-MS; MS	12.2	-103.842	49.3	2.34	11.91	6.28	13.95	10.3	3.06	0.28	0.28	0.21	0.42	24.76	1.53	21.857	41.5	48	0.02651	59.3	8.342	5.43264	1.847	20.2	7.15542	4.523	1.82	7.981	9.36	0.781		7.953	17.959	36.2	0.92	3.515	2.552		5.566		152.969	0.495	1.325	0.441
NHOCHEP-116-003	GL	EPRR26	CASTILLO, 2000; GALE, 2013; LANGMUIR, 1999; LE ROUX, 2006	DCP; EMP; ICPMS; IMP; MS	12.2	-103.842	49.546	1.1555	9.01293	8.98279	16.0766	12.2684	2.36125	0.0502393	0.100479	0.170814	0.11	4.317	0.4	6.327	44.4	377	0.00588	78.8	4.585	2.99963	1.023	16.24	3.74418	1.945	1.008	1.886	5.78	0.423		1.376	6.917	125.9	0.286	1.205	0.381		2.538		81.781	0.101	0.709	0.076
WASVNTR-007-003	GL	EPRR26	Gale, 20132	DCP	12.1917	-103.885												20.5				312.852		72.0942														88.9453				40.6896			155.613
WASVNTR-2-007-003	GL	EPRR26	REYNOLDS, 2000	DCP	12.1917	-103.885	49.26	1.54	9.54	7.94	14.77	12.01	2.8	0.165	0.166	0.18		20.5				313		72														89				40.7			156
WASVNTR-2-007-A	GL	EPRR26	REYNOLDS, 2000	DCP	12.1917	-103.885	50.2506	1.63384	9.70343	7.62128	14.7843	12.1343	2.8393	0.189287	0.179324	0.179324																													156
WASVNTR-R139	GL	EPRR26	Gale, 20132	DCP	12.1853	-103.83	50.1483	1.95055	12.2759	7.1857	13.8358	11.3192	2.44577	0.0939902	0.188991	0.216278		9.5				160.821		65.151														64.074				42.747			91
WASVNTR-012-010	GL	EPRR26	Gale, 20132	DCP	12.1817	-103.861	49.33	1.95	11.574	6.99	14.06	10.82	2.68	0.146	0.195	0.209		13.7986				196.236		63.5119														95.1631				40.054			103.277
NHOCHEP-029-002	GL	EPRR26	Mallick et al., 2019	ICP-MS	12.175	-103.825	49.8768	1.9443	10.2252	7.32386	15.1011	11.283	2.93156	0.274015	0.241778	0.1904		23.294		18.8648	43.2353	291.913	0.0227323	65.8829	6.74755	4.25883	1.9499	18.1496	5.27785	3.67286	1.51233	6.91112	6.83216	0.565995		7.19804	14.9769	86.2948	0.613224	2.98491	2.18924	43.6336	4.59921		170.251	0.566581	1.02352	0.392455
NHOCHEP-029-004	GL	EPRR26	Gale, 2013	ICP-MS	12.175	-103.825	49.6797	1.82357	10.075	7.51593	15.6263	11.1933	2.88144	0.241799	0.221649	0.18135		21.622	1.12	17.569	38.9	281	0.023	72.3	6.484	4.0812	1.554	17.9	5.36238	3.488	1.386	6.275	6.93	0.584		6.391	13.659	87.3	0.74	2.742	1.862		4.466		171.915	0.392	1.001	0.33
NHOCHEP-029-007		EPR	Mallick et al., 2019	ICP-MS	12.175	-103.825												8.73599		12.1789	48.3068	161.228	0.00867678	68.7342	7.03233	4.61804	1.81609	17.8612	5.16156	3.24613	1.60417	3.79153	7.23175	0.613746		2.86698	11.9636	66.2877	0.384012	2.19508	0.838025	45.386	4.29672		100.571	0.212055	1.03613	0.167494
WASVNTR-R050	GL	EPRR26	Gale, 20132	DCP	12.175	-103.855	48.84	1.55	8.8927	7.77	16.43	10.98	3.03	0.541	0.276	0.16		102.3				245.402		64.1692														107.491				34.1933			246.908
WASVNTR-R011	GL	EPRR26	Gale, 2013	ICP-MS	12.1723	-103.826	50.5599	1.79371	11.1325	7.3705	14.0164	11.5363	2.68322	0.117204	0.206256	0.207853		8.195		11.848			0.01121		6.745	4.43069	1.464		5.44515	3.248	1.502	3.667		0.633		2.902	12.078		0.451	2.106	0.79		4.054		108.911	0.195	1.021	0.161
WASVNTR-010-006	GL	EPRR26	Gale, 20132	DCP	12.17	-103.85												6.5				214.872		75.8572														77.0631				42.9139			104.044
WASVNTR-2-010	GL	EPRR26	REYNOLDS, 2000	DCP	12.17	-103.85	50.8196	1.4994	10.5658	7.64693	14.3143	11.8153	2.56897	0.0799679	0.179928	0.189924																													101
WASVNTR-2-010-006	GL	EPRR26	REYNOLDS, 2000	DCP	12.17	-103.85	50.7995	1.51656	10.4462	7.8725	14.0321	12.1115	2.55352	0.0575298	0.130199	0.194794		6.5				215		76														77				42.9			104
WASVNTR-017-001	GL	EPRR26	Gale, 20132	DCP	12.1667	-103.818	50.5417	1.806	11.2516	7.29352	14.2698	11.5044	2.53863	0.0926801	0.164205	0.199464		8.85943				206.731		66.6315														72.1378				41.4242			94.6946
WASVNTR-R140	GL	EPRR26	Gale, 20132	DCP	12.1647	-103.828	49.9525	1.94489	10.4681	7.35632	14.7731	11.3267	2.88207	0.266037	0.242859	0.191466		24.6				272.797		64.9069														82.4121				41.3666			177.931
WASVNTR-R014	GL	EPRR26	Gale, 20132	DCP	12.15	-103.828	50.0839	1.97832	12.2286	6.96451	14.0905	11.1129	2.62431	0.125159	0.193795	0.211963		11.3				113.963		64.4389														61.7702				41.7303			98.8436
WASVNTR-015-002	GL	EPRR26	Gale, 20132	DCP	12.1425	-103.838	50.5042	1.86166	11.7177	7.56954	13.5027	11.6369	2.40207	0.092853	0.167539	0.206901		8.22307				200.637		68.3616														76.1855				41.9742			85.9434
WASVNTR-015-003	GL	EPRR26	Gale, 20132	DCP	12.1425	-103.838	50.3783	2.11571	12.1384	7.01005	13.7973	10.9827	2.60488	0.143822	0.202155	0.212212		13.2365				96.7873		62.9455														68.7467				41.1007			101.575
NHORIS3-010-007	GL	EPR	REEKIE, 2019	EMP; LA-ICPMS	12.142	-103.75	50.79	1.92	10.29	7	15.07	11.5	2.8	0.24	0.2			20.44	0.81	17.26	41.58	284.19	0.022	71.43	6.47	3.96	1.55	19.55	5.55	3.43	1.38	6.29	6.03	0.57	0.59	5.86	14.12	91.67	0.666	2.7	1.95	44	4.52	1.33	173.66	0.37	0.97	0.33	0.02
NHOR1S3-010-008	GL	EPR	REEKIE, 2019	EMP; LA-ICPMS	12.142	-103.75	50.11	1.92	10.12	6.96	15.08	11.35	2.84	0.25	0.2			20.12	0.8	17.16	40.87	279.01	0.022	70.46	6.54	4.01	1.54	19.41	5.56	3.36	1.38	6.26	5.94	0.55	0.57	5.82	14.09	91.54	0.63	2.71	1.92	43.84	4.4	1.3	172.38	0.35	0.97	0.34	0.02
NHORIS3-010-009	GL	EPR	REEKIE, 2019	EMP; LA-ICPMS	12.142	-103.75	50.3	2.06	10.09	7.03	14.88	11.34	2.72	0.24	0.19			19.94	0.85	17.17	41.38	283.31	0.021	70.94	6.46	4.04	1.55	19.37	5.56	3.38	1.34	6.23	5.95	0.55	0.55	5.79	14.19	92.64	0.629	2.69	1.92	44.05	4.45	1.28	173.53	0.36	0.96	0.33	0.02
WASVNTR-016-001	GL	EPRR26	Gale, 20132	DCP	12.142	-103.813												6.32979				220.787		71.764														79.1806				41.7673			103.162
WASVNTR-2-016	GL	EPRR26	REYNOLDS, 2000	DCP	12.142	-103.813	50.548	1.49112	10.8081	7.73582	14.3208	11.7789	2.51189	0.0900678	0.180136	0.200151																													103
WASVNTR-2-016-001	GL	EPRR26	REYNOLDS, 2000	DCP	12.142	-103.813	50.9297	1.51863	10.4877	7.76196	14.1396	11.8855	2.56711	0.0737791	0.133409	0.193038		6.3				221		72														79				41.8			103
WASVNTR-R015	GL	EPRR26	Gale, 20132	DCP	12.135	-103.825	50.2002	2.07147	12.619	6.90152	13.8233	11.0141	2.52618	0.0949844	0.19199	0.216241		10.3				135.003		59.1866														66.3011				41.9427			90
NHOCHEP-114-012	GL	EPRR26	Gale, 2013	DCP	12.125	-103.825	49.8752	1.73304	11.0229	7.73821	14.5897	11.8189	2.37789	0.109826	0.180357	0.190432		10.6				338		73														84				41			98
WASVNTR-008-B	GL	EPRR26	REYNOLDS, 1992	DCP	12.1167	-103.848	50.3825	1.38852	9.8193	8.22441	14.706	12.2229	2.50512	0.0746529	0.161798	0.202772		5.8																											99
WASVNTR-013-004	GL	EPRR26	Gale, 20132	DCP	12.1133	-103.813	50.2333	1.97882	11.4483	7.37557	14.1351	11.2654	2.72795	0.0980042	0.187925	0.204091		7.98868				223.211		63.7837														86.0994				41.2957			100.593
WASVNTR-2-R065	GL	EPRR26	REYNOLDS, 2000	DCP	12.1129	-103.805	50.6341	1.4484	10.2287	7.81138	14.3542	12.1266	2.61711	0.0799118	0.19978	0.179802																													98
WASVNTR-R065	GL	EPRR26	REYNOLDS, 1992	DCP	12.1128	-103.805	50.6415	1.44512	10.2291	7.81681	14.3548	12.1316	2.61233	0.0759224	0.194901	0.183812		5.7																											98
WASVNTR-008-002	GL	EPRR26	Gale, 20132	DCP	12.1117	-103.848	50.7952	1.35739	9.83015	8.24217	14.3999	12.1819	2.50893	0.0695244	0.127965	0.183383		5.81574				361.308		75.0626														91.2053				40.82			101.178
WASVNTR-008-007	GL	EPRR26	Gale, 2013	ICP-MS	12.1117	-103.848	49.96	1.51	10.602	7.37	14.36	11.41	2.62	0.079	0.135	0.195		6.374	0.62	9.2	43.4	170	0.00752	73.9	5.982	3.76686	1.323	17.62	4.70952	2.549	1.309	2.792	6.68	0.527		1.936	9.79	63.2	0.56	1.681	0.573	45.1	3.453		100.194	0.141	0.873	0.11
WASVNTR-2-008-002	GL	EPRR26	REYNOLDS, 2000	DCP	12.1117	-103.849	50.7952	1.35739	9.83015	8.24217	14.3999	12.1819	2.50893	0.0695244	0.127965	0.183383		5.8				361		75														91				40.8			101
WASVNTR-2-008-007	GL	EPRR26	REYNOLDS, 2000	DCP	12.1117	-103.849	49.96	1.51	10.602	7.37	14.36	11.41	2.62	0.079	0.135	0.195		7.3				176		68														74				41			102
WASVNTR-2-008-A	GL	EPRR26	REYNOLDS, 2000	DCP	12.1117	-103.849	50.6966	1.62828	10.6787	7.37223	14.3149	11.6877	2.80704	0.0899053	0.1898	0.19979																													102
WASVNTR-2-008-B	GL	EPRR26	REYNOLDS, 2000	DCP	12.1117	-103.849	50.6075	1.35993	9.8895	8.14959	14.6493	12.1394	2.46988	0.0699965	0.159992	0.19999																													99
WASVNTR-029-009	GL	EPR	MICHAEL, 2015	FTIR; LA-ICPMS	12.1047	-103.776											0.075	3.01		4.48			0.0034		4.12	2.78	0.89		3.12	1.36	0.88	1.33		0.388		0.77	5.33	80	0.212	0.86	0.232	40.4	2.2		72	0.054	0.61	0.047
WASVNTR-028-002	GL	EPRR26	Gale, 20132	DCP	12.0975	-103.798	49.71	1.75	11.016	7.12	14.46	11.24	2.76	0.124	0.172	0.201		11.587				184.369		71.1042														72.9272				41.7955			112.712
WASVNTR-028-010	GL	EPRR26	Gale, 20132	DCP	12.0975	-103.798	50.2744	1.8573	10.5574	7.55179	14.3704	11.4384	2.86968	0.194333	0.202388	0.194333		15.395				259.025		68.4066														95.7625				41.681			156.229
WASVNTR-2-R145	GL	EPRR26	REYNOLDS, 2000	DCP	12.0975	-103.874	50.9284	1.68763	11.0145	7.31971	13.8505	11.7635	2.54642	0.119832	0.189733	0.199719																													98
WASVNTR-R145	GL	EPRR26	REYNOLDS, 1992	DCP	12.0975	-103.873	50.9392	1.6846	11.0169	7.32232	13.856	11.7644	2.54223	0.11527	0.189186	0.196678		7.6																											98
NHOCHEP-030-001	GL	EPRR26	CASTILLO, 2000; COTTRELL, 2011; COTTRELL, 2013; GALE, 2013; LANGMUIR, 1999; MALLICK, 2019; SALTERS, 2011	CALC; DCP; EMP; FTIR; ICPMS; MC-ICP-MS; TIMS; WET	12.096	-103.825	49.1	1.87	11.51	7.04	14.13	11.12	2.61	0.1	0.18	0.21	0.24	8.591	0.77	12.697	43.7	164	0.011	72.4	7.418	4.73262	1.52	18.61	5.87016	3.294	1.612	3.803	8.07	0.676		2.852	12.663	61.4	0.548	2.221	0.805	45.7	4.304		100.843	0.198	1.1	0.157
NHOCHEP-030-008	GL	EPRR26	Gale, 2013	DCP	12.096	-103.825	49.7972	1.94867	12.2575	7.11822	14.1658	11.2276	2.70593	0.0989482	0.121161	0.212032		8.8				160		67														70				42.6			102
WASVNTR-027-003	GL	EPRR26	Gale, 20132	DCP	12.095	-103.803	50.5988	2.04555	11.8649	7.09011	13.777	11.1186	2.59836	0.120854	0.196388	0.209481		10.2859				172.053		61.6539														69.0441				40.9465			101.196
WASVNTR-027-011	GL	EPRR26	REYNOLDS, 1995; YI, 2000	DCP; ICP-MS; MC-ICP-MS; EMP	12.095	-103.803												6.86049				371		76														94				42.5232		1.15	110.909
WASVNTR-2-027-011	GL	EPRR26	REYNOLDS, 2000	DCP	12.095	-103.803	50.6336	1.389	9.66894	8.26405	14.5301	12.3054	2.50945	0.0796171	0.123961	0.177375		6.9				371		76														94				42.5			111
WASVNTR-2-027-C	GL	EPRR26	REYNOLDS, 2000	DCP	12.095	-103.803	50.4997	1.37945	9.70611	8.09675	14.884	12.1351	2.51899	0.0799679	0.189924	0.189924																													111
WASVNTR-2-R057	GL	EPRR26	REYNOLDS, 2000	DCP	12.086	-103.839	50.3707	1.39195	10.1142	7.95116	14.5004	12.3874	2.58363	0.0600844	0.190267	0.160225																													97
WASVNTR-2-R053	GL	EPRR26	REYNOLDS, 2000	DCP	12.0842	-103.808	50.833	1.5607	10.9049	7.48338	14.1664	11.5652	2.72123	0.0900407	0.150068	0.190086																													103
WASVNTR-R053	GL	EPRR26	Gale, 2013	ICP-MS	12.0842	-103.807	50.8337	1.56106	10.9058	7.4792	14.1677	11.5673	2.72469	0.0882483	0.14618	0.193806		6.325		9.237			0.00828		5.997	3.74618	1.273		4.59978	2.543	1.277	2.783		0.53		1.932	9.604		0.378	1.667	0.571		3.486		102.269	0.134	0.866	0.113
WASVNTR-006-001	GL	EPRR26	Gale, 2013	ICP-MS	12.08	-103.848	49.52	1.88	11.556	7.05	13.7	11.12	2.52	0.114	0.177	0.207		9.767	0.74	12.319	44	136	0.01277	68.7	7.37	4.69746	1.543	18.32	5.73345	3.316	1.605	3.867	7.84	0.66		3.105	12.487	56	0.753	2.191	0.974	44.9	4.308		97.619	0.211	1.091	0.175
WASVNTR-2-006	GL	EPRR26	REYNOLDS, 2000	DCP	12.08	-103.849	51.0129	1.99659	11.7599	6.88825	13.6367	11.161	2.64549	0.119796	0.189676	0.209642																													98
WASVNTR-2-006-001	GL	EPRR26	REYNOLDS, 2000	DCP	12.08	-103.849	49.52	1.88	11.556	7.05	13.7	11.12	2.52	0.114	0.177	0.207		10.8				144		61														67				40.6			98
WASVNTR-2-R144	GL	EPRR26	REYNOLDS, 2000	DCP	12.0733	-103.88	50.6492	1.96802	12.0179	6.7732	13.7462	11.0889	2.83715	0.11988	0.199799	0.219779																													99
NHOCHEP-115-002	GL	EPRR26	Gale, 2013	ICP-MS	12.058	-103.821	50.0816	1.93241	11.7555	7.15596	14.2616	11.2422	2.72752	0.100646	0.181164	0.211357		9.17	0.82	13.068	43.9	176	0.01	68.4	7.456	4.82464	1.56	18.56	6.07569	3.471	1.646	3.974	8.4	0.682		3.015	13.037	62.6	0.563	2.317	0.871		4.464		104.468	0.211	1.133	0.17
WASVNTR-R032	GL	EPRR26	Gale, 2013; BOURDON, 2000	DCP; MS-ID	12.0533	-103.814	49.53	1.94	11.2961	7.08	14.18	11.04	2.64	0.143	0.202	0.2		14.4				199.595		60.6075														72.8054				41.1175			118.405			0.365
NHOCHEP-031-001	GL	EPRR26	Gale, 2013	DCP	12	-103.808	50.2076	2.0083	11.4342	7.14512	14.3306	11.2021	2.67437	0.154407	0.208904	0.204867		15.8				220		78														73				42.5			119
NHOCHEP-031-004	GL	EPRR26	CASTILLO, 2000; GALE, 2013; LANGMUIR, 1999; LE ROUX, 2006; SALTERS, 2011	CALC; DCP; EMP; ICPMS; IMP; MC-ICP-MS; MS	12	-103.808	50.231	1.98545	11.5801	7.18593	13.999	11.3886	2.65063	0.151177	0.201569	0.201569	0.27	13.983	0.88	14.981	42.1	204	0.016	67.3	7.555	4.74192	1.58	18.6	6.05802	3.519	1.611	4.8	8.02	0.68		4.293	13.701	64	0.542	2.511	1.367	45	4.541		118.947	0.285	1.129	0.241
WASRAI2-092-006	GL	EPR	Shimizu et al., 2016	EMP; ICPMS; SIMS	11.94	-103.89	50.4755	3.864	16.839	4.108	12.0595	8.37	3.305	0.3541	0.43967	0.298	0.868558	35.41		34.21	44.85	2.45		41.4	14.96	9.35	3		13.25	7.82	3.15	11.5	13.94	1.29		10.297	30.52	13.38	1.1648	5.64	3.956	41.05	9.82		109.13	0.6722	2.22	0.5922
NHOCHEP-032-003	GL	EPRR26	LANGMUIR, 1999;CASTILLO, 2000	MS-ID; DCP	11.913	-103.797	50.0759	1.89704	12.2555	7.07627	14.0522	11.041	2.76025	0.100373	0.180671	0.210783		8.7		13.14		93		65	7.405	4.77	1.68											66				42.1	4.335		101
NHOCHEP-032-006		EPR	Mallick et al., 2019	ICP-MS	11.913	-103.797												12.3197		14.5935	46.3257	269.809	0.0135267	87.3592	7.67198	4.94356	1.544	1.2383	5.53812	3.62704	1.6907	4.66343	6.64	0.648712		4.03604	13.725	117.276	0.51407	2.55741	1.23561	54.509	4.76872		119.955	0.29886	1.11547	0.222075
NHOCHEP-032-007	GL	EPRR26	Gale, 2013	ICP-MS	11.913	-103.797	49.6738	2.00713	12.0327	7.2317	14.1003	11.3569	2.72324	0.121033	0.181549	0.191635				55.93		209		47.9	15.48	9.78	2.33	21.58	13.53	11.97	3.3	20.25	14.38	1.47			37.91	33.2	1.95	8.02			10.64		117		2.31	1.861
WASRAI2-080-001	GL	EPR	Shimizu et al., 2016	EMP; ICPMS; SIMS	11.8	-103.25	49.0189	1.69	7.944	8.112	18.1669	10.87	3.407	0.4721	0.27242	0.156	0.475404	64.91		24.72	37	194.49		63.99	4.83	2.81	1.39		4.68	3.2	0.98	10.39	4.8	0.38		14.45	15.32	127.71	0.8876	3.37	5.6213	30.86	4.03		224.36	0.8277	0.73	0.7809
WASRAI2-079-001	GL	EPR	Shimizu et al., 2016	EMP; ICPMS; SIMS	11.79	-103.25	50.4816	1.379	8.201	7.427	17.2494	11.3	3.261	0.833041	0.31092	0.163	0.544675	195.65		33.02	35.37	211.92		78.3	4.02	2.35	1.2		3.85	2.54	0.82	17.65	4.69	0.32		30.14	15.12	97.69	1.1078	3.77	17.6273	31.03	3.45		224.2	1.6102	0.61	2.1492
WASRAI2-091-004	GL	EPRR27	Shimizu et al., 2016	EMP; ICPMS; SIMS	11.787	-103.852	50.7634	1.616	9.394	7.712	15.576	11.88	2.851	0.1617	0.16963	0.193	0.245693	15.16		11.34	37.67	302.14		75.91	5.04	3.1	1.24		4.49	2.35	1.04	3.8	4.96	0.41		3.262	10.07	76.03	0.4274	1.87	1.3295	38.91	3.38		115.07	0.208	0.75	0.1825
NHOCHEP-033-001	GL	EPRR26	BEZOS, 2005; COTTRELL, 2011; LANGMUIR, 1999; MALLICK, 2019; SALTERS, 2011	CALC; DCP; EMP; FTIR; ICPMS; MC-ICP-MS; TIMS; WET	11.765	-103.8	50.02	1.68	9.88	7.66	14.97	11.94	2.38	0.13	0.17	0.18	0.22	7.93		8.73	31.82	262.15	0.01	52.37	4.33	2.75	0.91	0.92	3.19	2.01	0.95	2.88	4	0.36		2.77	7.92	79.26	0.32	1.49	0.74	31.93	2.71		82.83		0.63	0.15
NHOCHEP-033-004	GL	EPRR26	CASTILLO, 2000	DCP	11.765	-103.8	49.9533	1.43874	9.92024	8.04887	15.2929	11.9425	2.59576	0.110672	0.150916	0.1811		10.9				320		77														84				40.4			119
NHOCHEP-034-002	GL	EPRR27	Gale, 2013	DCP	11.693	-103.813	49.4123	1.89273	11.7994	7.47024	14.6586	11.4772	2.40618	0.120813	0.181219	0.201354		11.8				229		95														83				41.8			93
NHOCHEP-036-001	GL	EPRR27	Gale, 2013	ICP-MS	11.654	-103.84	48.3	2.12	9.76	7.43	16.12	10.27	3.23	0.68	0.32	0.17		145.513	1.58	28.852	39.1	244	0.132	75.4	5.949	3.53835	1.788	19.26	5.54838	3.925	1.224	12.481	7.09	0.478		18.147	18.911	107.5	1.165	4.008	9.657		5.123		314.538	1.043	0.975	1.06
NHOCHEP-036-003		EPR	Mallick et al., 2019	ICP-MS	11.654	-103.84												22.0872		12.2322	33.5993	236.796	0.0272998	65.8684	4.88099	3.02257	1.14333	3.45611	3.70033	2.44335	1.06673	4.2955	5.68	0.399832		4.22656	10.2124	95.0332	0.505931	2.00916	2.07242	37.7905	3.32653		130.276	0.326524	0.706972	0.25499
NHOCHEP-036-004		EPR	Mallick et al., 2019	ICP-MS	11.654	-103.84												21.2942		15.3908	41.1563	118.927	0.0248944	84.7846	6.55844	4.11494	1.47841	2.98083	4.9768	3.30089	1.44273	5.33496	7.19	0.53463		5.27381	13.1463	106.958	0.602736	2.57975	2.04339	43.8859	4.35763		139.567	0.386553	0.960869	0.291726
NHOCHEP-036-008	GL	EPRR27	Gale, 2013	DCP	11.654	-103.84	49.5	1.93	11.15	6.88	14.4	11	2.96	0.22	0.22	0.2		22.9				155		72														84				41.5			149
WASRAI2-081-001	GL	EPR	Shimizu et al., 2016	EMP; ICPMS; SIMS	11.53	-103.56	50.6953	1.201	9.337	8.537	15.5277	12.61	2.546	0.0638995	0.10848	0.17	0.122723	8.03		6.43	43.43	360.3		86.77	4.35	2.72	0.96		4.35	1.67	0.9	2.01	4.73	0.37		1.54	6.72	81.3	0.2803	1.17	0.6247	38.74	2.55		77.34	0.0955	0.63	0.0924
WASRAI2-089SG	GL	EPR	Shimizu et al., 2016	EMP; ICPMS; SIMS	11.52	-103.88	49.9736	1.878	9.742	7.26	15.6624	11.76	3.31	0.21338	0.18804	0.174	0.311995	19.57		15.96	40.05	238.95		68.68	5.88	3.6	1.55		5.4	3.11	1.23	5.29	5.63	0.49		4.341	13.65	79.37	0.6207	2.58	1.8331	40.72	4.26		157.42	0.2793	0.89	0.2344
NHOCHEP-037-003	GL	EPRR27	Gale, 2013	ICP-MS	11.517	-103.817	49.9216	2.0372	11.5072	6.84783	14.452	10.9827	3.11632	0.221874	0.171448	0.211789		24.557	1	16.919	42	119	0.032	77.1	7.263	4.49273	1.7	18.92	5.99013	3.709	1.555	5.937	7.61	0.65		5.676	14.192	52.3		2.792	2.155		4.73		145.549	0.371	1.114	0.313
NHOCHEP-037-006		EPR	Mallick et al., 2019	ICP-MS	11.517	-103.817												12.9584		9.99412	23.3312	50.0971	0.0136776	54.8399	4.09825	2.56898	0.958176	2.04991	3.0613	2.16758	0.894054	3.2725	3.59795	0.332901		3.26517	8.92563	47.0454	0.360288	1.65909	1.09007	19.8473	2.9443		68.4067	0.219309	0.60562	0.187879
NHOCHEP-037-008	GL	EPRR27	Gale, 2013	DCP	11.517	-103.817	49.61	2.04	11.23	6.67	14	10.86	3.02	0.24	0.16	0.2		24				126		67														58				41.5			146
NHOCHEP-037-009	GL	EPRR27	Mallick et al., 2019	ICP-MS	11.517	-103.817	49.2	1.47	12.37	8	16	11.85	2.83	0.24	0.16	0.17		36.9024		14.4785	45.1701	333.809	0.0354824	76.899	5.13823	3.19544	1.21852	17.7796	4.11507	2.75314	1.07678	5.40797	5.90456	0.423557		6.07397	11.2249	127.519	0.267346	2.24103	2.80183	41.3762	3.48217		177.799	0.407242	0.77784	0.358236
WASRAI2-082-001	GL	EPR	Shimizu et al., 2016	EMP; ICPMS; SIMS	11.51	-103.61	50.2545	0.987	8.472	9.134	16.4074	12.89	2.163	0.0551331	0.08978	0.186	0.092284	6.23		5.24	43.6	399.32		93.15	3.62	2.24	0.78		3.05	1.33	0.77	1.62	4.13	0.3		1.232	5.47	115.92	0.2071	0.94	0.5119	35.32	2.05		70.64	0.0746	0.51	0.0684
WASRAI2-086-003	GL	EPR	Shimizu et al., 2016	EMP; ICPMS; SIMS	11.51	-103.99	49.9185	1.756	9.068	7.667	16.2011	11.9	3.173	0.238	0.17483	0.155	0.340494	25.2		16.01	40.03	280.52		77.24	5.29	3.08	1.4		4.82	2.89	1.08	5.73	5.32	0.43		5.34	12.91	95.47	0.6273	2.51	2.2696	39.51	3.93		175.73	0.3291	0.79	0.2922
WASRAI2-084-003	GL	EPR	Shimizu et al., 2016	EMP; ICPMS; SIMS	11.48	-103.87	49.695	1.544	8.856	7.85	15.9548	11.77	3.032	0.198175	0.14355	0.181	0.347501	17.87		12.58	39.41	294.72		72.44	4.74	2.8	1.21		4.3	2.4	0.96	4.34	4.91	0.38		3.801	10.6	92.75	0.4953	2.03	1.5818	38.47	3.33		148.3	0.2353	0.69	0.21
MELPHNX-2-103-001	GL	EPRR27	NIU, 1999	ICP-MS	11.368	-103.78	49.9474	1.81985	10.5841	7.68091	14.5069	11.5574	2.88162	0.200703	0.160563	0.160563		21.5	0.58	15.1	47.3	277	0.03	74.7	5.8	3.55	1.44	18.9	5.23	2.86	1.23	4.88	6.88	0.48		4.79	12.6	91.3	0.693	2.59	2.02	44.2	3.94		153	0.299	0.9	0.25
MELPHNX-2-103-002	GL	EPRR27	NIU, 1999	ICP-MS	11.368	-103.78	51.9459	2.38911	12.3718	4.73857	13.6606	8.89226	3.82655	0.56506	0.346967	0.20818		80.5	1.39	40.3	40.7	39.5	0.094	79.1	11.5	7.08	2.69	24	10.9	7.37	2.5	14.6	9.87	1		15.82	29.6	34.7	1.09	6.41	8.08	38.6	9.06		183	0.904	1.8	1.003
MELPHNX-2-097-002	GL	EPRR27	NIU, 1999	ICP-MS	11.362	-103.742	49.9467	2.04169	11.2044	6.71268	14.4711	11.4135	3.10735	0.18923	0.209149	0.219108		15.8	0.53	13.4	41.4	143	0.024	75.3	5.73	3.44	1.37	17.2	4.95	2.75	1.21	4.42	6.69	0.49		3.92	11.8	56.1	0.487	2.37	1.56	41.4	3.83		129	0.227	0.86	0.213
MELPHNX-2-098-001	GL	EPRR27	NIU, 1999	ICP-MS	11.361	-103.752	49.7177	1.60476	9.80799	7.53541	15.7287	11.9809	2.72112	0.149512	0.149512	0.179414		15.8	0.47	11.2	48	305	0.023	76.4	4.61	2.71	1.15	17.7	3.88	2.18	0.97	3.77	5.94	0.38		3.6	9.7	118	0.455	1.95	1.38	40.3	3.05		151	0.226	0.69	0.187
MELPHNX-2-099-002	GL	EPRR27	NIU, 1999	ICP-MS	11.359	-103.76	49.7251	1.99975	11.4513	6.66583	14.7942	11.3021	2.97475	0.19898	0.189031	0.19898		20.7	0.63	16.1	46.9	158	0.033	76.2	6.2	3.69	1.49	19.4	5.34	3.06	1.33	5.39	7.46	0.53		5.23	13.4	69	0.504	2.74	2.11	44.9	4.19		155	0.31	0.93	0.263
MELPHNX-2-102-001	GL	EPRR27	NIU, 1999	ICP-MS	11.358	-103.778	49.9053	1.84875	10.6427	7.39126	14.5279	11.6731	2.90956	0.200455	0.190432	0.210477		21.9	0.6	15	47.7	283	0.03	74.3	5.78	3.49	1.44	18.9	5.09	2.9	1.25	4.97	6.92	0.48		4.89	12.5	91.3	0.499	2.54	2.08	44.3	3.98		156	0.286	0.87	0.249
MELPHNX-2-100-001	GL	EPRR27	NIU, 1999; DANYUSHEVSKY, 2000	ICP-MS; LAICP	11.357	-103.763	50.2681	2.02342	11.4462	6.44717	14.2334	11.2776	3.1244	0.228131	0.188456	0.218212		22	0.67	17.4	47.7	144	0.035	77.3	6.5	3.96	1.56	19.5	5.75	3.27	1.39	5.63	7.65	0.55		5.51	14.1	76.3	0.582	2.94	2.22	44.9	4.3		156	0.376	1	0.283
MELPHNX-2-101-001	GL	EPRR27	NIU, 1999	ICP-MS	11.357	-103.771	50.3555	2.01235	11.7646	6.90831	13.8081	11.0887	2.9268	0.230227	0.210207	0.150148		22.1	0.68	17.2	46.4	111	0.034	76.2	6.5	3.89	1.55	19.3	5.75	3.23	1.38	5.65	7.53	0.56		5.46	14.1	58.3	0.57	2.96	2.24	44.5	4.39		155	0.333	1	0.277
MELPHNX-2-109-001	GL	EPRR27	DANYUSHEVSKY, 2000	INAA; LAICP	11.352	-103.799	49.456	1.60468	9.38886	7.54498	16.2461	11.7809	2.96018	0.199339	0.139537	0.179405		22.69	0.58	13.7					4.84	2.94	1.32	18.4	4.32	2.52		4.72	5.83	0.411		4.3	10				2.064	36.8	3.58		187.5	0.272	0.8	0.248
MELPHNX-2-GC060	GL	EPRR27	NIU, 1999	ICP-MS	11.35	-103.77	50.1154	2.4299	11.842	5.9706	14.2124	10.0667	3.53079	0.456225	0.267784	0.218195		77.3	0.95	26.9	42	59.5	0.075	86.6	7.27	4.92	1.87	20.1	6.98	4.08	1.57	10.07	7.86			11.41	18.9	45.3	0.967	4.22	6.23	41.2	5.43		198	0.68	1.16	0.703
MELPHNX-2-104-001	GL	EPRR27	NIU, 1999	ICP-MS	11.344	-103.777	50.1357	1.87163	10.3835	7.08828	14.9929	11.4488	2.91695	0.228975	0.189154	0.199109		30.7	0.65	16.2	48	199	0.037	74.6	5.94	3.54	1.44	19.3	5.26	2.86	1.27	5.55	7.22	0.5		6.18	13	84.5	0.551	2.7	2.68	43	4.04		156	0.36	0.91	0.318
MELPHNX-2-108-001	GL	EPRR27	NIU, 1999	ICP-MS	11.342	-103.788	49.4599	2.20042	10.0307	6.40303	15.7895	10.8237	3.16187	0.594708	0.267619	0.168501		110	0.9	25.9	44.1	197	0.091	69.5	5.4	3.19	1.58	19.8	5.48	3.22	1.15	10.3	6.79	0.45		15	16.7	102	0.903	3.89	7.45	36.5	4.51		270	0.815	0.89	0.8
MELPHNX-2-GC022	GL	EPRR27	NIU, 1999	ICP-MS	11.34	-103.79	49.2843	2.06219	10.0928	6.86073	15.6647	10.7273	3.29157	0.545289	0.277602	0.168544		111	0.89	26	45.4	204	0.09	72.7	5.43	3.2	1.6	20.5	5.56	3.25	1.15	10.3	7	0.44		15.4	16.8	104	0.907	3.87	7.61	38.1	4.54		273	0.823	0.88	0.8
NHOCHEP-038-002	GL	EPRR27	Dixon, 2017; Mallick, 2019; GALE, 2013; LANGMUIR, 1999; RYAN, 1987; SALTERS, 2011	CALC; DCP; MC-ICP-MS; MS-ID; Unknown	11.321	-103.775	49.5187	2.24902	11.7594	6.45457	14.5631	10.6702	3.32814	0.302558	0.282388	0.221876	0.33	29.4927		17.2103	37.2114	128.728	0.0356726	65.7114	6.22127	3.86713	1.38287	16.5334	4.87415	3.45128	1.30682	5.87601	6.24629	0.514446		6.48161	13.8168	52.0323	0.292142	2.74323	2.5408	35.3225	4.20505		134.075	0.431873	0.947146	0.34025
NHOCHEP-038-004	GL	EPRR27	Gale, 2013	ICP-MS	11.321	-103.775	49	2.11	11.28	6.48	14.45	10.7	3.19	0.29	0.2	0.2		35.053	1.25	20.318	40.4	160	0.04119	80.9	7.39	4.64059	1.709	19.12	6.19752	4.162	1.6	7.161	7.41	0.645		7.79	16.514	55.1	0.785	3.123	3.203	44.2	5.112		172.315	0.503	1.135	0.431
WASRAI2-083-003	GL	EPR	Shimizu et al., 2016	EMP; ICPMS; SIMS	11.24	-103.59	49.7459	1.878	9.283	7.814	16.2764	9.94	3.334	0.780751	0.34565	0.166	0.594973	157.01		33.07	37.71	251.08		57.43	5.45	3.27	1.44		5.13	3.27	1.12	15.89	5.73	0.44		27.152	17.27	133.61	1.0905	4.04	14.3207	30.75	4.34		229.82	1.4561	0.82	1.7457
WASRAI2-078-006	GL	EPR	Shimizu et al., 2016	EMP; ICPMS; SIMS	11.22	-103.58	50.3052	1.488	8.022	7.289	17.3923	11.21	3.273	0.899721	0.34742	0.18	0.616584	199.82		33.56	33.04	195.23		72.41	3.85	2.28	1.17		3.75	2.51	0.78	18.01	4.54	0.3		31.13	15.07	90.64	1.1551	3.8	18.1236	29.6	3.43		245.52	1.641	0.59	2.1606
NHOCHEP-039-001	GL	EPRR27	Gale, 2013	ICP-MS	11.165	-103.745	49.3	2.12	11.88	6.39	14.1	10.6	2.97	0.31	0.25	0.21		40.994	1.16	20.155	40.3	116	0.054	79.3	7.589	4.81741	1.812	19.34	6.3519	4.018	1.619	7.279	7.93	0.674		7.966	16.301	50.3	0.981	3.131	3.597		5.227		157.475	0.488	1.169	0.433
NHOCHEP-040-002	GL	EPRR28	Gale, 2013	ICP-MS	11.092	-103.73	49.7	1.59	10.52	7.38	14.35	11.7	2.68	0.14	0.15	0.19		15.019	0.71	11.754	40.9	197	0.021		5.969	3.74928	1.34	18.04	4.83135	2.667	1.29	3.816	6.74	0.524		3.501	10.907	63.5		1.968	1.471	44.2	3.59		122.726	0.23	0.892	0.188
NHOCHEP-041-001	GL	EPRR28	Mallick et al., 2019	ICP-MS	10.908	-103.678	49.8	2.05	11.38	6.02	14.7	10.25	3.35	0.28	0.27	0.2		12.4943		9.96968	28.3896	117.513	0.0152951	52.2935	4.59479	2.8668	1.00583	1.81968	3.43714	2.2761	1.00198	3.29358	5.5127	0.382608		3.08344	8.87382	76.8584	0.390148	1.67067	1.21731	30.282	2.95867		87.8461	0.21659	0.669472	0.166586
NHOCHEP-041-002	GL	EPRR28	Gale, 2013	DCP	10.908	-103.678	49.55	2.07	12.19	6.54	13.75	10.6	2.98	0.19	0.15	0.21		19.3				95		68														59				42			132
NHOCHEP-041-008		EPR	Mallick et al., 2019	ICP-MS	10.908	-103.678												14.4423		11.814	30.0926	138.851	0.0177795	56.7551	5.31786	3.35656	1.1497	2.01003	4.02055	2.67854	1.1622	3.89993	5.91547	0.435558		3.60957	10.4335	82.1714	0.456264	1.98065	1.45295	31.8851	3.50658		94.062	0.265397	0.781506	0.203923
NHOCHEP-041-011	GL	EPRR28	Gale, 2013	DCP	10.908	-103.678	50.0628	1.90763	11.3953	6.96437	14.5545	11.1531	2.96743	0.181679	0.141306	0.201866		19.5				167		69														34				42.9			134
AII0118-037-001	GL	EPR	NIELSEN, 2014	LA-ICPMS	10.83	-103.67	50.9	2.49	11.5	5.6	14.1	10.2	3.41	0.54	0.26			69		25.2	37.5	56	0.0656	70.3					6.6	4.1		9.36		0.61		11.1		41.4	0.852		5.21	38.4			193	0.697		0.693	0.0197
NHOCHEP-042-001		EPR	Mallick et al., 2019	ICP-MS	10.748	-103.652												20.5847		18.8191	49.124	30.9012	0.0289114	63.2246	9.0364	5.68591	1.97044	21.6977	7.2966	4.43998	1.98918	6.11364	14.2842	0.78122		5.31099	17.1107	46.2015	0.727241	3.23697	2.11975	51.2192	5.8731		137.194	0.399072	1.36292	0.304214
NHOCHEP-042-002		EPR	Mallick et al., 2019	ICP-MS	10.748	-103.652												19.2695		17.5024	46.4389	28.4471	0.0264934	59.4965	8.41779	5.33854	1.85135	20.0471	6.75757	4.15898	1.85043	5.68972	12.6225	0.730337		4.95372	15.9435	40.5151	0.676057	3.03709	1.959	46.8698	5.48614		129.39	0.393721	1.27312	0.285574
NHOCHEP-042-006	GL	EPRR28	Gale, 2013	ICP-MS	10.748	-103.652	49.3	2.21	12.83	6.31	13.6	10.3	3.1	0.18	0.19	0.23		18.887	1.06	16.539	44.4	36	0.0277	69.5	8.099	5.09969	1.756	19.77	6.47187	3.856	1.719	5.39	9.35	0.702		5.084	15.131	35	0.681	2.761	1.92	44.2	5.034		125.769	0.311	1.205	0.261
WASRAI2-075-002	GL	EPR	Shimizu et al., 2016	EMP; ICPMS; SIMS	10.69	-103.87	54.7733	2.566	14.382	3.253	13.174	7.62	3.177	0.442833	0.7061	0.263	0.716524	53.98		53.63	28.52	22.26		27.31	21.01	12.84	3.84		21.01	11.87	4.33	18.36	13.97	1.82		15.801	45.67	12.27	1.3439	8.65	6.0347	34.96	14.37		108.2	0.9494	3.12	1.0136
WASRAI2-076-001	GL	EPR	Shimizu et al., 2016	EMP; ICPMS; SIMS	10.65	-103.24	49.0378	1.008	8.466	9.427	17.2284	12.33	2.341	0.0758005	0.12364	0.161	0.163802	8.86		5.99	43.44	316.25		86.48	3.58	2.23	0.83		3.58	1.4	0.75	1.98	3.84	0.31		1.983	5.81	166.11	0.2442	1.03	0.7853	34.71	2.11		89.55	0.1204	0.52	0.0989
WASRAI2-074-006	GL	EPR	Shimizu et al., 2016	EMP; ICPMS; SIMS	10.62	-103.84	50.7341	0.896	8.862	9.114	15.5931	13.14	1.989	0.0269196	0.08138	0.163	0.05052	0.98		3.19	44.23	412.45		98.31	3.74	2.37	0.74		3.74	1.12	0.79	0.86	4.23	0.34		0.306	4.18	100.6	0.1482	0.64	0.0996	38.85	1.75		47.64	0.0239	0.52	0.0189
NHOCHEP-043-001	GL	EPRR28	Gale, 2013	ICP-MS	10.583	-103.625	49.1208	2.08361	12.2601	6.66352	15.0382	10.871	2.91906	0.181183	0.181183	0.21138		18.249	1.02	15.814	40.5	100	0.02276	119	7.424	4.69022	1.636	18.77	6.00129	3.676	1.584	5.18	8.35	0.65		4.725	14.289	48.9	0.942	2.628	1.77	43.6	4.755		129.327	0.337	1.117	0.24
NHOCHEP-044-001	GL	EPRR28	Gale, 2013	DCP	10.542	-103.611	50.2444	2.10865	12.7225	6.26541	14.1249	10.1901	3.20838	0.201785	0.211874	0.221963		21.5				50		114														48				40.5			131
NHOCHEP-044-002	GL	EPRR28	Gale, 2013	DCP	10.542	-103.611	49.35	2.16	12.267	6.23	13.9	10.3	3.2	0.2		0.22		20.3				48		65														46				40.7			135
MELPHNX-2-045-001	GL	EPR	REGELOUS, 1999; TURNER, 2011	EMP; ICPMS; MC-ICP-MS; MS	10.5338	-103.361	51.602	3.63	17.01	3.27	11.79	7.61	3.41	0.38	0.53	0.32		42.1	1.49	42.1	38.3	0.121	0.076	53.7	17	10.6	3.51	24.4	15.2	9.43	3.61	13.9	16.7	1.48		12.6	35.9	4.52	1.2	7.34	5.09	35.9	11.4		120	0.845	2.53	0.665
MELPHNX-2-45-2	GL	EPR	NIU, 2019	EMP; ICPMS; MC-ICP-MS	10.5338	-103.361	51.7	3.57	16.81	3.25	11.81	7.63	3.46	0.41	0.56	0.31		43.7	1.76	46.31	40.17	1.61	0.07	24.67	18.49	11.44	3.78	25.02	15.52	10.35	3.96	15.48	16.98	1.67		12.66	38.98	4.07	1.39	7.45	5.12	39.59	12.61		135.01	0.91	2.87	0.77
MELPHNX-2-046-003	GL	EPR	REGELOUS, 1999; TURNER, 2011	EMP; ICPMS; MC-ICP-MS; MS	10.5195	-103.374	54.173	2.74	15.62	2.51	12.12	6.84	3.84	0.59	0.74	0.3		64	1.99	57.7	29.5	0.114	0.117	42.9	20.8	12.9	4.26	26.5	18.9	12	4.45	19.3	21.1	1.8		16.9	47.7	2.61	1.65	9.9	7.83	30.8	14.7		128	1.07	3.15	1.002
MELPHNX-2-047-003	GL	EPR	REGELOUS, 1999; TURNER, 2011	EMP; ICPMS; MC-ICP-MS; MS	10.5189	-103.383	51.375	2.59	13.31	5.28	13.24	10.27	3.01	0.2	0.23	0.21		33.5	1.08	28	43.8	14.1	0.059	70.8	11.1	6.91	2.25	21.7	9.66	6.19	2.37	9.35	12.3	0.989		8.5	23.3	27.2	0.805	4.87	3.77	41.3	7.43		127	0.541	1.65	0.529
MELPHNX-2-052-002	GL	EPR	REGELOUS, 1999; TURNER, 2011	EMP; ICPMS; MC-ICP-MS; MS; TIMS	10.5022	-103.487	51.106	1.54	9.82	7.39	14.87	11.97	2.52	0.13	0.14	0.18		11.8	0.374	9.51	41.5	271	0.024	72.8	4.68	2.93	1.07	15.2	3.92	2.1	0.99	3.06	5.61	0.409		2.78	8.44	81	0.314	1.72	1.24	38.9	2.88		104	0.185	0.68	0.262
MELPHNX-2-52-3	GL	EPR	NIU, 2019	EMP; ICPMS; MC-ICP-MS	10.5022	-103.487	51.14	1.51	9.82	7.38	14.92	11.98	2.47	0.12	0.13	0.18		12.83	0.44	10.5	43.51	281.48	0.02	73.76	5.53	3.44	1.24	16.75	4.48	3.43	1.2	3.51	5.79	0.52		2.89	9.79	85.14	0.53	1.82	1.28	45.21	3.44		122.9	0.21	0.85	0.17
MELPHNX-2-GC078	GL	EPRR28	NIU, 2019; REGELOUS, 1999	EMP; ICPMS; MC-ICP-MS; MS	10.4998	-103.604	51.13	2.27	12.65	5.79	13.78	10.74	2.83	0.19	0.2	0.22		20.02	0.69	16.41	42.24	48.83	0.03	59.1	7.41	4.65	1.63	17.87	6.03	4.33	1.61	5.4	7.84	0.68		4.42	14.24	35.03	0.64	2.68	2.1	42.99	4.8		128.61	0.39	1.13	0.27
MELPHNX-2-GC074	GL	EPRR28	NIU, 2019; REGELOUS, 1999	EMP; ICPMS; MC-ICP-MS	10.4958	-103.622	50.71	2.52	13.71	5.5	13.45	10.24	3.11	0.19	0.21	0.25		18.53	0.74	17.61	44.42	16.45	0.03	57.15	8.16	5.21	1.82	18.8	6.76	4.16	1.78	5.69	9.71	0.76		4.51	15.79	31.11	0.78	2.93	1.91	42.19	5.33		127.45	0.34	1.28	0.27
MELPHNX-2-GC083	GL	EPRR28	NIU, 2019; REGELOUS, 1999	EMP; ICPMS; MC-ICP-MS; MS	10.49	-103.62	50.93	2.55	13.13	5.62	13.51	10.24	3.2	0.2	0.22	0.25		20.37	0.79	18.47	43.05	26.22	0.03	57.92	8.3	5.16	1.84	18.79	6.83	4.19	1.79	5.97	8.39	0.75		4.89	16.37	35.77	0.79	3.05	2.08	43.46	5.43		135.13	0.41	1.3	0.29
MELPHNX-2-059-002	GL	EPRR28	REGELOUS, 1999; DANYUSHEVSKY, 2000	ICP-MS; LAICP	10.488	-103.584	50.1152	2.44883	12.9863	6.50159	13.2186	10.6627	2.88581	0.220291	0.220291	0.210278		21.1	0.72	18.5	45	133		75.6	8.07	5.07	1.8	19.5	7.13	4.04	1.77	6	8.82	0.714		5.39	16.2	55.3	1	3.3	2.37	43.9	5.33		120	0.357	1.21	0.305
MELPHNX-2-056-002	GL	EPRR28	REGELOUS, 1999	ICP-MS	10.4879	-103.55	50.6443	2.27283	11.9025	6.64903	14.1853	11.0551	2.26286	0.159497	0.20934	0.219308		17.9	0.562	15.4	45.6	155		72.6	7.19	4.53	1.58	18.2	6.25	3.44	1.55	4.95	8.12	0.628		4.57	13.6	66	0.498	2.75	2.01	43.2	4.59		109	0.302	1.06	0.252
NHOCHEP-045-001	GL	EPRR28	Gale, 2013	ICP-MS	10.486	-103.613	49.6	2.04	9.21	6.57	14.2	10.7	2.92	0.19	0.18	0.21		19.75	1	15.572	41.8	82	0.02649	68	7.293	4.51858	1.629	19.31	5.93247	3.69	1.56	5.139	8.05	0.645		5.062	13.988	44.4	0.632	2.582	2.026	43.7	4.599		129.477	0.327	1.114	0.259
NHOCHEP-045-002	GL	EPRR28	Dixon, 2017; Mallick, 2019; GALE, 2013; LANGMUIR, 1999; SALTERS, 2011	CALC; DCP; EMP; MC-ICP-MS; EA	10.486	-103.613	49.65	2.07	9.28	6.54	14.12	10.58	3.06	0.2	0.18	0.21	0.27	20.7		16.2786		86.6214	0.0269622	65	7.6097	4.78338	1.68662	19.518	5.84224	3.69228	1.67558	5.30159	8.41549	0.655592		4.78798	14.524	54	0.650579	2.7546	1.94997	45.3669	4.91503		132.997	0.362642	1.1318	0.283221
NHOCHEP-045-006	GL	EPRR28	Gale, 2013	DCP	10.486	-103.613	49.34	2.24	12.78	6.28	13.7	10.4	3.08	0.18		0.23		20				51		63														48				41.8			125
MELPHNX-2-055-003	GL	EPRR28	REGELOUS, 1999	ICP-MS	10.4824	-103.529	50.6147	2.33073	12.4007	6.285	13.9246	10.7273	2.69926	0.159366	0.189247	0.229089		17.6	0.598	15.7	45.1	177		69.2	7.58	4.85	1.67	19.2	6.55	3.61	1.64	5	8.71	0.679		4.53	14.1	64.3	0.499	2.85	2.01	42.4	4.75		102	0.295	1.12	0.266
MELPHNX-2-062-001	GL	EPR	MARSCHALL, 2017; REGELOUS, 1999; TURNER, 2011	EMP; ICPMS; LA-ICPMS; MC-ICP-MS; MS; SIMS; TIMS	10.4802	-103.613	50.504	2.25	12.85	6.1	13.87	10.62	3.06	0.19	0.25	0.24		19.2	0.639	16.3	45	82.2	0.035	74.8	7.08	4.49	1.65	18.9	6.25	3.58	1.54	5.25	8.2	0.615		4.61	14.2	71.9	0.654	2.9	2.01	43.5	4.63		131	0.307	1.06	0.267
MELPHNX-2-060-002	GL	EPRR28	REGELOUS, 1999	ICP-MS	10.4798	-103.599	50.0505	3.19573	15.2618	4.90808	12.8526	9.07945	3.27537	0.258844	0.278755	0.248888		18.5	0.644	17.2	45.8	81.7		74.3	7.47	4.72	1.72	19	6.57	3.75	1.63	5.47	8.46	0.641		4.78	14.9	72.7	0.872	3.07	1.99	44.1	4.88		128	0.317	1.12	0.272
MELPHNX-2-063-001	GL	EPRR28	REGELOUS, 1999	ICP-MS	10.4765	-103.617	50.5214	2.55973	13.6951	5.59755	13.1672	10.0198	3.28682	0.209161	0.199201	0.229081		20.5	0.704	18.7	47.9	14	0.034	77.2	8.35	5.29	1.92	20.1	7.27	4.22	1.82	5.98	9.44	0.737		5.23	16.5	31.6	0.715	3.31	2.22	43.3	5.35		126	0.355	1.25	0.297
MELPHNX-2-066-002	GL	EPRR28	REGELOUS, 1999	ICP-MS	10.4735	-103.647	49.8416	2.9346	14.3268	6.24024	12.7353	9.87671	2.91502	0.211636	0.251948	0.151169		20.9	0.728	19.6	46.9	161	0.034	65.6	9.29	5.84	2.12	20.2	8.21	4.54	2.02	6.18	9.98	0.805		5.68	17.8	71.9	0.599	3.54	2.25	42.8	5.97		112	0.387	1.37	0.29
MELPHNX-2-070-002	GL	EPR	REGELOUS, 1999; TURNER, 2011	EMP; ICPMS; MC-ICP-MS; MS; TIMS	10.4726	-103.701	50.538	2.2	12.91	6.09	13.75	10.85	2.9	0.15	0.25	0.25		13.7	0.55	14.9	49.3	107	0.026	86	7.44	4.7	1.64	18.7	6.4	3.54	1.6	4.59	8.3	0.64		3.72	13.7	52.6	0.449	2.71	1.82	44.8	4.68		104	0.246	1.09	0.218
NHOCHEP-046-001	GL	EPRR28	Gale, 2013	ICP-MS	10.463	-103.597	49.06	2.56	14.18	5.57	13.4	9.5	3.18	0.24	0.26	0.24		24.311	1.25	21.315	42.2	25	0.04	130.3	9.533	6.02925	2.101	21.09	7.80084	4.864	2.053	7.042	10.3	0.874		5.906	18.617	29.4	0.867	3.531	2.526		6.443		139.437	0.401	1.469	0.324
NHOCHEP-046-002	GL	EPRR28	Gale, 2013	DCP; MS-ID	10.463	-103.597	49.35	2.6	10.95	5.65	13.1	9.73	3.27	0.23	0.13	0.24		21.3		21.55		31		64	9.69	6.18	2.21		7.94								19	40				40.5	6.18		135
MELPHNX-2-068-001	GL	EPRR28	REGELOUS, 1999	ICP-MS	10.4628	-103.675	50.2527	2.06256	11.0601	6.84531	14.5973	11.359	2.70026	0.189317	0.249101	0.199281		20.4	0.623	16.8	45.3	229	0.034	83.7	7.07	4.47	1.64	18	6.32	3.62	1.52	5.46	7.55	0.617		4.89	14.3	71	0.523	2.93	2.33	44.5	4.64		134	0.322	1.06	0.27
MELPHNX-2-064-002	GL	EPRR28	REGELOUS, 1999	ICP-MS	10.4558	-103.626	50.3731	2.5086	13.9068	5.48508	13.3892	9.91495	3.25521	0.219005	0.20905	0.20905		18.7	0.683	17.4	46	78.9	0.031	74.2	7.69	4.82	1.74	19.1	6.7	3.87	1.66	5.58	8.6	0.672		4.83	15.1	52.5	0.588	3.07	1.97	44.6	4.99		128	0.324	1.14	0.267
MELPHNX-2-064-003	GL	EPRR28	REGELOUS, 1999	ICP-MS	10.4558	-103.626	50.2496	2.34303	12.8846	6.62991	13.2367	10.668	2.87732	0.191784	0.222065	0.211971		23.1	0.9	24.3	49.5	4.36	0.036	77.4	10.3	6.45	2.31	21.1	9.03	5.41	2.2	7.8	11	0.888		6.58	20.8	29.7	0.79	4.26	2.55	43.4	6.66		132	0.438	1.51	0.368
MELPHNX-2-065-001	GL	EPRR28	REGELOUS, 1999; DANYUSHEVSKY, 2000	ICP-MS; FTIR	10.453	-103.635	50.2429	2.60522	14.0437	5.96958	12.8374	10.0864	3.06854	0.201931	0.242317	0.201931	0.31	21.7	0.784	21.2	57.1	43.51	0.033	91.9	9.69	6.04	2.21	23.1	8.4	4.88	2.09	6.72	10.6	0.845		5.77	19	47.2	0.726	3.78	2.41	51.6	6.21		148	0.39	1.43	0.315
MELPHNX-2-079-001	GL	EPR	REGELOUS, 1999; TURNER, 2011	EMP; ICPMS; MC-ICP-MS; MS	10.4218	-103.883	57.954	2.07	11.8	2.9	12.93	6.49	4.29	0.76	0.34	0.22		80.2	2.3	61	26.8	5.99	0.142	45.9	19.4	12.7	3.42	25.2	17	13.2	4.2	21.2	22.9	1.8		17.6	45.1	10.6	1.977	9.96	11	26.6	13.7		110	1.12	2.89	1.554
MELPHNX-2-079-002	GL	EPR	REGELOUS, 1999; TURNER, 2011	EMP; ICPMS; MC-ICP-MS; MS	10.4218	-103.883	52.107	2.91	14.92	4.06	12.58	8.44	3.73	0.38	0.49	0.25		58.1	1.91	51.7	32.8	12.2	0.096	55	18	11.6	3.41	24.8	16.1	11.6	3.9	17.5	17.8	1.66		15.1	40.7	13.6	1.418	8.69	7.54	31.6	12.7		117	0.975	2.69	1.144
MELPHNX-2-79-3	GL	EPR	NIU, 2019	EMP; ICPMS; MC-ICP-MS	10.4218	-103.883	61.57	1.47	10.78	1.76	12.96	5.07	4.6	0.88	0.41	0.2		89.09	3.05	75.82	17.6	1.82	0.15	19.61	23.77	15.31	4.02	26.52	19.56	17.83	5.21	26.85	24.39	2.33		20.6	55.48	4.11	2.36	11.72	11.76	19.68	16.74		114.89	1.34	3.64	1.84
MELPHNX-2-79-5	GL	EPR	NIU, 2019	EMP; ICPMS; MC-ICP-MS	10.4218	-103.883	60.08	1.77	11.23	2.27	12.71	5.76	4.42	0.86	0.44	0.21		80.34	2.61	65.03	22.35	5.65	0.14	25.38	20.47	13.45	3.49	24.74	17.04	15.56	4.52	23.22	23	2.01		17.5	48.01	9.02	2.19	9.84	11.08	24.49	14.44		112.98	1.2	3.19	1.64
NHOCHEP-047-001	GL	EPRR28	Mallick et al., 2019	ICP-MS	10.392	-103.6	50.3168	1.99654	12.8867	6.80638	13.4111	10.8902	2.76288	0.131086	0.181503	0.221837		11.2189		10.9716	39.1545	76.4552	0.0160889	47.4981	6.19291	3.95031	1.32703	16.3713	4.59093	2.74001	1.3741	3.41939	7.3208	0.547415		2.79395	10.4833	47.2615	0.558995	1.93178	1.10855	39.4739	3.74799		88.0134	0.214724	0.909994	0.162209
NHOCHEP-047-002	GL	EPRR28	Gale, 2013	DCP	10.392	-103.6	50.4981	1.86481	11.8285	7.29927	13.8396	11.0702	2.78019	0.101098		0.212306		11.3				187		69														86				41.6			95
NHOCHEP-047-003		EPR	Mallick et al., 2019	ICP-MS	10.392	-103.6												8.92321		9.02074	40.75	125.931	0.0120484	47.9881	5.67539	3.67692	1.21734	16.7683	4.12693	2.36261	1.26684	2.74474	7.11567	0.513111		2.0913	9.02152	64.2228	0.371965	1.62002	0.851811	39.4233	3.32379		82.3036		0.826658	0.121937
WASRAI2-072-002	GL	EPR	Shimizu et al., 2016	EMP; ICPMS; SIMS	10.38	-103.93	49.045	1.387	9.135	8.555	16.9933	11.38	2.994	0.227175	0.16585	0.174	0.252715	39.75		12.7	42.56	266.46		74.08	4.25	2.57	1.09		3.82	2.14	0.88	4.86	4.42	0.37		5.667	9.78	141.4	0.5354	1.93	3.0277	34.89	2.96		161.11	0.3208	0.62	0.3244
WASRAI2-073-001	GL	EPR	Shimizu et al., 2016	EMP; ICPMS; SIMS	10.38	-103.92	49.3961	1.496	9.178	8.139	17.215	11.47	2.964	0.28668	0.16992	0.137	0.301827	47.79		13.83	42.49	255.63		74.76	4.43	2.69	1.16		4.43	2.26	0.92	5.43	4.46	0.37		6.702	10.31	137.35	0.5941	2.06	3.5103	35.49	3.09		170.8	0.3856	0.66	0.3892
NHOCHEP-050-001	GL	EPRR28	Gale, 2013	ICP-MS	10.345	-103.595	51.0819	2.33978	13.5143	5.39562	13.5647	9.25828	3.41891	0.302558	0.242046	0.231961		29.691	1.56	24.868	40.4	34		65.2	10.563	6.88644	2.176	21.52	8.63412	6.064	2.277	8.161	13.21	0.985		6.703	20.842	29	1.131	3.962	3.448		6.921		118.524	0.441	1.609	0.457
WASRAI2-069-001	GL	EPRR28	Shimizu et al., 2016	EMP; ICPMS; SIMS	10.33	-103.64	50.7575	3.007	14.57	5.242	12.8174	9.44	3.297	0.227367	0.32017	0.277	0.491678	21.76		21.42	43.6	14.15		54.38	10.09	6.35	2.14		9.08	4.9	2.14	7.15	9.24	0.9		6.087	19.5	25.09	0.7249	3.59	2.2917	41.8	6.56		101.49	0.3766	1.46	0.3426
WASRAI2-070-001	GL	EPRR28	NIU, 1997	ICP-MS	10.297	-103.618	50.672	2.44695	12.3456	6.76792	12.9587	10.4727	3.20568	0.180139	0.22017	0.260201		19.96	0.75	17.32	47.6	94	0.028	68.2	7.36	4.5	1.7	20.4	6.27	3.718	1.58	9.28	11.2	0.66		4.312	14.9	67.6	0.616	2.92	1.94	42.8	4.95		122	0.29	1.12	0.266
NHOCHEP-051-003		EPR	Mallick et al., 2019	ICP-MS	10.287	-103.587												20.5318	0.939886	19.5441	44.4971	30.9854	0.101757	70.0548	9.22595	5.66287	1.95019	20.714	8.09832	4.65964	2.04517	6.41625	10.0444	0.864128		5.65003	17.9536	34.4647	0.771091	3.36669	2.80983	42.9603	5.8847		129.487	0.363579	1.4319	0.312029
WASRAI2-071-021	GL	EPR	Shimizu et al., 2016	EMP; ICPMS; SIMS	10.26	-103.74	50.3664	3.879	15.763	4.936	12.7303	8.64	3.28	0.244743	0.41096	0.277	0.774142	15.32		32.17	42.2	62.34		31.8	14.86	9.29	2.87		13.08	7.67	3.11	10.26	12.8	1.31		6.402	29.27	62.67	1.0529	5.38	1.8531	39.45	9.62		95.14	0.4171	2.16	0.377
NHOCHEP-101-003		EPR	Mallick et al., 2019	ICP-MS	10.21	-104.342												8.03222		8.90815	32.9491	216.647	0.0115071	53.0147	4.39521	2.79874	1.01055	12.2124	3.51726	1.99764	0.955832	2.77455	4.82991	0.365223		2.27564	8.24376	55.295	0.306953	1.53366	0.683367	29.9743	2.87167		88.6424	0.134717	0.662213	0.11925
WASRAI2-068-006	GL	EPR	Shimizu et al., 2016	EMP; ICPMS; SIMS	10.2	-103.42	51.5379	3.718	17.102	3.789	11.7894	8.18	3.028	0.389549	0.41415	0.324	0.797682	35.94		34.78	46.18	0.31		35.22	15.1	9.6	3.12		13.61	7.68	3.17	11.62	14.42	1.37		10.277	30.56	7.83	1.1401	5.68	4.2194	39.88	9.98		108.25	0.6292	2.2	0.5512
ALV1585-1726	GL	EPRR29	BARTH, 1994	DCP	10.175	-104.283	50.3223	1.60054	10.7753	7.40966	14.2995	12.0634	2.64486	0.141329	0.131234	0.201898		8.4				217		66.7														65.2				43.4			105
ALV1585-1907	GL	EPRR29	BARTH, 1994	DCP	10.175	-104.283	49.71	2.06	14.32	6.32	13.33	10.6	2.97	0.2	0.18	0.23		11.5				78.4		70.7														46.4				43.2			116
NHOCHEP-100-001	GL	EPRR29	Gale, 2013	ICP-MS	10.167	-104.342	50.1363	1.65111	10.8953	7.57333	14.1283	11.9829	2.80787	0.118642	0.118642	0.207624		9.698	0.67	10.907	43.7	165	0.01	74.4	6.026	3.85579	1.337	17.88	4.83042	2.736	1.328	3.401	7.15	0.548		2.632	10.52	52.9	0.461	1.905	0.853	44.7	3.63		117.373	0.177	0.911	0.139
NHOCHEP-100-003		EPR	Mallick et al., 2019	ICP-MS	10.167	-104.342												9.51552	0.592265	10.8966	44.6172	131.897	0.0028893	77.0756	6.29618	3.83218	1.33003	17.8358	5.35595	2.76869	1.37221	3.41617	7.6885	0.589615		2.70262	10.5272	51.5176	0.536938	1.94565	0.89943	48.4042	3.68925		123.63	0.182344	0.932012	0.150989
NHOCHEP-099-001		EPR	Mallick et al., 2019; Dixon, 2017; Gale 2013; Salters, 2011	CALC; MC-ICP-MS; Unknown; EA	10.163	-104.347	50.61	1.42	10.08	7.78	14.59	12.08	2.62	0.13	0.12	0.21	0.12	8.37104	0.444942	8.82215	44.7989	357.23	0.00440873	87.046	5.38796	3.2804	1.13545	16.7649	4.52915	2.27038	1.17001	2.74799	6.41954	0.506526		2.21738	8.68592	63.8694		1.58583	0.779046	48.0879	3.06596		112.963	0.149761	0.794693	0.125555
NHOCHEP-098-001	GL	EPRR29	Mallick et al., 2019; Dixon, 2017; Gale 2013; Salters, 2011	CALC; MC-ICP-MS; Unknown; EA	10.142	-104.348	50.0213	1.57008	11.0711	7.36732	14.7447	11.6247	2.82816	0.100646	0.120776	0.201293	0.15	9.27502	0.540038	10.684	44.0472	160.78	0.00226116	77.0257	6.19118	3.74414	1.29912	17.6213	5.28376	2.70429	1.34868	3.3472	7.28381	0.576552		2.65588	10.3493	53.5317	0.437877	1.91814	0.876758	48.3642	3.62828		121.498	0.177557	0.919209	0.147034
WASRAI2-066-001	GL	EPR	Shimizu et al., 2016	EMP; ICPMS; SIMS	10.14	-103.34	50.0583	1.08	8.909	8.843	16.3003	12.63	2.505	0.0714336	0.09533	0.169	0.116714	2.87		5.76	45.39	366.55		96.91	3.83	2.42	0.9		3.32	1.48	0.81	1.74	4.55	0.34		1.076	6.05	102.08	0.2563	1.03	0.2637	36.48	2.25		84.66	0.0735	0.54	0.0569
WASRAI2-100-001	GL	EPR	Shimizu et al., 2016	EMP; ICPMS; SIMS	10.14	-102.77	50.5781	1.449	9.229	7.847	15.7837	11.89	2.892	0.141167	0.1393	0.199	0.263828	15.62		11.06	38.57	282.35		74.08	4.76	2.98	1.2		4.34	2.31	1	3.74	4.53	0.4		3.174	9.88	80.01	0.4353	1.81	1.2501	40	3.23		125.83	0.2013	0.73	0.185
WASRAI2-065-001	GL	EPR	Shimizu et al., 2016	EMP; ICPMS; SIMS	10.13	-103.41	49.4409	0.961	8.267	9.317	17.0225	12.5	2.388	0.0647332	0.09207	0.16	0.123867	3.04		6	47.24	355.61		108.03	3.41	2.19	0.79		3.03	1.38	0.74	1.91	4.12	0.31		1.107	5.66	103.22	0.2751	1.02	0.2615	34.63	2.07		89.74	0.0746	0.49	0.0616
WASRAI2-063-001	GL	EPR	Shimizu et al., 2016	EMP; ICPMS; SIMS	10.1	-103.46	50.7338	1.263	9.277	8.189	15.3347	12.61	2.733	0.0618504	0.1367	0.193	0.143734	4.03		7.91	43.44	388.32		87.45	4.59	2.94	1.08		4.04	1.89	0.96	2.39	5.03	0.42		1.31	7.89	79.46	0.3423	1.39	0.3462	40.89	2.81		98.74	0.0912	0.66	0.0748
NHOCHEP-097-001	GL	EPRR29	Gale, 2013	DCP	10.092	-104.343	49.45	1.59	10.8	7.34	14.5	11.5	2.72	0.11	0.15	0.2		13				200		70														67				41			121
NHOCHEP-097-011		EPR	Mallick et al., 2019	ICP-MS	10.092	-104.343												11.4512	0.581243	11.4691	43.6305	184.684	0.00617601	75.1801	6.24212	3.7909	1.31799	17.5666	5.31253	2.78705	1.35227	3.68465	7.27839	0.580585		3.04949	10.7833	58.8685	0.478197	2.00853	1.07979	47.7368	3.69666		125.518	0.201053	0.9307	0.168674
NHOCHEP-095-001	GL	EPRR29	Gale, 2013	ICP-MS	10.079	-104.342	50.0425	1.60743	10.9891	7.45078	14.6589	11.5957	2.80036	0.121315	0.151644	0.202192		11.744	0.73	11.903	43.5	197	0.013	73	6.039	3.94781	1.357	17.89	4.93923	2.834	1.35	3.795	7.12	0.553		3.036	11.012	58.8	0.478	2.037	1.101	44.6	3.703		124.454	0.209	0.941	0.168
NHOCHEP-095-005	GL	EPRR29	Gale, 2013	DCP	10.079	-104.342	50.0194	1.63568	10.955	7.50191	14.4788	11.8637	2.74632	0.111065	0.121161	0.201936		12.5				194		71														69				41.9			123
NHOCHEP-095-008	GL	EPRR29	Gale, 2013	DCP	10.079	-104.342	49.69	1.59	10.86	7.37	14.22	11.62	2.71	0.11	0.13	0.2		12.6				199		71														70				41.3			122
NHOCHEP-096-003	GL	EPRR29	Gale, 2013	DCP	10.06	-104.338	49.3	1.61	10.7	7.37	14.6	11.65	2.7	0.12	0.14	0.2		12.7				213		95														68				43			122
WASRAI2-062-003	GL	EPR	Shimizu et al., 2016	EMP; ICPMS; SIMS	10.03	-104.19	49.0577	1.213	8.633	8.711	16.7941	12.21	2.73	0.100275	0.08425	0.14	0.223686	10.26		8.22	43.99	319.49		84.63	3.93	2.44	0.98		3.58	1.71	0.81	2.75	4.11	0.34		2.461	7.47	126.63	0.3407	1.37	0.828	35.18	2.58		116.98	0.1487	0.57	0.127
WASRAI2-062-008	GL	EPR	Shimizu et al., 2016	EMP; ICPMS; SIMS	10.03	-104.19	49.3967	1.254	8.734	8.55	16.5158	12.16	2.83	0.108166	0.13573	0.171	0.195771	10.53		8.83	42.58	313.71		84.46	4.08	2.54	1.05		3.73	1.87	0.85	2.98	4.2	0.35		2.569	7.96	108.17	0.3505	1.47	0.8446	35.91	2.71		119.38	0.1545	0.59	0.1379
NHOCHEP-094-002	GL	EPRR29	Gale, 2013	DCP	10.029	-104.329	50.1284	1.60694	11.1273	7.41819	14.4624	11.6629	2.74897	0.121278	0.141491	0.20213		12.5				202		72														68				42.3			122
WASRAI2-061-003	GL	EPR	Shimizu et al., 2016	EMP; ICPMS; SIMS	10.01	-104.79	48.9412	1.195	8.298	8.86	17.8231	11.81	3.086	0.0445669	0.12373	0.179	0.107257	2.61		7.66	43.03	286.95		81.6	4.02	2.48	1.06		3.7	1.92	0.83	2.11	4.24	0.35		0.945	7.99	164.2	0.3174	1.42	0.2216	33.57	2.72		127.03	0.0679	0.59	0.0545
WASRAI2-060-001	GL	EPR	Shimizu et al., 2016	EMP; ICPMS; SIMS	10	-104.91	48.5535	1.246	8.479	9.41	17.768	11.9	2.958	0.0944669	0.09113	0.162	0.200299	6.31		9.45	45.94	396.1		80.23	3.99	2.46	1.09		3.66	2.03	0.84	2.93	3.99	0.33		1.848	8.6	207.52	0.4352	1.59	0.5302	33.91	2.82		159.07	0.117	0.59	0.1017
NHOCHEP-093-001	GL	EPRR29	Gale, 2013	DCP	9.992	-104.321	49.64	1.67	10.17	7.27	14.28	11.48	2.82	0.12	0.12	0.21		11.2				132		70														60				42.7			122
NHOCHEP-093-012	GL	EPRR29	Gale, 2013	ICP-MS	9.992	-104.321												12.48		11.979	43.3	237	0.01209	73.1	6.409	4.07086	1.401	17.81	5.08338	2.987	1.376	3.736	6.32	0.586		2.723	11.362	56.2	0.621	2.094	1.081		4.195		123.785	0.184	0.952	0.231
ALV4296-002	GL	EPRR29	GOSS, 2010	ICP-MS	9.9194	-104.301												8.73		10.52	38.9	288		69.6	5.38	3.32	1.2	16.6	4.45	2.49	1.17	3.35		0.5		2.46	9.76	81.6		1.78	0.99	41.3	3.27		114	0.168	0.82	0.129
NHOTCS06NH-001/A	GL	EPRR29	GOSS, 2010; GRAHAM, 2018; WATERS, 2013	CALC; EMP; FTIR; ICPMS; ICPMS-ID; LA-ICPMS; MC-ICP-MS; MS	9.9087	-104.295	51	1.5	10.4	7.36	14.59	11.56	2.79	0.11	0.12	0.16	0.173	5.92	0.62	9.56	41.7	263	0.02	73.7	5.84	3.5	1.22	14	5.18	2.57	1.24	3.04	6.51	0.54		2.54	9.37	62.1	0.34	1.7	0.69	42.5	3.51		119	0.17	0.87	0.1255
ALV4296-001	GL	EPRR29	GOSS, 2010; GRAHAM, 2018	CALC; EMP; FTIR; ICPMS; MS	9.9058	-104.297	50.58	1.49		8.04	14.65	11.92	2.59	0.1	0.14	0.18	0.171	8.44		9.85	39.8	311		72.4	5.06	3.14	1.14	16.4	4.2	2.34	1.1	3.16		0.46		2.28	9.14	96.7		1.68	0.92	39.9	3.12		117	0.157	0.78	0.116
NHOCHEP-092-001	GL	EPRR29	Gale, 2013	ICP-MS	9.904	-104.3	49.6258	1.47323	10.1915	7.86061	15.4084	11.907	2.72447	0.110997	0.15136	0.181632		9.339	0.66	10.447	42.3	369	0.009	154.2	5.544	3.53731	1.257	17.17	4.5384	2.578	1.203	3.319	6.37	0.494		2.601	10	75.6	0.567	1.79	0.832	43.2	3.364		123.9	0.18	0.844	0.141
AII0112-25-003-004	GL	EPRR29	ALLAN, 1989; DANYUSHEVSKY, 2000	INAA; LAICP; FTIR	9.9	-104.363	48.4209	0.850692	8.47541	9.84359	17.0701	12.72	2.16503	0.00997013	0.0897312	0.139582	0.042	1.846		3.69	48.8	365			3.44	2.22	0.73	15.9	2.74	1.19		0.88		0.35		0.52	7.4	195			0.195	32.3	1.79		79.8	0.04	0.5
ALV2497-005	GL	EPRR29	GOSS, 2010	ICP-MS	9.8999	-104.299																285														6.27						46.6			124
ALV2359-004	GL	EPRR29	COOPER, 2009; GOLDSTEIN, 1993; GOSS, 2010; MARSCHALL, 2017; PERFIT, 2013; SIMS, 2002	CALC; EMP; ICPMS; IMP; LA-ICPMS; MC-ICP-MS; MS; SIMS; TIMS; TIMS-ID	9.8879	-104.298	50.45	1.5		8.02	14.85	11.94	2.62	0.1034	0.15	0.19		8.2	0.47	9.75	41.4	319	0.01	67	4.95	3.02	1.11	15.9	3.93	2.55	1.046	3.05	4.5	0.446		2.13	8.8	79.2	0.35	1.6	0.85	40	3.01		116	0.16	0.696	0.128
ALV2497-001B	GL	EPRR29	GOSS, 2010; GRAHAM, 2018; LE ROUX, 2006; LUNDSTROM, 1999; MARSCHALL, 2017; PERFIT, 2013	CALC; EMP; FTIR; ICPMS; IMP; LA-ICPMS; MC-ICP-MS; MS; SIMS	9.8877	-104.297	49.9098	1.51726	10.1017	7.95563	14.9031	11.9883	2.765	0.119784	0.169693	0.189657	0.189	8.45		11.15	35	295		69	5.22	3.49	1.18		4.51	2.56	1.14	3.38		0.5		2.52	10	80.5		1.91	0.91	38	3.28		112	0.195	0.83	0.1379
ALV2359-005	WR	EPRR29	SIMS, 2002	ICP-MS; MS-ID; XRF	9.8876	-104.298	50.4434	1.59599	10.4238	7.6508	14.4737	11.7206	2.77304	0.1197	0.219449	0.199499				11.4					5.84	3.72	1.29		5							4.5	10.41	62					3.57		125
ALV2697-001	GL	EPR	KUTZA, 2002; LE ROUX, 2006; WATERS, 2011	CALC; EMP; ICPMS; IMP; MC-ICP-MS	9.88644	-104.33	49	1.23	9.36	8.3	15.4	12.6	2.51	0.16	0.15	0.14	0.21	22.2		10.4	39	435	0.02	85	3.88	3.07	1.07		3.75	1.96	0.83	3.6		0.35		3.55	8.11	116	0.36	1.66	1.9	36	2.57		120	0.23	0.59	0.25
ALV4204-006	GL	EPRR29	GOSS, 2010; GRAHAM, 2018	CALC; EMP; FTIR; ICPMS; MS	9.8849	-104.292	50.58	1.52		7.87	14.8	12	2.63	0.11	0.12	0.2	0.182	9.08		10.44	41	295		71.5	5.42	3.35	1.19	16.8	4.51	2.52	1.17	3.31		0.5		2.53	9.7	84.8		1.76	0.99	41.7	3.27		115	0.167	0.84	0.123
ALV4204-008	GL	EPRR29	GOSS, 2010; GRAHAM, 2018; MOORE, 2014	CALC; EMP; FTIR; ICPMS; LA-ICPMS; MC-ICP-MS; MS	9.8846	-104.292	50.62	1.54		7.88	14.67	11.97	2.62	0.11	0.13	0.18	0.189	8.59		10.57	37.8	273		69.2	5.49	3.35	1.21	16.5	4.66	2.57	1.16	3.46		0.5		2.18	10.42	79.6		1.88	0.92	38.8	3.33		104	0.174	0.85	0.145
ALV4204-005	GL	EPRR29	GOSS, 2010; GRAHAM, 2018	CALC; EMP; FTIR; ICPMS; MS	9.8843	-104.293	50.36	1.49		7.82	14.74	12.01	2.63	0.11	0.13	0.17	0.178	8.75		10.25	39.9	289		70.4	5.33	3.28	1.18	16.3	4.4	2.48	1.14	3.25		0.49		2.45	9.52	84.1		1.75	0.94	40.2	3.21		112	0.156	0.82	0.115
ALV4204-003	GL	EPRR29	GOSS, 2010	ICP-MS	9.8838	-104.295												11.88		11.49	37.4	302		67.5	5.41	3.28	1.19	16.9	4.47	2.59	1.12	3.83		0.5		2.82	10.35	78.9		1.97	1.27	39.4	3.31		119	0.209	0.81	0.186
ALV4204-004A	GL	EPRR29	GOSS, 2010	ICP-MS	9.8838	-104.295												8.44		10.29	36.9	269		66.9	5.4	3.29	1.15	16.6	4.36	2.44	1.1	3.32		0.5		2.27	9.71	78.9		1.81	0.96	38.4	3.19		107	0.175	0.79	0.146
ALV4204-004B	GL	EPRR29	GOSS, 2010; GRAHAM, 2018	CALC; EMP; FTIR; ICPMS; MC-ICP-MS; MS	9.8838	-104.295	50.53	1.49		7.75	14.83	11.97	2.65	0.1	0.16	0.19	0.182	8.6		10.63	37.4	274		68.6	5.47	3.35	1.2	17	4.52	2.54	1.14	3.46		0.52		2.25	10.11	79.3		1.88	0.97	39.3	3.3		109	0.174	0.82	0.131
ALV4204-002	GL	EPRR29	GOSS, 2010; GRAHAM, 2018	CALC; EMP; FTIR; ICPMS; MC-ICP-MS; MS	9.8833	-104.298	50.68	1.47		7.9	14.64	11.87	2.64	0.11	0.15	0.17	0.179	8.65		10.67	38	275		69.2	5.47	3.35	1.22	16.8	4.64	2.55	1.16	3.45		0.51		2.2	10.34	81.3		1.9	0.99	39.1	3.33		105	0.176	0.85	0.149
ALV4204-009	GL	EPRR29	GOSS, 2010; GRAHAM, 2018	CALC; EMP; FTIR; ICPMS; MC-ICP-MS; MS	9.8828	-104.292	50.75	1.49		7.87	14.7	11.9	2.63	0.1	0.13	0.18	0.176	10.5		10.59	37.4	274		68.4	5.41	3.3	1.19	16.6	4.54	2.51	1.14	3.43		0.51		2.21	10.09	79		1.88	0.98	39	3.28		107	0.174	0.83	0.147
ALV4204-001	GL	EPRR29	GOSS, 2010; GRAHAM, 2018	CALC; EMP; FTIR; ICPMS; MC-ICP-MS; MS	9.8826	-104.302	50.57	1.52		7.81	14.6	11.94	2.62	0.1	0.15	0.18	0.181	8.51		10.39	37.1	271		67.3	5.36	3.31	1.17	16.7	4.45	2.47	1.12	3.38		0.5		2.24	9.95	78.4		1.84	0.97	38.7	3.25		108	0.171	0.8	0.145
ALV2697-009	GL	EPR	KUTZA, 2002; WATERS, 2011	CALC; EMP; ICPMS; MC-ICP-MS; XRF	9.87987	-104.314	50.1	1.34	9.85	8.06	14.7	12.5	2.61	0.08	0.11	0.15		6.46		9.5		318			4.79					2.2	1.05	2.88		0.44		1.57	8.68		0.35	1.66	0.68	44	2.96		107	0.12		0.11
AII0112-25-002	GL	EPRR29	DANYUSHEVSKY, 2000	LAICP; FTIR	9.87	-104.36	48.0835	0.869939	8.39576	10.3352	16.8487	12.8664	2.16805	0.0169897	0.0599637	0.129921	0.054	1.501		3.91					3.42	2.19	0.77	16	2.73	1.31		0.96		0.307		0.42	4.62				0.141	33.5	1.8		90	0.026		0.022
AII0112-25-002-001	GL	EPRR29	FORNARI, 1988; ALLAN, 1989; DANYUSHEVSKY, 2000	MS-ID; INAA; LAICP; FTIR	9.87	-104.36	48.0071	0.881311	8.40355	9.7492	17.2563	12.9745	2.26879	0.0199373	0.0697807	0.139561	0.055	1.533		3.68	50	461			3.39	2.17	0.73	15.6	2.73	1.28				0.27		0.4	4.6	241			0.111	31.1	1.72		88.3	0.028	0.42	0.02
ALV2772-002	GL	EPRR29	SIMS, 2003	MS; ICP-MS-ID; EMP; XRF	9.86702	-104.282	50.3693	1.5776	10.3195	7.65649	14.4603	12.0621	2.74052	0.121155	0.141347	0.171636		10		11					5.6	3.3	1.3		4.9	3	1.2	3.5		0.51		3.4	9.74	52		1.9	1		3.37		121		0.89	0.1466
ALV2772-003	GL	EPRR29	SIMS, 2003	MS; ICP-MS-ID; EMP; XRF	9.8669	-104.287	50.0968	1.77049	11.008	7.52314	14.355	11.5647	2.8285	0.120861	0.161148	0.191363		11		12					6.2	3.8	1.5		5.7	3.4	1.4	3.9		0.58		3.6	10.82	55		2.1	1		3.73		118		1	0.1572
ALV2772-001	GL	EPRR29	SIMS, 2003	MS; ICP-MS-ID; EMP; XRF	9.86687	-104.275	50.3884	1.59945	10.3921	7.65392	14.3969	12.0124	2.73519	0.120456	0.140532	0.180684		9		11					5.5	3.3	1.3		5	2.7	1.2	3.5		0.51		3.1	9.74	54		1.8	1		3.37		120		0.91	0.1466
JS20268-023	GL	EPRR29	GOSS, 2010; SOULE, 2012	EMP; ICPMS; MS; SIMS	9.8537	-104.274	50	1.43		8.07	15.04	12.21	2.64	0.1	0.13	0.2	0.189	8.71		10.22	39.8	273		69.9	5.02	3.13	1.17	15.8	4.47	2.36	1.08	3.26		0.45		2.16	9.5	96.5		1.76	0.97	40.9	3.22		114	0.146	0.79	0.131
JS20268-024	GL	EPRR29	GOSS, 2010	ICP-MS	9.8537	-104.274												8.72		10.33	40.1	283		71.1	5.12	3.19	1.2	16	4.38	2.43	1.1	3.31		0.46		2.18	9.56	98.5		1.78	0.99	41.7	3.25		116	0.149	0.8	0.133
JS20268-022	GL	EPRR29	GOSS, 2010; SOULE, 2012	EMP; ICPMS; MS; SIMS	9.8536	-104.275	50.11	1.43		8.27	15.09	12.15	2.63	0.09	0.12	0.19	0.193	8.77		10.46	41.1	283		72	5.17	3.22	1.21	16.4	4.49	2.43	1.1	3.34		0.46		2.22	9.71	99.4		1.79	0.99	42.5	3.28		116	0.152	0.8	0.13
JS20268-021	GL	EPRR29	GOSS, 2010	ICP-MS	9.8534	-104.278												8.78		9.57	40.9	302		71.5	5.13	3.19	1.16	16.5	4.34	2.26	1.1	3.09		0.46		2.23	9.27	99.1		1.66	0.92	42.4	3.24		116	0.133	0.8	0.132
JS20268-020	GL	EPRR29	GOSS, 2010; SOULE, 2012	EMP; ICPMS; MS; SIMS	9.8531	-104.28	50.17	1.42		8.32	15.08	12.1	2.65	0.1	0.13	0.2	0.182	8.89		10.56	40.5	287		71.9	5.19	3.23	1.21	16.2	4.49	2.44	1.12	3.38		0.46		2.24	9.85	97.2		1.81	1	42.4	3.36		115	0.156	0.81	0.134
JS20268-017	GL	EPRR29	GOSS, 2010; SOULE, 2012	EMP; ICPMS; MS; SIMS	9.853	-104.283	50	1.41		8.12	15.08	12.09	2.59	0.09	0.13	0.18	0.178	8.55		10.31	40.5	287		71.4	5.09	3.16	1.18	16.4	4.26	2.36	1.09	3.3		0.46		2.19	9.55	100.2		1.76	0.96	42.2	3.25		116	0.151	0.79	0.131
JS20268-018	GL	EPRR29	GOSS, 2010; SOULE, 2012	EMP; ICPMS; MS; SIMS	9.8529	-104.283	50.12	1.41		8.08	14.97	11.98	2.62	0.09	0.13	0.19	0.17	8.44		10.42	40.1	268		69.8	5.13	3.19	1.18	16.2	4.33	2.39	1.1	3.31		0.46		2.18	9.59	96.5		1.78	0.95	41.7	3.26		113	0.155	0.8	0.129
JS20268-019	GL	EPRR29	GOSS, 2010; SOULE, 2012	EMP; ICPMS; MS; SIMS	9.8523	-104.281	50.12	1.42		8.03	15.01	12.01	2.6	0.09	0.13	0.19	0.169	8.69		10.52	41	284		71.7	5.17	3.21	1.2	16.6	4.33	2.4	1.1	3.35		0.46		2.22	9.69	98.7		1.8	0.99	42.5	3.31		116	0.157	0.8	0.13
JS20268-016	GL	EPRR29	GOSS, 2010; SOULE, 2012	EMP; ICPMS; MS; SIMS	9.8507	-104.283	50.09	1.4		8.2	15.07	12.01	2.63	0.09	0.13	0.18	0.177	8.76		10.53	41	282		72.9	5.23	3.23	1.22	16.4	4.36	2.45	1.12	3.36		0.47		2.21	9.76	100.1		1.8	1.01	42.5	3.34		118	0.146	0.82	0.135
JS20268-013	GL	EPRR29	GOSS, 2010; SOULE, 2012	EMP; ICPMS; MS; SIMS	9.8502	-104.288	50.2	1.42		8.1	14.98	11.94	2.59	0.09	0.12	0.18	0.167	8.5		10.41	40.3	263		70.9	5.15	3.23	1.21	16.1	4.34	2.41	1.11	3.32		0.46		2.16	9.69	97.3		1.78	0.93	40.9	3.3		114	0.144	0.81	0.131
JS20268-009	GL	EPRR29	GOSS, 2010; SOULE, 2012	EMP; ICPMS; MS; SIMS	9.8496	-104.294	49.95	1.44		8.16	15.07	11.94	2.64	0.09	0.13	0.19	0.15	8.8		10.87	42.2	267		72.4	5.4	3.36	1.25	17.2	4.42	2.5	1.16	3.44		0.49		2.28	10.08	99.6		1.85	1	43.9	3.46		119	0.153	0.84	0.133
JS20268-011	GL	EPRR29	GOSS, 2010; SOULE, 2012	EMP; ICPMS; MS; SIMS	9.8495	-104.291	50.14	1.44		8.06	15.06	11.89	2.64	0.1	0.12	0.19	0.182	8.56		10.6	40.9	259		70.9	5.31	3.28	1.23	16.5	4.44	2.49	1.13	3.36		0.48		2.22	9.81	97.4		1.82	0.98	42.3	3.39		115	0.152	0.83	0.134
JS20268-015	GL	EPRR29	GOSS, 2010; SOULE, 2012	EMP; ICPMS; MC-ICP-MS; MS; SIMS	9.8494	-104.285	50.26	1.42		8.02	14.98	11.96	2.57	0.09	0.13	0.18	0.162	8.36		10.56	41.1	265		70	5.22	3.28	1.22	16.7	4.39	2.45	1.13	3.36		0.48		2.24	9.8	96.5		1.82	0.97	42.4	3.36		116	0.158	0.82	0.131
JS20268-012	GL	EPRR29	GOSS, 2010; SOULE, 2012	EMP; ICPMS; MS; SIMS	9.849	-104.288	50.22	1.42		8.09	15.05	11.93	2.62	0.09	0.13	0.18	0.117	8.51		10.48	40.8	265		70.6	5.21	3.22	1.2	16.5	4.36	2.43	1.12	3.32		0.47		2.21	9.74	96.6		1.78	0.96	42.2	3.29		116	0.157	0.81	0.131
JS20268-014	GL	EPRR29	GOSS, 2010; SOULE, 2012	EMP; ICPMS; MS; SIMS	9.8479	-104.287	50.17	1.38		8.16	15.05	12.03	2.56	0.09	0.13	0.18	0.171	8.8		10.51	41	290		73.1	5.17	3.22	1.22	16.1	4.4	2.4	1.11	3.36		0.47		2.2	9.77	99.9		1.8	1	42.2	3.32		119	0.146	0.81	0.131
ALV2737-008	GL	EPRR29	SIMS, 2003	MS; ICP-MS-ID; EMP; XRF	9.84685	-104.301	49.7637	1.25123	9.15163	8.55581	15.8298	12.1669	2.59391	0.0905317	0.100591	0.160945		7		8.2					4.3	2.5	1.1		3.8	2.3	0.93	2.6		0.4		2.2	8.24	110		1.4	0.7		2.66		123		0.7	0.1085
ALV4202-001	GL	EPRR29	GOSS, 2010	ICP-MS	9.8467	-104.296												7.88		9.75	39.8	266		70.4	4.99	3.1	1.11	16.6	4.1	2.25	1.08	2.95		0.48		2.4	8.63	96.8		1.63	0.8	38.7	3.1		109	0.156	0.76	0.131
ALV4202-002A	GL	EPRR29	GOSS, 2010	ICP-MS	9.8466	-104.293												7.84		10.15	37.8	241		68.8	5.33	3.25	1.15	16.7	4.42	2.44	1.11	3.26		0.5		2.06	9.86	87.9		1.8	0.95	38.3	3.23		106	0.165	0.81	0.134
ALV4202-4	GL	EPR	WATERS, 2013	CALC; EMP; ICPMS-ID; LA-ICPMS; MC-ICP-MS	9.8466	-104.293	50.43	1.37	10.06	8	15.4	11.88	2.71	0.11	0.1	0.17		6.47	0.556	9.64	43.1	277	0.0191	77.4	4.89	2.94	1.13	9.36	4.19	2.13	1.04	2.92	6.45	0.451		2.35	8.73	93.8	0.38	1.65	0.756	39.8	3		121	0.147	0.732	0.1249
JS20268-005	GL	EPRR29	GOSS, 2010; SOULE, 2012	EMP; ICPMS; SIMS	9.8463	-104.294	50.1	1.46		8.04	14.88	11.82	2.72	0.09	0.13	0.19	0.18	8.76		10.65	40.7	247		69.6	5.33	3.3	1.23	16.5	4.46	2.5	1.14	3.35		0.48		2.21	9.95	95.2		1.82	0.96	42	3.36		114	0.154	0.82	0.129
ALV4202-006	GL	EPRR29	GOSS, 2010	ICP-MS	9.8456	-104.293												7.93		9.75	37.5	247		68.4	5.24	3.21	1.13	16.2	4.37	2.35	1.09	3.16		0.47		2.05	9.69	90.8		1.74	0.93	37.1	3.12		103	0.158	0.8	0.131
ALV4202-6	GL	EPR	WATERS, 2013	CALC; EMP; ICPMS-ID; LA-ICPMS; MC-ICP-MS	9.8456	-104.293	50.39	1.36	9.99	8.23	15.28	11.72	2.66	0.1	0.14	0.17		6.62	0.541	9.69	42.5	283	0.0238	77.3	5.15	3.06	1.17	9.39	4.37	2.25	1.08	3.01	6.45	0.474		2.39	8.87	94.5	0.398	1.68	0.754	40.6	3.08		124	0.153	0.753	0.1232
JS20268-004	GL	EPRR29	GOSS, 2010; SOULE, 2012	EMP; ICPMS; SIMS	9.8454	-104.296	50.21	1.44		8.02	14.89	11.81	2.74	0.09	0.13	0.2	0.172	8.57		10.78	40.9	242		69.2	5.42	3.38	1.24	16.8	4.36	2.54	1.16	3.39		0.5		2.24	10.1	95.4		1.84	0.97	42.3	3.4		116	0.154	0.84	0.133
ALV2392-009	GL	EPRR29	Sun et al., 2003	LA-ICP-MS	9.845	-104.321												7.67		8.66			0.01	83.8	4.56	2.79	1.02		3.8	1.89		2.71		0.39	0.27	1.86	7.31			1.45	0.88	40.4	2.67		120	0.13		0.11
JS20268-003	GL	EPRR29	GOSS, 2010; SOULE, 2012	EMP; ICPMS; SIMS	9.844	-104.297	50.11	1.41		8.16	14.96	12	2.64	0.1	0.12	0.2	0.171	8.64		10.45	40.9	283		71.6	5.15	3.19	1.19	16.5	4.29	2.41	1.1	3.31		0.47		2.18	9.7	98.6		1.76	0.93	41.6	3.26		116	0.151	0.79	0.131
ALV3963-3	GL	EPR	HINDS, 2005; WATERS, 2013	CALC; EMP; ICPMS; LA-ICPMS; MC-ICP-MS; TIMS	9.8435	-104.274	50.47	1.54	10.24	7.39	14.88	11.92	2.7	0.13	0.12	0.18		10	0.709	12	42.1	315	0.0243	76.2	6.04	3.7	1.33	13.8	5.26	2.75	1.3	3.95	6.77	0.567		3.59	10.7	66.8	0.472	2.01	1.14	44.7	3.7		135	0.23	0.894	0.204
ALV2372-001	GL	EPRR29	ANDERSEN, 2015; COOPER, 2009; GOLDSTEIN, 1993; GOSS, 2010; GRAHAM, 2018; MARSCHALL, 2017; SIMS, 2002; SUN, 2003	CALC; EMP; FTIR; ICPMS; IMP; LA-ICPMS; MC-ICP-MS; MS; SIMS; TIMS; TIMS-ID	9.84335	-104.292	49.94	1.29		8.7	15.66	12.04	2.54	0.089	0.12	0.17	0.151	7	0.41	8.16	42.6	363	0.011	85.8	4.18	2.57	0.97		3.35	1.9	0.883	2.56	4.2	0.37	0.28	1.77	7.38	117.4	0.29	1.34	0.69	44	2.56		119	0.13	0.594	0.1
JS20268-002	GL	EPRR29	GOSS, 2010; SOULE, 2012	EMP; ICPMS; SIMS	9.8431	-104.298	50.11	1.39		8.24	14.99	12.09	2.6	0.09	0.13	0.19	0.189	8.96		10.46	41.2	292		71.5	5.14	3.17	1.2	16.4	4.38	2.41	1.11	3.33		0.47		2.22	9.72	100		1.77	0.99	42.5	3.27		115	0.154	0.8	0.13
JS20212	GL	EPRR29	GOSS, 2010	ICP-MS	9.8429	-104.298												8.69		10.14	40.5	286		71.3	4.99	3.1	1.16	16.3	4.53	2.33	1.07	3.27		0.45		2.19	9.4	99.5		1.75	0.97	41.6	3.19		113	0.152	0.77	0.129
AII0131-11-R501/002		EPRR29	Arevalo, 2008	ICP-MS	9.8417	-104.273												26.0035		13.5064		297.577			4.89123	3.16271	1.25579		4.37672	2.35431	1.0691	4.7301		0.448573		4.82544	10.4918		0.768305	2.03835		43.7698	3.25914		169.856	0.288525	0.762402	0.336214
AII0131-11-R501/007		EPRR29	Arevalo, 2008	ICP-MS	9.8417	-104.273												24.1497		12.5845		251.508			5.55755	3.6906	1.28681		4.88796	2.75516	1.1967	4.67971		0.534669		4.51341	10.6542		0.711066	1.99403		49.8649	3.47753		157.797	0.319809	0.850617	0.311043
ALV3963-5	GL	EPR	HINDS, 2005; WATERS, 2013	CALC; EMP; ICPMS; ICPMS-ID; LA-ICPMS; MC-ICP-MS; TIMS	9.8417	-104.277	50.55	1.45	10.19	7.43	14.88	11.99	2.67	0.16	0.13	0.2		11.4	0.635	11.5	39.9	310	0.0286	74.7	6.27	3.82	1.3	13.4	5.41	2.92	1.36	4.14	6.19	0.592		3.93	10.6	62.3	0.445	1.97	1.29	46.9	3.67		135	0.269	0.931	0.2084
ALV3963-6	GL	EPR	HINDS, 2005; WATERS, 2013	CALC; EMP; ICPMS; ICPMS-ID; LA-ICPMS; MC-ICP-MS; TIMS	9.84168	-104.276	50.45	1.46	10.21	7.69	15	12.02	2.65	0.13	0.12	0.16		7.36	0.636	11.1	41.9	310	0.0232	79.6	5.89	3.58	1.28	13.7	5.24	2.67	1.27	3.64	6.55	0.564		2.92	10.2	74.7	0.449	1.91	0.821	44.7	3.56		136	0.192	0.861	0.1535
JS20268-001	GL	EPRR29	GOSS, 2010; GRAHAM, 2018; SOULE, 2012	CALC; EMP; FTIR; ICPMS; MS; SIMS	9.8415	-104.3	50.09	1.4		8.25	15.01	12.12	2.6	0.09	0.1	0.19	0.165	8.43		9.88	38.6	275		68.4	4.88	2.99	1.13	15.4	4.44	2.29	1.04	3.11		0.44		2.11	9.05	95.2		1.67	0.91	39.4	3.09		108	0.146	0.76	0.121
ALV4273-001	GL	EPRR29	GOSS, 2010	ICP-MS	9.8401	-104.292												8.78		10.91	39.2	262		69.2	5.58	3.44	1.23	16.7	4.61	2.61	1.22	3.5		0.5		2.52	10.05	84.5		1.85	1	40.3	3.42		115	0.176	0.86	0.143
JS20268-025	GL	EPRR29	GOSS, 2010	ICP-MS	9.84	-104.274												8.83		10.42	40.6	270		71.5	5.12	3.22	1.2	16.3	4.45	2.4	1.11	3.33		0.47		2.18	9.73	98.6		1.81	0.98	42	3.29		116	0.147	0.81	0.131
ALV3974-11	GL	EPR	HINDS, 2005; WATERS, 2013	CALC; EMP; ICPMS-ID; LA-ICPMS; MC-ICP-MS	9.83977	-104.299	50.26	1.29	9.67	8.48	15.79	12.13	2.54	0.11	0.11	0.13		8.75	0.683	11.1	52.3	415	0.0245	95.6	6.06	3.77	1.3	15.7	5.36	2.75	1.3	3.88	6.91	0.578		3.07	10.5	135	0.445	1.96	0.948	50.6	3.68		158	0.203	0.931	0.142
ALV3974-6	GL	EPR	HINDS, 2005; WATERS, 2013	CALC; EMP; ICPMS; ICPMS-ID; LA-ICPMS; MC-ICP-MS	9.83915	-104.307	50.56	1.55	10.06	7.6	15.34	11.83	2.72	0.16	0.17	0.18		15.8	0.635	11.7	37.5	273	0.0335	65.9	4.94	2.95	1.15	10.4	4.38	2.37	1.03	4.11	5.86	0.464		4.06	9.75	78.7	0.445	1.92	1.53	36.6	3.24		141	0.248	0.751	0.2444
ALV3974-10	GL	EPR	HINDS, 2005; WATERS, 2013	CALC; EMP; ICPMS; ICPMS-ID; LA-ICPMS; MC-ICP-MS	9.83913	-104.302	50.34	1.28	9.52	8.08	15.74	12.09	2.59	0.11	0.14	0.19		8.78	0.658	9.68	42.6	349	0.0228	77.5	4.42	2.72	1.06	13.3	3.89	1.99	0.93	3.21	5.88	0.4		2.88	8.38	96.4	0.383	1.64	0.958	38.3	2.89		131	0.171	0.686	0.1629
ALV4203-001	GL	EPRR29	GOSS, 2010	ICP-MS	9.8388	-104.293												8.71		9.88	41.2	290		73.1	5.16	3.19	1.16	16.4	4.3	2.39	1.11	3.13		0.47		2.29	9.2	98.5		1.71	0.92	40	3.14		114	0.151	0.8	0.116
ALV4203-002	GL	EPRR29	GOSS, 2010; GRAHAM, 2018; MOORE, 2014	CALC; EMP; FTIR; ICPMS; LA-ICPMS; MC-ICP-MS; MS	9.8388	-104.293	50.44	1.41		8.1	15.09	11.91	2.52	0.1	0.14	0.17	0.162	7.98		9.74	37.6	278		70	5.04	3.13	1.1	16.4	4.23	2.35	1.07	3.16		0.46		2.03	9.47	89.7		1.72	0.91	37.6	3.08		109	0.161	0.77	0.132
ALV2504-001	GL	EPR	ANDERSEN, 2015; COOPER, 2009; GOSS, 2010; GRAHAM, 2018; MARSCHALL, 2017; PERFIT, 2013; SIMS, 2002	CALC; EMP; FTIR; ICPMS; IMP; LA-ICPMS; MC-ICP-MS; MS; SIMS; TIMS; TIMS-ID	9.83838	-104.291	50.19	1.3		8.5	15.48	12.03	2.48	0.0924	0.13	0.18	0.153	7.1	0.45	8.43	41.8	364	0.008	77	4.44	2.68	0.99		3.51		0.928	2.66	4.4	0.393		1.82	7.74	104.4	0.297	1.39	0.71	39	2.62		118		0.616	0.106
ALV3974-5	GL	EPR	HINDS, 2005; WATERS, 2013	CALC; EMP; ICPMS; ICPMS-ID; LA-ICPMS; MC-ICP-MS	9.83832	-104.308	50.35	1.55	10.19	7.61	15.23	11.79	2.75	0.16	0.18	0.18		17.7	0.622	13.3	42.3	311	0.0343	73.7	5.19	3.17	1.26	11.8	4.7	2.48	1.12	4.38	6.68	0.481		4.48	10.6	84.3	0.514	2.12	1.72	39.1	3.53		153	0.274	0.788	0.2468
ALV3963-10	GL	EPR	HINDS, 2005; WATERS, 2013	CALC; EMP; ICPMS; ICPMS-ID; LA-ICPMS; MC-ICP-MS; TIMS	9.83823	-104.283	49.76	1.11	8.98	8.67	16.54	12.12	2.46	0.09	0.09	0.15		5.72	0.427	8.4	43.8	360	0.0176	85	4.25	2.5	1.02	13.5	3.71	1.84	0.894	2.6	5.42	0.393		2.06	7.61	125	0.362	1.45	0.626	36.1	2.57		132	0.131	0.636	0.1075
ALV3963-9	GL	EPR	HINDS, 2005; WATERS, 2013	CALC; EMP; ICPMS; ICPMS-ID; LA-ICPMS; MC-ICP-MS; TIMS	9.83813	-104.281	49.84	1.08	9.08	8.74	16.08	12.2	2.4	0.08	0.09	0.16		5.26	0.339	7.74	45.3	325	0.0192	86	4.27	2.57	0.98	13.5	3.71	1.75	0.921	2.4	5.56	0.402		1.79	7.35	118	0.326	1.35	0.6	38.9	2.53		125	0.116	0.628	0.0931
ALV3974-9	GL	EPR	HINDS, 2005; WATERS, 2013	CALC; EMP; ICPMS; ICPMS-ID; LA-ICPMS; MC-ICP-MS	9.83807	-104.304	50.06	1.38	9.64	8.23	15.69	11.95	2.63	0.14	0.16	0.16		12.4	0.632	10.6	43.1	340	0.0313	77.8	4.49	2.76	1.07	13.5	4.01	2.12	0.96	3.72	6.04	0.415		3.66	8.85	109	0.413	1.74	1.36	37.3	3		134	0.223	0.691	0.2253
ALV4203-003	GL	EPRR29	GOSS, 2010	ICP-MS	9.8379	-104.292												15.02		9.58	40.4	316		74.3	4.96	3.01	1.12	16	4.1	2.3	1.06	3.03		0.45		2.21	8.87	99.7		1.63	0.92	39.6	3.04		115	0.145	0.77	0.119
ALV3974-4	GL	EPR	HINDS, 2005; WATERS, 2013	CALC; EMP; ICPMS; ICPMS-ID; LA-ICPMS; MC-ICP-MS	9.83757	-104.308	50.54	1.41	9.86	7.9	15.49	12.05	2.6	0.12	0.12	0.17		11.3	0.591	12.1	47.8	388	0.0317	87.3	5.8	3.57	1.32	12.6	5.19	2.71	1.25	4.05	7.03	0.561		3.59	10.7	98.8	0.475	2.06	1.24	46.4	3.61		154	0.225	0.884	0.1738
ALV3974-8	GL	EPR	HINDS, 2005; WATERS, 2013	CALC; EMP; ICPMS; ICPMS-ID; LA-ICPMS; MC-ICP-MS	9.83753	-104.305	50.33	1.38	9.65	7.87	15.81	11.98	2.63	0.14	0.12	0.18		12.8	0.679	10.9	42.2	341	0.0297	78.7	4.39	2.68	1.09	13.7	3.9	2.01	0.921	3.69	6.15	0.404		3.74	8.84	96.6	0.423	1.78	1.4	37	2.99		135	0.218	0.677	0.2255
ALV3974-7	GL	EPR	HINDS, 2005; WATERS, 2013	CALC; EMP; ICPMS; ICPMS-ID; LA-ICPMS; MC-ICP-MS	9.83752	-104.305	50.38	1.4	9.74	8.15	15.75	12.02	2.62	0.15	0.13	0.17		13.6	0.622	11.5	42.1	336	0.0308	77.7	5.59	3.36	1.2	11	4.89	2.66	1.18	4.12	6.22	0.529		3.9	10	102	0.455	1.93	1.49	41.1	3.37		145	0.258	0.826	0.225
ALV3974-3	GL	EPR	HINDS, 2005; WATERS, 2013	CALC; EMP; ICPMS; ICPMS-ID; LA-ICPMS; MC-ICP-MS	9.8367	-104.308	50.37	1.38	9.8	8.01	15.46	12.06	2.57	0.12	0.11	0.18		9.72	0.612	10.3	41.6	336	0.026	74.4	5.93	3.72	1.21	10.7	5.15	2.8	1.28	3.78	6.07	0.586		3.18	9.84	88.4	0.41	1.83	1.07	45.8	3.48		136	0.218	0.905	0.174
ALV3974-2	GL	EPR	HINDS, 2005; WATERS, 2013	CALC; EMP; ICPMS; ICPMS-ID; LA-ICPMS; MC-ICP-MS	9.83607	-104.309	50.48	1.52	10.41	7.48	15.02	11.71	2.71	0.1	0.13	0.19		6.28	0.604	9.39	34.3	233	0.0174	67.3	5.68	3.52	1.17	7.97	4.95	2.65	1.23	3.16	5.72	0.525		2.32	9.32	65.7	0.352	1.69	0.667	42.1	3.29		126	0.168	0.864	0.1311
ALV2351-002	WR	EPRR29	SIMS, 2002	ICP-MS; MS-ID; XRF	9.8357	-104.291	49.8877	1.29682	9.387	8.24978	15.4621	12.2699	2.6535	0.0997555		0.189536				9.3					4.8	2.8	1.2		4.3	2.2	1	2.9		0.46		2.3	8.5	103		1.6			3		123		0.78
ALV2351-002/RE	GL	EPRR29	GOSS, 2010	ICP-MS	9.8357	-104.291														9.3	37	365		76	4.8	2.8	1.2		4.3	2.2	1	2.9		0.46		2.3	8.5	108		1.6	0.78	39	3		116	0.15	0.78	0.15
ALV2368-004	GL	EPRR29	GOSS, 2010	ICP-MS	9.8356	-104.294														9	39	338		78	4.7	2.7	1.2		4	2.2	1	2.8		0.46		2.1	8.5	115		1.6	0.72	38	2.9		119	0.16	0.76	0.16
ALV3974-1	GL	EPR	HINDS, 2005; WATERS, 2013	CALC; EMP; ICPMS; ICPMS-ID; LA-ICPMS; MC-ICP-MS	9.8356	-104.31	50.5	1.55	10.49	7.58	15.03	11.83	2.73	0.11	0.14	0.19		7.07	0.628	11	41.7	270	0.0186	74.4	5.76	3.54	1.26	8.95	5.02	2.56	1.24	3.46	6.59	0.512		2.73	10.1	82.8	0.412	1.9	0.797	43.6	3.56		130	0.176	0.869	0.1416
ALV4278-003	GL	EPRR29	GOSS, 2010	ICP-MS	9.8352	-104.291												8.77		10.42	40.1	286		70.7	5.37	3.29	1.19	16.5	4.48	2.5	1.16	3.28		0.48		2.45	9.57	85.2		1.76	0.98	40.7	3.27		114	0.172	0.84	0.13
ALV4206-002	GL	EPRR29	GOSS, 2010	ICP-MS	9.8351	-104.291												8.03		9.52	37	292		70.4	4.87	2.97	1.1	16.1	4.14	2.26	1.03	3.13		0.46		1.95	9.16	91.2		1.7	0.89	37	2.97		107	0.155	0.75	0.133
ALV2771-001	GL	EPRR29	SIMS, 2003	MS; ICP-MS-ID; EMP; XRF	9.83367	-104.311	50.2304	1.73332	10.6341	7.45511	14.4645	11.8119	2.82904	0.120436	0.150545	0.19069		9		11					5.6	3.3	1.4		5.1	3	1.2	3.5		0.53		3.2	10.25	67		1.9	0.9		3.55		126		0.9	0.1421
ALV2768-008	GL	EPRR29	SIMS, 2003	MS; ICP-MS-ID; EMP; XRF	9.83342	-104.282	49.6087	1.23603	9.04482	8.71954	15.9275	12.1589	2.58376	0.100197	0.0901773	0.180355		9		8.5					4.2	2.5	1		4	1.9	0.98	2.7		0.41			7.91	98		1.4	0.8		2.73		129		0.67	0.1148
ALV2768-004	GL	EPRR29	SIMS, 2003; LE ROUX, 2006	MS; ICP-MS; MS-ID; XRF; IMP	9.83337	-104.264	50.3885	2.12953	12.0288	6.60498	13.7616	10.9299	3.12852	0.170951	0.191063	0.211175	0.3	18.6		18		186			10	6	2.2		9.1	4.1	2.1	5.24		0.89		6.3	13.57	269			1.9	39	4.58		138		1.6	0.2594
ALV2768-006	GL	EPRR29	SIMS, 2003; LE ROUX, 2006	MS; ICP-MS; MS-ID; XRF; IMP	9.83337	-104.273	50.4197	1.65338	10.4576	7.68558	14.3972	11.8703	2.73906	0.110574	0.130678	0.170887	0.21	9.13		11		300			5.7	3.4	1.4		5.2	2.5	1.3	3.4		0.56		3	9.95	57		1.9	1	38	3.44		114		0.93	0.1466
ALV2768-003	GL	EPRR29	SIMS, 2003	MS; ICP-MS-ID; EMP; XRF	9.83332	-104.259	50.4043	1.63929	10.3526	7.63684	14.4043	11.9126	2.86892	0.100292	0.140409	0.190555		9		12					6.1	3.8	1.4		5.5	2	1.2	4.6					9.81			1.8	0.8		3.43		120		0.94	0.1239
JS20206	GL	EPRR29	GOSS, 2010	ICP-MS	9.8332	-104.287												8.64		10.21	41	298		72.8	5.01	3.13	1.18	16.6	4.52	2.35	1.08	3.27		0.45		2.17	9.47	100.7		1.76	0.98	42.6	3.22		116	0.151	0.78	0.128
JS20268-010	GL	EPRR29	GOSS, 2010; SOULE, 2012	EMP; ICPMS; MS; SIMS	9.8332	-104.293	49.94	1.37		8.17	15.16	12.06	2.57	0.1	0.12	0.19	0.151	8.84		10.57	40.8	272		72.2	5.24	3.24	1.21	16.3	4.47	2.46	1.12	3.34		0.47		2.2	9.85	99.2		1.8	0.99	42.3	3.33		118	0.145	0.82	0.133
JS20268-006	GL	EPRR29	GOSS, 2010; GRAHAM, 2018	CALC; EMP; FTIR; ICPMS; MS	9.8331	-104.287	49.97	1.37		8.19	15.18	12.16	2.59	0.09	0.13	0.17	0.156	8.66		10.32	40.5	297		72.8	5.08	3.13	1.19	16.2	4.47	2.36	1.1	3.31		0.46		2.14	9.55	99.4		1.75	0.95	41.7	3.22		116	0.148	0.79	0.132
JS20268-008	GL	EPRR29	GOSS, 2010	ICP-MS	9.8272	-104.29												8.42		10.19	40.7	298		72.1	5.01	3.14	1.17	16.5	4.5	2.31	1.07	3.25		0.45		2.15	9.43	99.4		1.75	0.95	41.9	3.19		118	0.149	0.78	0.13
AII0131-11R-494/005		EPRR29	Arevalo, 2008	ICP-MS	9.825	-104.251												23.7063		12.6041		243.125			4.97316	3.17569	1.22366		4.30316	2.44065	1.07415	4.48254		0.458095		4.4985	10.054		0.838217	1.94154		42.4678	3.31678		152.312	0.302031	0.757881	0.269245
ALV4279-002	GL	EPRR29	GOSS, 2010	ICP-MS	9.8233	-104.288												8.17		9.23	41	320		75.1	4.72	2.9	1.07	16.4	3.97	2.28	1.02	2.9		0.42		2.26	8.56	100.2		1.55	0.89	38.9	2.93		117	0.15	0.74
NHOCHEP-091-002	GL	EPRR29	Gale, 2013	ICP-MS	9.821	-104.292	49	1.17	8.82	8.71	15.84	12.1	2.5	0.09	0.09	0.17		8.39		8.39	42	357	0.0079	81	4.34	2.71	1.02		3.86	2.03	0.96	2.68		0.4		2.17	7.82	120	0.43	1.45	0.7	38.12	2.78		129.5	0.153	0.65	0.119
NHOCHEP-091-004	GL	EPRR29	Gale, 2013	DCP	9.821	-104.292	49.2162	1.17709	8.91365	8.88347	16.0667	12.4952	2.54532	0.0804845	0.140848	0.160969		9.3				326		75														121				38.1			131
ALV2759-014	GL	EPRR29	SIMS, 2003	MS; ICP-MS-ID; EMP; XRF	9.82005	-104.31	50.4392	1.60806	10.3875	7.54091	14.5225	11.7958	2.82659	0.139832	0.139832	0.189771		9		11					5.8	3.4	1.4		5.1	3.1	1.2	3.6		0.53		3.4	10.84	66		1.9	0.9		3.53		125		0.93	0.1433
ALV2759-012	GL	EPRR29	SIMS, 2003	MS; ICP-MS-ID; EMP; XRF	9.8186	-104.311	50.573	1.94512	11.7106	6.76302	13.8253	11.2019	2.99249	0.159599	0.189524	0.199499		11		14					6.7	4	1.6		6	3.8	1.5	4.2		0.63		3.9	12.84	42		2.3	1.1		4.23		126		1.1	0.1717
ALV2746-007	GL	EPRR29	SIMS, 2003	MS; ICP-MS-ID; EMP; XRF	9.8174	-104.29	49.9346	1.22594	9.18956	8.62144	15.4488	12.2195	2.58145	0.119604	0.119604	0.159472		9		8.8					4.6	2.7	1.1		4.1	2.5	1	2.8		0.43		2.6	8	95		1.5	0.8		2.8		120		0.73	0.1214
ALV2746-014	GL	EPRR29	SIMS, 2003	MS; ICP-MS-ID; XRF	9.81673	-104.309	50.2486	1.71483	10.6679	7.17838	14.3368	11.944	3.05081	0.13958	0.159519	0.14955				12					5.9	3.5	1.4		5.3	3.1	1.3	3.6		0.54		3.2	10.95	54		2			3.68		119		0.95	0.1432
ALV2746-009	GL	EPRR29	SIMS, 2003	MS; ICP-MS-ID; EMP; XRF	9.81618	-104.295	50.0693	1.26669	9.13616	8.45793	15.5394	12.1583	2.59323	0.119688	0.109714	0.169557		10		8.7					4.6	2.7	1.1		4.2	2.4	1	2.8		0.42		2.5	7.97	98		1.5	0.8		2.78		120		0.74	0.1212
ALV2746-003	WR	EPRR29	SIMS, 2002	ICP-MS; MS-ID; XRF	9.8154	-104.288	50.1362	1.17436	8.85287	8.65213	15.9793	12.0347	2.44909	0.100373	0.100373	0.170634		7.62		9					4.5	2.6	1.1		3.9	2	0.98	2.8		0.45		2.9	7.71			1.5	0.9		2.67		124		0.7
ALV2746-004	GL	EPRR29	SIMS, 2003	MS; ICP-MS-ID; EMP; XRF	9.81537	-104.288	50.2311	1.35544	9.3984	8.29212	15.2288	12.0595	2.63115	0.109631	0.149497	0.179397		8		9.2					4.9	2.9	1.2		4.5	2.2	1.1	3.1		0.46		2.5	7.48	81		1.7	0.9		2.61		122		0.77	0.1229
ALV2638-004	WR	EPRR29	SIMS, 2002	ICP-MS; MS-ID; XRF	9.8151	-104.287																								2.2						2.5		109							122
KNO0182-13-048/A	GL	EPRR29	GOSS, 2010; GRAHAM, 2018	CALC; EMP; FTIR; ICPMS; MC-ICP-MS; MS	9.8122	-104.288	50.66	1.37		8.16	15.26	12.09	2.71	0.12	0.14	0.16	0.167	8.45		10.56	40.9	296		71.7	4.95	3.15	1.16	16.4	4.24	2.31	1.17	3.39		0.48		2.44	9.71	97.9		1.89	1.01	40.1	3.13		118		0.77	0.118
ALV2370-006	WR	EPRR29	SIMS, 2002	ICP-MS; MS-ID; XRF	9.8066	-104.286	50.1011	1.12451	10.0403	8.27321	15.4621	11.6468	2.66068	0.100403	0.0903627	0.150605				9.2					4.7	2.6	1.2		4.2	2.1	1	2.9		0.47		2.7	8.07	110		1.6			2.81		122		0.75
KNO0182-13-048/B	GL	EPRR29	GOSS, 2010	ICP-MS	9.806	-104.287												8.54		10.64	41.3	300		72.3	5.07	3.3	1.18	16.3	4.3	2.42	1.22	3.42		0.51		2.46	9.77	97.4		1.89	1.01	40.9	3.19		119	0.169	0.77	0.125
ALV4282-003	GL	EPRR29	GOSS, 2010	ICP-MS	9.8044	-104.287												8.44		10.11	40.7	314		73.7	5.17	3.21	1.16	16.5	4.31	2.41	1.13	3.23		0.48		2.28	9.36	98.3		1.73	0.94	40.2	3.2		118	0.163	0.8	0.127
ALV4282-002	GL	EPRR29	GOSS, 2010; GRAHAM, 2018	CALC; EMP; FTIR; ICPMS; MS	9.7931	-104.284	50.44	1.51		7.97	15.09	11.83	2.65	0.11	0.14	0.18	0.181	9.37		11.44	38.9	215		68.2	5.95	3.65	1.28	17.2	4.84	2.79	1.29	3.67		0.56		2.74	10.63	76.9		1.95	1.08	40.6	3.66		116	0.188	0.89	0.143
ALV2370-001	WR	EPRR29	SIMS, 2002	ICP-MS; MS-ID; XRF	9.7924	-104.284	50.398	1.37359	10.8702	7.45099	15.1194	11.2654	2.7373	0.118583	0.128465	0.158111		9.85		11					5.7	3.5	1.3		5		1.2	3.5		0.54		2.4	9.95	79		1.9	1.2		3.4		123		0.92
ALV4282-001	GL	EPRR29	GOSS, 2010	ICP-MS	9.7906	-104.282												8.48		9.25	40	324		73.6	4.72	2.9	1.09	15.7	3.93	2.21	1.02	2.96		0.42		2.1	8.59	111.8		1.58	0.87	37.8	2.92		116	0.148	0.73	0.115
ALV4205-007	GL	EPRR29	GOSS, 2010	ICP-MS	9.7874	-104.284												8.32		9.91	37.1	274		70	5.24	3.19	1.14	16.5	4.25	2.31	1.08	3.23		0.47		2.21	9.47	91		1.77	0.93	37.6	3.15		108	0.165	0.77	0.137
ALV4205-006	GL	EPRR29	GOSS, 2010	ICP-MS	9.7862	-104.284												10.32		10.93	36.8	233		67.2	5.71	3.48	1.22	17	4.59	2.55	1.2	3.52		0.52		2.45	10.38	82.3		1.92	1.01	38.4	3.44		109	0.182	0.83	0.149
ALV4205-6	GL	EPR	WATERS, 2013	CALC; EMP; ICPMS-ID; LA-ICPMS; MC-ICP-MS	9.7862	-104.284	50.51	1.47	10.08	7.68	15.26	11.86	2.66	0.1	0.12	0.15		7.46	0.608	10.8	42.6	288	0.0244	77.3	5.77	3.5	1.27	9.79	5.02	2.62	1.25	3.4	7.47	0.551		2.66	9.94	89.1	0.447	1.87	0.858	43	3.52		131	0.174	0.858	0.1335
ALV4205-005	GL	EPRR29	GOSS, 2010; GRAHAM, 2018; MOORE, 2014	CALC; EMP; FTIR; ICPMS; LA-ICPMS; MS	9.7754	-104.281	50.38	1.45		7.94	14.87	11.9	2.59	0.1	0.16	0.2	0.156	8.76		10.63	40.6	278		71.6	5.43	3.33	1.21	16.8	4.48	2.46	1.14	3.3		0.51		2.59	9.49	86.8		1.77	0.94	40.3	3.31		116	0.17	0.82	0.147
ALV4205-5	GL	EPR	WATERS, 2013	CALC; EMP; ICPMS-ID; LA-ICPMS; MC-ICP-MS	9.7754	-104.281	50.43	1.41	10.15	7.85	15.17	11.98	2.67	0.1	0.14	0.18		7.12	0.563	10.2	41.1	286	0.0264	75.9	5.4	3.33	1.2	9.2	4.66	2.41	1.17	3.22	6.5	0.497		2.52	9.37	87.2	0.42	1.75	0.804	41.4	3.16		124	0.167	0.802	0.1362
ALV4205-003	GL	EPRR29	GOSS, 2010; GRAHAM, 2018; MOORE, 2014	CALC; EMP; FTIR; ICPMS; LA-ICPMS	9.771	-104.28	50.41	1.62		7.85	14.97	11.7	2.63	0.1	0.14	0.19	0.186	8.24		9.72	40.8	320		74.1	4.99	3.06	1.12	16.3	4.11	2.31	1.09	3.11		0.45		2.2	8.99	99.3		1.66	0.91	40	3.05		117	0.153	0.76	0.127
ALV4205-001	GL	EPRR29	GOSS, 2010	ICP-MS	9.7708	-104.28												8.31		10.17	39.9	290		74.8	5.09	3.14	1.17	16.9	4.23	2.4	1.11	3.1		0.48		2.4	9.2	98.3		1.7	0.89	39.6	3.21		119	0.163	0.79	0.138
ALV2355-008	WR	EPRR29	COOPER, 2009; GOLDSTEIN, 1993; LE ROUX, 2006; MARSCHALL, 2017; PERFIT, 2013; SIMS, 2002	CALC; ICPMS; IMP; LA-ICPMS; MC-ICP-MS; MS; SIMS; TIMS; TIMS-ID	9.7642	-104.277	49.9222	1.55695	9.97047	7.93446	14.9407	11.8767	2.82447	0.149707	0.189629	0.20959	0.18	8.4	0.44	10.18	42	284	0.01	73	5.15	3.16	1.16		4.13	2.86	1.09	3.19	4.6	0.46		2.21	9.24	88.2	0.38	1.68	0.88	40	3.13		118		0.735	0.13
NHOCHEP-090-001	GL	EPRR29	Gale, 2013	ICP-MS	9.725	-104.271	49.1	1.57	10.76	7.26	14.85	11.15	2.75	0.12	0.17	0.2		10.572	0.74	12.218	42.2	240	0.01263	94.5	6.261	4.09567	1.385	17.36	5.10477	2.983	1.362	3.794	6.91	0.566		3.081	11.36	66.2	0.548	2.102	0.97	43.9	3.977		119.826	0.208	0.943	0.164
ALV2356-007	WR	EPRR29	COOPER, 2009; GOLDSTEIN, 1993; LE ROUX, 2006; MARSCHALL, 2017; PERFIT, 2013; SIMS, 2002	CALC; ICPMS; IMP; LA-ICPMS; MC-ICP-MS; MS; SIMS; TIMS; TIMS-ID	9.6816	-104.265	50.4206	1.53515	9.99839	8.09441	14.6437	11.7927	2.63168	0.109653	0.189401	0.219307	0.19	8	0.45	10.04	42.4	298	0.01	71	5.07	3.1	1.14		4.07	2.85	1.078	3.15	4.8	0.458		2.19	9.13	84.9	0.367	1.65	0.81	41	3.12		116		0.72	0.125
ALV4280-004	GL	EPRR29	GOSS, 2010	ICP-MS	9.6625	-104.263												9.22		10.23	40.9	266		71.6	5.44	3.35	1.19	16.5	4.44	2.5	1.18	3.26		0.51		2.31	9.69	95.4		1.76	0.93	40.5	3.28		115	0.159	0.82	0.129
AII0125-24-R093	GL	EPRR29	SMITH, 2001	LA-ICP-MS	9.6163	-104.264	50.2228	1.57445	9.34702	7.66296	15.2462	11.6589	2.9197	0.398594		0.169402		47		18.9					6.6	3.8	1.6			3.6	1.3	8.2				8.8	13.9			2.9	4.1		4.2		183	0.7	0.97
AII0125-24-R095	GL	EPRR29	SMITH, 2001	LA-ICP-MS	9.6135	-104.267	50.5627	1.62558	9.97291	7.47968	14.8596	11.6683	2.80239	0.259296		0.179512		28		14.8			0.04		6.5	3.8	1.4			3.3	1.3	6				5.7	11.9			2.3	2.4		3.8		147	0.46	0.96
AII0125-24-R097	GL	EPRR29	SMITH, 2001	LA-ICP-MS	9.6133	-104.26	50.6152	1.77053	11.1033	7.26219	14.2043	11.5035	2.85086	0.120036		0.190057		9.2		12.6			0.01		7.4	4.6	1.5			3.7	1.6	4.3				2.5	12.1			2.3	0.84		4.3		117		1.1
AII0125-24-R099	GL	EPRR29	SMITH, 2001	LA-ICP-MS	9.613	-104.25	50.1352	1.2809	9.34657	8.57602	15.3108	12.1085	2.60183	0.10007		0.190134		6.3		8.8			0.01		5.4	3.2	1.1			2.5	1.1	3				1.6	8.2			1.5	0.46		2.9		114	0.13	0.76
NHOCHEP-089-001	GL	EPRR29	Gale, 2013	ICP-MS	9.6	-104.25	50.1105	1.52554	10.4464	7.78935	14.9523	11.7194	2.63686	0.111132	0.151544	0.191955		10.052	0.7	10.98	41.4	265	0.00995	71.8	5.64	3.73791	1.247	17.32	4.54677	2.588	1.234	3.478	6.69	0.518		2.959	10.317	72	0.51	1.902	0.873	42.3	3.627		121.82	0.192	0.838	0.15
ALV2701-011A	GL	EPR	WATERS, 2011	CALC; EMP; ICPMS; MC-ICP-MS	9.5885	-104.218	49.7	1.74	10.52	6.92	14.5	11.5	3.01	0.33	0.22	0.18		53.7		17.4					5.71					3.16	1.27	6.59		0.52		7.31	13.51		0.7	2.64	4.3		4.12		146	0.45		0.52
ALV2701-001	GL	EPR	KUTZA, 2002; PERFIT, 2013; WATERS, 2011	CALC; EMP; ICPMS; MC-ICP-MS	9.5845	-104.204	49.4	1.64	9.88	7.83	15.6	11.7	2.85	0.27	0.19	0.17		43		16.41	36	295	0.05	68	5.17	3.3	1.29		4.6	3	1.09	6.54		0.44		7.5	12.33	107		2.44	4.1	35	3.47		170	0.41	0.83	0.51
ALV2702-001	GL	EPR	KUTZA, 2002; WATERS, 2011	CALC; EMP; ICPMS; MC-ICP-MS; XRF	9.58076	-104.222	49.7	1.65	10.25	7.33	14.7	11.7	2.94	0.28	0.19	0.16		46.5		15.9		248			5.57					3	1.23	5.9		0.5		6.19	12.74		0.64	2.49	3.7	50	3.93		142	0.39		0.43
ALV2352-002	WR	EPRR29	SIMS, 2002	ICP-MS; MS-ID; XRF	9.5574	-104.249	49.8773	1.60412	10.2624	7.77153	14.5467	12.3547	2.73	0.109599	0.189307	0.189307				12					5.8	3.4	1.4		5.2	2.8	1.3	3.7		0.59		2.6	9.83	66		2			3.38		122		0.91
ALV2703-001	GL	EPR	KUTZA, 2002; WATERS, 2011	CALC; EMP; ICPMS; MC-ICP-MS	9.55545	-104.214	49.1	2.03	10.59	7.01	15.3	10.8	3.2	0.51	0.33	0.2		103		26.6	56	233	0.05	57	5.89					3.7	1.28	11.23		0.51		14.8	17.88	105	1.05	3.71	7.8	32	4.87		260	0.88		0.97
ALV2703-002	GL	EPR	KUTZA, 2002; WATERS, 2011	CALC; EMP; ICPMS; MC-ICP-MS; XRF	9.55433	-104.219	50.2	1.87	11.52	6.99	13.9	11.4	2.88	0.15	0.17	0.25		10.2		13.4		123			6.21					3.05	1.4	4.25		0.58		2.62	12.13		0.6	2.27	1.1	53	4.06		116	0.2		0.17
ALV2703-003	GL	EPR	KUTZA, 2002; WATERS, 2011	CALC; EMP; ICPMS; MC-ICP-MS; XRF	9.55328	-104.221	50.1	1.75	10.78	7.46	14.4	11.7	2.94	0.14	0.17	0.21		11.6		12.8		155			5.88					2.91	1.31	4.05		0.54		2.56	11.58		0.62	2.17	1.2	51	3.85		116	0.19		0.17
ALV2706-001	GL	EPR	WATERS, 2011	CALC; EMP; ICPMS; MC-ICP-MS	9.54653	-104.219	50.7	1.77	10.9	7.19	14.1	11.5	2.87	0.13	0.15	0.22		9.68		12.9					5.87					2.9	1.32	4.03		0.55		2.5	11.52		0.6	2.17	1		3.83		120	0.18		0.16
ALV2706-005	GL	EPR	KUTZA, 2002; WATERS, 2011	CALC; EMP; ICPMS; MC-ICP-MS	9.54261	-104.231	50.4	2.01	11.53	6.86	13.9	11.1	2.93	0.14	0.17	0.17		11.6		15.4	49	106		61	7.28					3.67	1.66	4.91		0.68		3.25	14.2	48	0.71	2.6	1.3	41	4.75		110	0.23		0.2
ALV2706-007	GL	EPRR29	AREVALO JR, 2008; KUTZA, 2002; WATERS, 2011	CALC; EMP; ICPMS; LA-ICPMS; MC-ICP-MS	9.538	-104.238	50.5	1.27	9.2	8.46	15.2	12.1	2.58	0.07	0.11	0.19		5.18		9.37	45	320		77	4.71	3.58	1.16		4.48	2.18	1.02	2.78		0.43		1.24	8.66	98		1.66	0.56	37	2.95		111	0.11	0.8	0.09
MELPHNX-2-014-001	GL	EPR	BATIZA, 1996; TURNER, 2011	EMP; ICPMS	9.5332	-104.026	50.62	1.3	9.18	7.71	14.99	12.63	2.75	0.09	0.1	0.17		5.1		7.83	47	381	0.01	86	4.04	2.53	0.99	15	3.7	2.07	0.86	2.39	4.3	0.34		1.44	7.37	102	0.5	1.46	0.47	43	2.5		118	0.13	0.6	0.098
ALV2489-008	GL	EPRR29	Sun et al., 2003	LA-ICP-MS	9.53	-104.223												76		26.7			0.08	75	7.58	4.46	1.89		6.79	3.97		10.2		0.63	0.86	10.7	17.5		1.04	3.89	7.08	42.9	5.47		195	0.68		0.75
ALV2489-003	GL	EPRR29	GOLDSTEIN, 1994; SUN, 2003; WATERS, 2011	CALC; EMP; ICPMS; LA-ICPMS; MC-ICP-MS; MS	9.5292	-104.226	51	1.83	10.71	6.69	14.5	11	3.26	0.41	0.28	0.2		68.5		21.2			0.08	80.2	6.44	3.84	1.51		5.5	3.79	1.42	8.19		0.59	0.75	9.52	15.98		0.96	3.17	5.8	43.1	4.71		156	0.59		0.7
ALV2489-004A	GL	EPR	WATERS, 2011	CALC; EMP; ICPMS; MC-ICP-MS	9.529	-104.222	51	1.8	10.88	6.65	14.4	11	3.25	0.42	0.26	0.19		71		22					6.71					3.91	1.47	8.51		0.61		9.99	16.41		0.9	3.3	6.1		4.86		163	0.61		0.72
ALV2489-005	GL	EPRR29	LE ROUX, 2006; SUN, 2003; WATERS, 2011	CALC; EMP; ICPMS; IMP; LA-ICPMS; MC-ICP-MS	9.5285	-104.217	51	1.79	10.76	6.65	14.4	11	3.19	0.44	0.31	0.21	0.44	67.6		21.1		171	0.09	77.7	6.37	4.51	1.67		6.06	3.72	1.42	8.18		0.58	0.83	9.54	15.69		0.85	3.1	5.8	37	4.71		156	0.58		0.69
ALV2489-012	GL	EPR	GOLDSTEIN, 1994; WATERS, 2011	CALC; EMP; ICPMS; MC-ICP-MS; MS	9.5271	-104.207	50.3	2	11.56	6.8	14.1	11.3	3.14	0.2	0.22	0.22		22.9		17.7					6.95					3.6	1.57	5.99		0.63		4.78	15.05		0.6	2.82	2.2		4.75		135	0.32		0.31
ALV2495-005	GL	EPRR29	SMITH, 2001	LA-ICP-MS	9.5224	-104.229														22					6.4	3.9	1.6			3.8	1.4	9.2				9.8	17			3.3			4.6		165		1
ALV2364-011	GL	EPRR29	Sun et al., 2003	LA-ICP-MS	9.5173	-104.245												10		11.5			0.01	73.3	5.77	3.53	1.27		4.84	2.45		3.73		0.51	0.35	2.51	9.69		0.52	1.93	1.17	44.4	3.54		117	0.17		0.15
ALV2358-003	WR	EPRR29	COOPER, 2009; LE ROUX, 2006; MARSCHALL, 2017; PERFIT, 2013; SIMS, 2002	CALC; ICPMS; IMP; LA-ICPMS; MC-ICP-MS; MS; SIMS; TIMS	9.5146	-104.244	50.6299	1.66474	10.4968	7.58601	14.2649	11.6332	2.77124	0.12959	0.199369	0.229275	0.21	9.3	0.52	11.11	41.6	247	0.011	63.9	5.47	3.35	1.22	16.9	4.38	2.81	1.149	3.51	5.3	0.491		2.45	9.98	67	0.395	1.84	0.97	41	3.35		117	0.18	0.768	0.146
ALV2358-004	WR	EPRR29	SIMS, 2002	ICP-MS; MS-ID; XRF	9.5146	-104.244	50.4952	1.6845	10.5855	7.58524	14.2933	11.642	2.72112	0.149512	0.189382	0.229252				12					5.9	3.5	1.4		5.5	2.9	1.3	3.8		0.59		2	11	55		2.1			3.8		125		0.97
ALV2700-007	GL	EPR	KUTZA, 2002; WATERS, 2011	CALC; EMP; ICPMS; MC-ICP-MS	9.51167	-104.215	49.8	1.65	10.25	7.29	14.8	11.6	2.94	0.31	0.19	0.23		53.8		17.5	35	288	0.05	71	5.78	3.8	1.4		5.13	3.21	1.28	6.63		0.53		7.2	13.57	71	0.68	2.67	4.3	38	4.16		142	0.45	0.93	0.52
NHOCHEP-088-002	GL	EPRR29	Gale, 2013	ICP-MS	9.5	-104.242	50.1276	1.61344	10.7496	7.67394	14.6521	11.6874	2.67226	0.121008	0.131092	0.191596		12.246	0.76	11.966	42.8	244	0.01405	71.8	6.126	3.85062	1.329	18.05	4.83507	2.804	1.308	3.795	6.86	0.537		3.198	10.995	67.5	0.662	2	1.066	43.7	3.706		123.902	0.217	0.896	0.17
NHOCHEP-088-003	GL	EPRR29	Gale, 2013	DCP	9.5	-104.242	49.6	1.59	10.61	7.6	14.21	11.7	2.65	0.12	0.14	0.19		12				234		68														75				41			125
NHOCHEP-088-004	GL	EPRR29	Gale, 2013	DCP	9.5	-104.242	49.75	1.6	10.61	7.53	14.35	11.53	2.66	0.11	0.13	0.2		13.8				228		69														74				41.5			124
NHOCHEP-088-008	GL	EPRR29	Gale, 2013	DCP	9.5	-104.242	50.064	1.63023	10.4757	7.68823	14.7525	11.8745	2.67679	0.110694	0.171073	0.191199		12.5				227		68														75				41			124
MELPHNX-2-035-001	GL	EPR	TURNER, 2011	EMP; ICPMS	9.4868	-104.463	51.33	2.45	13.2	5.45	13.22	10.04	3.2	0.19	0.21	0.25		15.2		17.85	49	45	0.03	76	8.25	5.29	1.82	20	7.5	4.44	1.78	5.82	7.6	0.74		3.84	15.94	46	0.7	3.25	1.53	44	5.32		122	0.31	1.19	0.326
NHOCHEP-087-002	GL	EPRR29	Gale, 2013	DCP	9.44	-104.232	50.146	1.59643	10.8113	7.55777	14.6508	11.5994	2.76849	0.131352	0.15156	0.191976		12.3				270		70														73				42.5			126
NHOCHEP-087-003	GL	EPRR29	Gale, 2013	ICP-MS	9.44	-104.232	50.4424	1.69337	10.3594	7.68988	14.3936	11.8536	2.63966	0.159376	0.179298	0.149415		10.798	0.8	12.077	43	272	0.01371	70.4	6.122	3.94161	1.387	17.89	5.07966	2.872	1.316	3.928	7.38	0.565		3.168	11.085	63.1	0.548	2.038	1.055		3.693		126.2	0.213	0.957	0.173
NHOCHEP-087-005	WR	EPRR29	Gale, 2013	ICP-MS	9.44	-104.232	50.2445	1.49483	11.0406	7.6071	14.6442	11.4945	2.6245	0.118402	0.148002			11.05	0.63	12.177	42.8	209	0.012	65.8	6.21	3.92403	1.374	16.73	4.69464	2.966	1.322	3.937	6.75	0.565		3.124	11.279	74.5	0.652	2.105	1.08	41.8	3.922		131.832	0.22	0.933	0.172
NHOCHEP-087-006	GL	EPRR29	Gale, 2013	ICP-MS	9.44	-104.232												13.486		11.154	41	364	0.01296	68.1	5.701	3.56316	1.322	16.56	4.57839	2.669	1.199	3.655	5.53	0.51		2.907	10.387	89.3	0.662	1.92	1.154		3.702		128.383	0.196	0.856	0.241
NHOCHEP-087-011N8	GL	EPRR29	Gale, 2013	ICP-MS	9.44	-104.232												10.1		11.74	46		0.0136		6.14	3.78	1.34		5.17	2.72	1.35	3.99		0.56		3.22	11.09	71		1.99	1.1		3.76				0.93	0.178
NHOCHEP-087-099	GL	EPRR29	Gale, 2013	DCP	9.44	-104.232	50.464	1.67881	10.6411	7.72797	14.0581	11.7932	2.74705	0.130812		0.191187		11.5				264																73				42.4			127
NHOCHEP-086-001	GL	EPRR29	Gale, 2013	DCP	9.408	-104.233	49.9212	1.52593	10.2874	8.05408	15.0067	11.7224	2.64764	0.121266	0.151582	0.181899		12.4				320		70														93				40			125
NHOCHEP-085-002	GL	EPRR29	Gale, 2013	DCP	9.375	-104.218	49.979	1.68276	10.7717	7.46661	14.5201	11.7692	2.88185	0.151146	0.151146	0.201528		15.1				179		70														72				41.9			137
NHOCHEP-085-007	GL	EPRR29	Gale, 2013	DCP; MS-ID	9.375	-104.218	49.33	1.73	10.82	7.05	14.49	11.1	2.85	0.14	0.13	0.21		14.9		14.42		132		69	6.87	4.265	1.498		5.17								12.418	66				42	4.157		128
NHOCHEP-084-002	GL	EPRR29	COTTRELL, 2011; GALE, 2013	FTIR; ICPMS; Unknown	9.317	-104.217	49.51	1.63	10.72	7.65	14.64	11.8	2.72	0.12	0.1	0.2	0.2	10.354	0.72	11.689	43.1	224	0.01116	74.2	6.173	3.94264	1.316	17.38	4.83414	2.805	1.315	3.692	6.83	0.543		3.028	10.715	63.7	0.503	1.981	0.976	44.4	3.796		122.065	0.211	0.91	0.159
ALV2365-003	WR	EPRR29	COOPER, 2009; LE ROUX, 2006; MARSCHALL, 2017; PERFIT, 2013; SIMS, 2002	CALC; EMP; ICPMS; IMP; LA-ICPMS; MC-ICP-MS; MS; SIMS; TIMS; TIMS-ID	9.2799	-104.218	50.284	1.73634	10.8072	7.53412	14.2799	11.6953	2.75419	0.119748	0.1896	0.219537	0.22	9.4	0.54	11.65	43.1	183	0.01	64.4	5.9	3.64	1.28	17.3	4.75	2.92	1.257	3.7	5.2	0.531		2.52	10.57	60.5	0.432	1.9	0.98	42	3.56		118	0.19	0.833	0.153
NHOCHEP-083-011		EPR	Mallick et al., 2019	ICP-MS	9.258	-104.221												10.6805	0.629966	12.0447	42.8775	205.528	0.0059882	92.6748	6.40862	3.85369	1.35114	17.5231	5.48667	2.89684	1.38087	3.89687	7.62308	0.588155		3.12748	11.1258	69.9821	0.493022	2.1071	1.06133	47.5948	3.8056		127.085	0.207972	0.943472	0.179444
NHOCHEP-083-012	GL	EPRR29	Gale, 2013	ICP-MS	9.258	-104.221	50.0104	1.68372	10.6335	7.66693	14.4319	12.0266	2.70598	0.120266	0.14031	0.200443		10.92	0.76	12.006	42.3	235	0.01304	72	6.251	4.05535	1.337	17.21	4.95783	2.918	1.334	3.823	7.04	0.56		3.251	10.986	61.6	0.527	2.061	1.019	45.3	3.872		122.831	0.225	0.914	0.166
WASRAI2-030-029	GL	EPR	Shimizu et al., 2016	EMP; ICPMS; SIMS	9.18	-105.6	49.5511	1.123	8.519	8.89	17.0427	12.07	2.206	0.0401397	0.07182	0.152	0.145631	1.83		5.18	42.27	297.21		83.26	4.04	2.43	0.95		4.04	1.58	0.83	1.4	4.29	0.34		0.651	6.26	114.27	0.2262	1.04	0.1599	33.98	2.39		82.07	0.0456	0.58	0.0356
NHOCHEP-081-001	GL	EPRR29	Gale, 2013	DCP; MS-ID	9.179	-104.213	49.52	1.73	11.5	7.08	14.18	11.1	2.8	0.13	0.17	0.21		11		13.29				65	6.22	3.94	1.37		4.91								11.5	69				41	3.76		118
JS20264-008	GL	EPR	WANLESS, 2011; WANLESS, 2012	EMP; FTIR; ICPMS; MS	9.1628	-104.2	50.1	2.68	14.1	5.69	12.7	9.6	3.27	0.21	0.28	0.26	0.39			20.51	43	18	0.03	60	9.69	5.94	1.94	21	7.74	4.83	2.05	6.81	10	0.93		5.46	17.3	34	0.61	3.32		42	5.99		126.4	0.37	1.45	0.34
JS20264-014	GL	EPR	WANLESS, 2010; WANLESS, 2011; WANLESS, 2012	CALC; EMP; ICPMS; MC-ICP-MS; MS	9.16242	-104.21	61.75	1.3	8.71	2.47	13.46	5.54	3.94	0.83	0.22	0.17				56.99	21	41	0.1	29	19.28	12.44	2.75	26	14.82	14.75	4.14	19.39	26.4	2.04		11.4	39.1	22	2.67	8.47		24	12.38		97.5	0.8	2.86	1.28
JS20264-016	GL	EPR	WANLESS, 2012	EMP; ICPMS	9.15996	-104.209	56	2.06	12.2	4.37	13.2	8.1	2.4	0.45	0.37	0.25				41.17	30	44	0.05	34	16.19	10.16	2.68	24	12.89	10.1	3.44	13.61	18.5	1.62		8.89	30.9	25	1.65	6.42		33	10.37		112.6	0.61	2.44	0.76
JS20264-004	GL	EPR	WANLESS, 2010; WANLESS, 2011; WANLESS, 2012	CALC; EMP; ICPMS; MC-ICP-MS	9.15761	-104.19	50.5	1.84	11.5	6.97	13.7	11.1	2.98	0.15	0.18	0.21				15.49	51	120	0.02	76	7.46	4.55	1.67	24	6.18	3.59	1.57	4.98	8.5	0.68		4.01	13.9	72	0.59	2.61		53	4.78		146.4	0.28	1.15	0.22
JS20265-043	GL	EPR	WANLESS, 2010; WANLESS, 2011; WANLESS, 2012	CALC; EMP; FTIR; ICPMS; MC-ICP-MS	9.15553	-104.213	50.5	1.92	11.6	6.98	13.9	11.1	2.86	0.13	0.19	0.21	0.25			14.16	41	109	0.01	59	7.22	4.39	1.48	18	5.78	3.44	1.52	4.54	7.8	0.68		3.08	12.6	54	0.39	2.34		42	4.42		119.9	0.21	1.08	0.18
JS20265-050	GL	EPR	WANLESS, 2011; WANLESS, 2012	EMP; ICPMS	9.15361	-104.208	54.2	2.14	12.2	4.54	13.4	8.4	3.59	0.4	0.28	0.22				79.99	13	4	0.12	20	22.37	14.29	2.96	29	17.82	23.87	4.79	28	28.9	2.29		14.82	52.4	7	3.54	11.64		13	15.64		69.1	0.89	3.41	2.53
JS20265-057	GL	EPR	WANLESS, 2012	EMP; ICPMS	9.15217	-104.208	56.3	2.12	12.8	3.69	12.6	7.5	3.59	0.52	0.4	0.25				47.56	29	32	0.07	27	18.52	11.6	2.98	26	14.65	11.55	3.93	15.76	20.7	1.84		10.06	35.3	18	1.89	7.34		31	11.9		109	0.68	2.78	0.88
JS20265-025	GL	EPR	WANLESS, 2010; WANLESS, 2012	CALC; ICPMS; MC-ICP-MS	9.15164	-104.231														84.42	17	9	0.14	26	24.22	15.49	3.31	28	19.55	22.31	5.17	28.81	28.1	2.64		17.36	54.9	9	3.07	12.25		19	16.73		96.8	1.13	3.68	2.31
JS20265-035	GL	EPR	WANLESS, 2010; WANLESS, 2012	CALC; EMP; ICPMS; MC-ICP-MS	9.15043	-104.221	51.2	1.94	11.6	6.95	13.8	11.1	2.99	0.15	0.2	0.22				14.43	41	127	0.02	62	7.24	4.44	1.48	18	5.82	3.54	1.54	4.66	7.8	0.69		3.15	12.7	57	0.46	2.38		42	4.47		119.3	0.21	1.1	0.19
JS20265-031	GL	EPR	WANLESS, 2012	EMP; ICPMS	9.15013	-104.225	51.6	2.01	11.7	6.85	13.9	11.1	3.05	0.15	0.2	0.23				14.56	41	112	0.02	59	7.24	4.45	1.48	18	5.83	3.52	1.54	4.71	7.9	0.68		3.21	12.7	54	0.42	2.4		42	4.44		118.4	0.22	1.09	0.2
DSDP054-0423-005-C/21	GL	EPR	Jenner and O'Neil, 2012	LA-ICP-MS	9.15	-105.11	50.49	2.16	11.96	6.59	13.87	10.9	2.8	0.15	0.2			11.5555	0.675765	14.9529	44.0027	133.168	0.0148654	64.6812	7.42497	4.64755	1.60403	19.7075	6.27265	3.50372	1.56537	4.80106	7.21737	0.673909	0.626051	3.42379	14.0925	59.3233	0.591954	2.49269	1.21974	44.8048	4.81388	1.56692	114.051	0.217448	1.08722	0.224805	0.0127372
DSDP054-0423-008-001/2	GL	EPR	Jenner and O'Neil, 2012	LA-ICP-MS	9.15	-105.11	50.29	2.21	11.99	6.5	13.79	10.96	2.86	0.15	0.24			11.2132	0.621642	14.83	43.5393	133.503	0.0135204	64.746	7.44631	4.69335	1.64197	19.4365	6.28471	3.56582	1.60585	4.89305	7.38442	0.676508	0.602714	3.41698	14.0982	59.3466	0.605534	2.49818	1.21734	44.3246	4.84577	1.54313	116.079	0.223022	1.11328	0.215066	0.0118074
54-423-7-1W-21.5/24.5	GL	EPR	Shimizu et al., 2019	SIMS	9.1468	-105.109	50.4882	2.0581	12.6168	7.13156	12.9957	11.3726	2.79316	0.134529	0.186279	0.223171	0.334325	11.6608		16.9155	46.2756	137.6		62.1147	7.91761	5.00184	1.75121	18.5779	7.08215	3.78222	1.67069	5.10972		0.686338		3.28863	15.0284	58.5172	0.642716	2.72694	1.23064	44.8382	5.08044		120.719	0.21221	1.14198	0.225859
JS20266-056	GL	EPR	WANLESS, 2012	ICPMS	9.14613	-104.202														73.59	15	5	0.11	22	21.34	13.59	3.07	29	17.58	21.69	4.6	25.36	27.4	2.16		15.17	49.6	7	3.21	10.86		17	14.91		81.3	0.91	3.25	2.08
JS20265-024	GL	EPR	WANLESS, 2010; WANLESS, 2012	CALC; EMP; ICPMS; MC-ICP-MS	9.14551	-104.231	54.1	2.35	13.6	3.71	12.9	7.6	3.75	0.5	0.58	0.25				45.03	27	12	0.06	31	15.14	9.36	2.75	23	12.94	11.27	3.19	14.86	15.3	1.42		10.33	35.1	16	1.63	7.01		27	10.74		99.4	1.5	2.36	0.84
JS20265-066	GL	EPR	WANLESS, 2011; WANLESS, 2012	EMP; FTIR; ICPMS; MS	9.14334	-104.207											1.81			84.22	23	15	0.12	24	25.32	16.36	3.78	42	20.38	23.08	5.42	28.95	36.9	2.55		16.79	58.3	15	6.24	12.53		26	17.07		114	1.23	3.83	2
JS20265-069	GL	EPR	WANLESS, 2011; WANLESS, 2012	EMP; FTIR; ICPMS	9.14032	-104.206	61.02	1.72	9.97	1.91	13.62	5.38	3.89	0.8	0.27	0.18	1.44			55.75	21	16	0.08	22	18.27	11.66	2.81	28	14.69	15.48	3.98	18.93	26.3	1.85		11.39	39.7	11	2.96	8.4		22	12.26		87.7	0.69	2.76	1.35
JS20265-072	GL	EPR	WANLESS, 2012	EMP; ICPMS	9.14021	-104.209	50.9	1.93	11.8	6.98	14	11.1	2.85	0.13	0.2	0.23				13.9	42	96	0.01	60	7.09	4.34	1.46	18	5.75	3.4	1.51	4.47	7.7	0.67		3.07	12.5	54	0.4	2.31		42	4.37		117.2	0.21	1.07	0.18
JS20265-018	GL	EPR	WANLESS, 2010; WANLESS, 2011; WANLESS, 2012	CALC; EMP; FTIR; ICPMS; MC-ICP-MS	9.13618	-104.235	50.8	1.82	11.3	7.21	14	11.3	2.97	0.12	0.18	0.21	0.24			13.4	42	166	0.01	64	6.74	4.15	1.4	18	5.46	3.23	1.44	4.27	7.5	0.64		2.76	11.9	53	0.38	2.21		43	4.15		126.2	0.19	1.02	0.16
JS20265-078	GL	EPR	WANLESS, 2012	EMP; ICPMS	9.13579	-104.206	51	1.88	11.7	6.97	14	11.2	2.86	0.14	0.19	0.21				14.06	43	84	0.02	64	7.04	4.33	1.47	18	5.71	3.37	1.49	4.64	7.8	0.66		3.19	12.5	52	0.42	2.31		43	4.35		124.8	0.22	1.07	0.2
JS20265-088	GL	EPR	WANLESS, 2011; WANLESS, 2012	EMP; FTIR; ICPMS; MS	9.12634	-104.206	50.9	2.02	12	6.71	13.9	11.1	2.85	0.15	0.21	0.22	0.26			14.97	42	69	0.01	60	7.32	4.48	1.52	18	5.92	3.59	1.53	4.94	8	0.68		3.46	13.2	47	0.45	2.46		41	4.48		123.6	0.23	1.11	0.2
JS20265-090	GL	EPR	WANLESS, 2010; WANLESS, 2011; WANLESS, 2012	CALC; EMP; FTIR; ICPMS; MC-ICP-MS	9.12366	-104.205	58.08	1.91	13.69	1.74	12.43	5.76	3.51	0.66	0.74	0.27	0.99			73.19	20	5	0.08	22	27.74	17.37	4.57	30	22.78	17.78	5.88	23.72	28.2	2.73		15.81	55.8	6	2.41	11.55		24	18.61		114.3	1.03	4.26	1.15
JS20265-091	GL	EPR	WANLESS, 2010; WANLESS, 2011; WANLESS, 2012	CALC; EMP; FTIR; ICPMS; MC-ICP-MS; MS	9.12174	-104.205	56.8	2.1	14.2	2.09	12.3	6.2	3.45	0.6	0.78	0.28	1.56			66.14	21	2	0.06	23	23.38	14.24	4.1	31	19.83	17.25	4.89	21.43	23.6	2.14		14.52	52.9	6	3.76	10.54		25	16.18		105.8	1.03	3.57	1.05
NHOCHEP-082-001	GL	EPRR29	Gale, 2013; RYAN, 1987	DCP; MS-ID	9.115	-104.198	61.1	1.22	8.4	2.85	13.5	5.59	4.5	0.96	0.17	0.16		49		61.918		31		32	18.41	12.607	2.6						25.1				42.449	19				19.2	12.362		92
NHOCHEP-082-005	GL	EPRR29	Gale, 2013	ICP-MS	9.115	-104.198	50.4818	2.00096	11.737	6.90877	13.7877	11.0899	2.97655	0.15928	0.1991	0.21901		10.821	0.85	14.073	42.2	120	0.014	72.4	7.165	4.62818	1.573	18.65	5.87574	3.43	1.57	4.455	8.09	0.653		3.391	13.267	50.5	0.614	2.425	1.042	43.1	4.469		119.967	0.232	1.108	0.185
NHOCHEP-082-007	GL	EPRR29	Gale, 2013	DCP; MS-ID	9.115	-104.198	65.1	0.84	7.4	0.95	13.22	3.19	5.3	1.28	0.18	0.14		59		85.85		23		27	26.19	17.18	3.33		20								60.55	8				11.5	16.89		77
JS20265-100	GL	EPR	WANLESS, 2010; WANLESS, 2011; WANLESS, 2012	CALC; EMP; ICPMS; MC-ICP-MS; MS	9.10942	-104.204	58.09	1.76	12.68	1.89	12.64	5.51	3.82	0.63	0.54	0.24				72.67	21	10	0.07	26	24.73	15.41	4.2	33	20.71	17.09	5.24	23.67	27.1	2.36		16.24	56.3	10	3.08	11.3		24	17.27		112.2	1.14	3.79	1.17
JS20266-033	GL	EPR	WANLESS, 2010; WANLESS, 2012	CALC; EMP; ICPMS; MC-ICP-MS	9.10684	-104.23	50.7	1.84	11.4	7.29	14	11.1	2.88	0.12	0.2	0.22				13.18	40	155	0.02	61	6.62	4.04	1.45	18	5.53	3.2	1.43	4.13	7.5	0.6		2.91	12.1	48	0.6	2.29		41	4.16		113.6	0.2	1.02	0.18
NHOCHEP-080-001	GL	EPRR29	Gale, 2013	ICP-MS	9.105	-104.258	48.7983	2.2163	14.0631	6.50976	14.1625	10.4355	2.70329	0.20871	0.178894	0.20871		23.7	1.15	20.274	42.2	145	0.03235	66.3	9.003	5.68286	1.875	18.59	7.19541	4.396	1.896	6.824	8.71	0.775		6.479	17.413	55.1	0.689	3.289	2.303	44.2	5.702		125.914	0.383	1.328	0.381
NHOCHEP-080-003	GL	EPRR29	Gale, 2013	DCP; MS-ID	9.105	-104.258	49.8545	1.71809	11.6294	7.39872	14.3009	11.3613	2.72114	0.158899	0.188692	0.228417		19.1		14.671		228		71	6.82	4.32	1.491		5.32								12.74	75				42.6	4.26		127
JS20265-103	GL	EPR	WANLESS, 2010; WANLESS, 2011; WANLESS, 2012	CALC; EMP; FTIR; ICPMS; MC-ICP-MS; MS	9.10026	-104.203	56.5	2.01	13.7	2.74	12.3	6.4	3.77	0.52	0.65	0.26	1.24			60.43	23	6	0.06	27	21.76	13.34	3.78	30	18.33	15.95	4.52	19.57	22.3	2.07		13.51	48.6	10	3.28	9.64		26	14.99		103	0.95	3.34	0.96
JS20265-109	GL	EPR	WANLESS, 2010; WANLESS, 2012	CALC; EMP; ICPMS; MC-ICP-MS	9.09472	-104.202	55.7	1.81	12.3	3.9	12.8	7.5	3.76	0.45	0.43	0.23				48.54	27	29	0.05	35	17.61	10.97	3.15	27	14.75	13.27	3.71	15.75	19.2	1.66		10.95	38.9	23	2.55	7.76		29	12.07		103.8	0.76	2.7	0.78
JS20266-028	GL	EPR	WANLESS, 2012	EMP; ICPMS	9.09446	-104.225	51	2.15	12.9	6.34	13.5	10.3	3.07	0.15	0.25	0.23				17.22	41	41	0.02	55	8.41	5.18	1.77	20	7.03	4.04	1.82	5.4	9.2	0.76		3.87	15.5	32	0.87	2.95		40	5.48		111.3	0.26	1.3	0.25
WASRAI2-031-001	GL	EPR	Shimizu et al., 2016	EMP; ICPMS; SIMS	9.09	-105.02	51.0307	1.192	8.953	8.291	15.6448	12.45	2.528	0.10618	0.11012	0.159	0.165228	10.58		7.98	40.2	351.93		88.39	4.17	2.58	0.94		3.51	1.7	0.87	2.72	4.6	0.36		2.087	7.23	90.73	0.3261	1.32	1.1027	38.32	2.5		95.7	0.132	0.6	0.1287
WASRAI2-032-001	GL	EPR	Shimizu et al., 2016	EMP; ICPMS; SIMS	9.09	-104.92	49.9409	1.567	8.399	8.52	16.8111	11.37	2.843	0.370567	0.258	0.158	0.380084	70.16		20.01	37.99	275.33		58.38	4.68	2.75	1.25		4.3	2.64	0.93	8.49	4.59	0.38		9.466	13.11	142.02	0.7595	2.77	7.0055	34.37	3.57		180.8	0.537	0.7	0.7277
JS20265-113	GL	EPR	WANLESS, 2010; WANLESS, 2012	CALC; EMP; ICPMS; MC-ICP-MS	9.0889	-104.201	51.9	2.17	12.8	5.93	13.4	9.5	3.28	0.22	0.28	0.23				23.69	39	32	0.03	51	10.13	6.26	1.99	21	8.52	5.72	2.2	7.63	11	0.95		5.67	20.1	34	0.95	3.92		38	6.68		111.1	0.36	1.58	0.4
JS20266-022	GL	EPR	WANLESS, 2012	EMP; ICPMS	9.07941	-104.219	50.9	1.92	12.1	6.79	13.9	10.7	2.97	0.13	0.21	0.21				14.38	43	50	0.01	61	7.31	4.51	1.52	19	5.87	3.5	1.55	4.61	8.2	0.7		3.03	12.8	38	0.41	2.38		43	4.45		119.8	0.21	1.11	0.18
JS20265-125	GL	EPR	WANLESS, 2010; WANLESS, 2011; WANLESS, 2012	CALC; EMP; ICPMS; MC-ICP-MS; MS	9.06535	-104.199	55.6	1.66	10.7	4.89	13.6	8.3	3.64	0.41	0.2	0.19				32.73	31	50	0.05	46	11.31	7.09	1.98	23	9.21	9.42	2.39	11.1	14.3	1.1		6.33	24.6	29	1.73	5.08		31	7.54		96.3	0.45	1.72	0.74
DSDP054-0428-001-001/12	GL	EPR	Jenner and O'Neil, 2012	LA-ICP-MS	9.05	-105.44	50.82	1.51	9.9	7.28	14.75	12.13	2.71	0.14	0.15			15.4861	0.484635	11.1964	41.7626	316.688	0.0160121	83.4435	5.05683	3.17766	1.24533	17.953	4.2871	2.31483	1.11358	3.81937	4.93074	0.435777	0.509464	3.35344	9.98832	72.073	0.427167	1.81867	1.28397	44.0872	3.39176	1.16941	126.902	0.201299	0.769152	0.223527	0.00940245
DSDP054-0428-001-004/44	GL	EPR	Jenner and O'Neil, 2012	LA-ICP-MS	9.05	-105.44	50.82	1.47	9.8	7.27	14.74	12.15	2.72	0.12	0.15			15.2589	0.475013	11.0362	42.1588	314.399	0.0148398	83.1267	4.99495	3.08869	1.23519	17.9956	4.16557	2.2741	1.07638	3.83767	4.98371	0.42534	0.510857	3.2956	9.77044	73.615	0.432063	1.81284	1.29031	42.4516	3.31103	1.19002	126.948	0.211166	0.756247	0.210162	0.00806978
NHOCHEP-079-000	GL	EPRR30	Gale, 2013	DCP; MS-ID	9.05	-104.27	49.08	2.24	12.087	6.85	14.28	10.16	2.74	0.2		0.21		21.9		19.693		203		60	8.55	5.38	1.82		7.07								16.432	90				38.4	5.4		121
NHOCHEP-079-003	GL	EPRR30	Gale, 2013	ICP-MS	9.05	-104.27	49.8196	2.35439	12.2984	6.90422	14.2555	10.5401	2.69215	0.178814	0.268221	0.218551		21.189	1.13	19.011	43.8	205	0.02992	64.4	8.654	5.4864	1.833	18.85	6.8541	4.209	1.874	6.426	8.83	0.76		5.985	16.957	81.6	0.742	3.132	2.103	39.5	5.488		122.196	0.358	1.276	0.34
JS20267-009	GL	EPR	WANLESS, 2012	EMP; ICPMS	9.04741	-104.209	50.8	1.95	12	6.9	13.9	10.8	2.95	0.14	0.24	0.22				14.97	41	87	0.02	60	7.36	4.47	1.58	19	6.1	3.58	1.56	4.79	8.2	0.66		3.65	13.5	46	0.59	2.56		42	4.69		113.4	0.25	1.14	0.23
JS20267-016	GL	EPR	WANLESS, 2012	EMP; ICPMS	9.04467	-104.266	50.8	1.18	9.6	8.72	14.8	12.5	2.06	0.07	0.13	0.19				7.21	43	368	0.01	146	4.26	2.68	0.89	15	3.37	1.74	0.93	2.38	5.3	0.41		1.55	6.98	117	0.13	1.21		40	2.44		87.5	0.1	0.65	0.09
JS20267-018	GL	EPR	WANLESS, 2012	EMP; ICPMS	9.0394	-104.261	51.1	1.71	10.6	7.7	14.3	11.2	2.7	0.1	0.17	0.18				11.68	40	147	0.02	64	6.08	3.69	1.34	17	5.08	2.86	1.3	3.65	6.9	0.55		2.48	11.05	64	0.52	2.08		41	3.86		109	0.17	0.93	0.15
54-429A2-1W-51/53	GL	EPR	Shimizu et al., 2019	SIMS	9.0335	-106.764	49.6682	1.22334	9.91202	8.7176	14.305	13.2533	2.58778	0.0572956	0.089748	0.18574	0.153432	3.93011		9.01771	45.2741	383.041		95.4555	4.52864	2.86234	1.17391	15.399	4.03193	2.04954	0.999957	2.6559		0.376194		1.18011	8.39861	75.1564	0.396026	1.43756	0.319108	45.3864	3.0082		128.607	0.0815134	0.632657	0.0682708
JS20266-010	GL	EPR	WANLESS, 2012	EMP; ICPMS	9.03338	-104.21	51.1	1.93	11.5	6.97	13.9	11	2.89	0.14	0.21	0.21				16.46	44	150	0.02	65	7.71	4.68	1.66	21	6.4	3.9	1.61	5.17	8.5	0.7		3.87	14.7	57	0.68	2.77		46	5		121.5	0.27	1.19	0.22
JS20266-007	GL	EPR	WANLESS, 2012	EMP; ICPMS	9.03168	-104.206	51	2.36	13.5	6.16	13.2	9.7	3.18	0.18	0.25	0.25				14.95	38	9	0.02	50	6.92	4.27	1.49	17	5.78	3.49	1.46	4.84	7.7	0.63		3.84	13.1	47	0.58	2.47		36	4.49		98	0.27	1.07	0.23
DSDP054-0429-002-001/20	GL	EPR	Jenner and O'Neil, 2012	LA-ICP-MS	9.03	-106.76	49.77	1.22	9.26	7.88	15.23	12.66	2.61	0.07	0.1			3.87292	0.393194	7.79703	43.9909	389.74	0.00332368	81.5648	4.11559	2.55003	1.00674	17.173	3.39259	1.77412	0.859133	2.35225	4.4585	0.355665	0.375378	1.15065	7.51348	80.3684	0.394227	1.31985	0.320415	42.8529	2.62592	0.951596	120.148	0.0785247	0.61847	0.0744803	0.00528856
WASRAI2-023-003	GL	EPR	Shimizu et al., 2016	EMP; ICPMS; SIMS	9.03	-104.05	48.7774	1.038	8.656	9.426	17.2506	11.98	2.561	0.0661631	0.11769	0.163	0.149816	2.82		5.52	47.2	327.65		101.27	3.96	2.51	0.88		3.27	1.53	0.83	1.74	4.13	0.36		1.052	5.96	215.6	0.2303	1.03	0.2997	35	2.25		79.35	0.0733	0.55	0.0661
JS20267-023	GL	EPR	WANLESS, 2012	EMP; ICPMS	9.02889	-104.26	56	2.04	12	2.84	13	6.6	3.7	0.67	0.73	0.21				66.8	21	24	0.11	27	21.11	12.96	3.55	25	18.03	16	4.5	23.42	19.4	1.98		19.92	48.44	15	2.02	10.13		26	14.98		102.5	1.11	3.28	1.85
JS20266-005	GL	EPR	WANLESS, 2012	ICPMS	9.02826	-104.198														52.4	26	10	0.08	33	16.76	10.63	2.6	26	13.66	15.73	3.6	17.91	20.4	1.67		10.9	37.2	15	2.02	7.89		26	11.43		91.5	0.66	2.53	1.31
JS20266-001	GL	EPR	WANLESS, 2010; WANLESS, 2012	CALC; EMP; ICPMS; MC-ICP-MS	9.02484	-104.186	51	2	12.4	6.76	13.5	10.7	3.04	0.12	0.17	0.23				9.93	34	41	0.02	51	5.34	3.26	1.18	14	4.42	2.5	1.14	3.1	6	0.48		2.2	9.5	38	0.42	1.76		33	3.32		88.8	0.16	0.82	0.13
54-421-3-1W-39.5/41	GL	EPR	Shimizu et al., 2019	SIMS	9.0235	-106.061	50.0264	2.14931	13.3513	6.8972	12.8047	11.5255	2.69042	0.134126	0.185847	0.235102	0.347609	12.0439		16.176	47.0565	134.31		69.5354	7.5336	5.06931	1.81254	19.1363	7.19339	3.56644	1.69611	5.08228		0.668527		3.40637	14.9932	56.6597	0.584929	2.6591	1.21044	46.5907	5.13781		121.897	0.222799	1.12363	0.21706
54-421-4-1W-51/52.5	GL	EPR	Shimizu et al., 2019	SIMS	9.0235	-106.061	49.928	2.20026	13.8589	6.78927	12.5792	11.4071	2.66542	0.143269	0.188941	0.239707	0.471371	12.4684		17.5915	49.0807	119.64		70.2205	8.06968	4.93984	1.7983	19.255	7.25056	3.62127	1.74528	5.51692		0.749686		3.77803	15.257	65.7035	0.597408	2.88709	1.2828	45.48	5.28977		123.527	0.227645	1.18715	0.237617
JS20267-015	GL	EPR	WANLESS, 2012	EMP; ICPMS	9.01758	-104.214	51	2	11.8	6.97	13.8	10.8	2.86	0.14	0.21	0.21				14.13	40	139	0.02	58	7.04	4.27	1.49	18	5.82	3.46	1.5	4.5	7.9	0.64		3.42	13	51	0.77	2.44		41	4.47		107.6	0.22	1.07	0.21
54-420-14-1W-48.5/51	GL	EPR	Shimizu et al., 2019	SIMS	9.0017	-106.113	50.3788	2.00465	12.8179	6.99999	12.8685	11.7734	2.62641	0.129776	0.169804	0.230771	0.291833	11.2795		14.9905	46.3544	148.497		62.2432	7.14379	4.42239	1.7013	18.0313	6.19269	3.3353	1.47412	4.68677		0.666188		3.16662	13.6413	60.3913	0.56084	2.46833	1.11778	47.6595	4.64754		115.583	0.212074	1.0309	0.188385
WASRAI2-020-002	GL	EPR	Shimizu et al., 2016	EMP; ICPMS; SIMS	9	-104.37	50.8238	1.577	10.029	7.56	14.7171	12.29	2.673	0.131156	0.18067	0.203	0.220204	11.12		9.74	36.88	271.25		63.3	5.18	3.2	1.14		4.43	2.27	1.09	3.32	5.17	0.46		2.495	9.17	63.12	0.3764	1.66	1.0277	36.62	3.15		83.53	0.1672	0.74	0.1645
WASRAI2-020-003	GL	EPR	Shimizu et al., 2016	EMP; ICPMS; SIMS	9	-104.37	50.7936	2.101	11.725	6.713	13.9139	11.25	2.889	0.1816	0.25057	0.235	0.360844	21.66		15.78	38.18	104.54		58.5	7.31	4.61	1.55		6.29	3.55	1.54	5.57	6.68	0.66		4.602	13.91	45.56	0.5699	2.59	2.0308	36.58	4.73		89.61	0.3042	1.08	0.3192
NHOCHEP-078-001	GL	EPRR30	Mallick et al., 2019	ICP-MS	8.977	-104.267	50.2163	1.58154	10.9489	7.52489	14.5562	11.6852	2.59896	0.135992	0.15211	0.19744		15.0369	0.615905	12.511	42.7338	215.573	0.0102385	79.0788	6.24021	3.77449	1.32089	17.4288	5.35904	2.82537	1.34627	4.24352	7.07644	0.581222		3.55834	11.0831	53.3341	0.537932	2.13568	1.39883	45.3737	3.7627		122.083	0.23251	0.930039	0.231659
NHOCHEP-078-006		EPR	Mallick et al., 2019	ICP-MS	8.977	-104.267												5.56325	0.590551	10.8039	42.3742	277.514		75.8369	5.80072	3.43361	1.28185	16.8866	5.02469	2.6551	1.2376	3.29185	6.48033	0.52516		1.88704	10.4335	99.1214	0.463539	1.94108	0.476299	43.6184	3.54177		136.302	0.136129	0.861486	0.116739
JS20267-062	GL	EPR	WANLESS, 2012	EMP; ICPMS	8.97645	-104.265	50.7	1.35	9.4	8.34	14.6	12	2.46	0.08	0.14	0.18				8.95	40	359	0.01	78	4.74	2.9	1.07	15	3.93	2.09	1.01	2.86	5.4	0.43		2	8.39	72	0.24	1.54		40	2.95		95.9	0.14	0.73	0.12
JS20267-063	GL	EPR	WANLESS, 2012	EMP; ICPMS	8.97336	-104.266	50.1	1.43	9.9	8.1	14	12.1	2.41	0.09	0.16	0.2				9.02	38	339	0.02	73	4.9	2.99	1.11	15	4.07	2.17	1.06	2.9	5.6	0.44		2.16	8.63	66	0.41	1.59		39	3.03		96.1	0.15	0.75	0.14
WASRAI2-024-001	GL	EPR	Shimizu et al., 2016	EMP; ICPMS; SIMS	8.97	-103.87	50.864	1.517	10.342	7.479	14.6991	12.38	2.871	0.062425	0.1215	0.176	0.215823	2.56		8.46	43.46	207.33		79.98	5.67	3.63	1.24		4.89	2.36	1.24	2.6	5.43	0.5		1.26	9.1	54.59	0.3606	1.57	0.2378	43.32	3.39		82.13	0.0903	0.83	0.0722
WASRAI2-024-003	GL	EPR	Shimizu et al., 2016	EMP; ICPMS; SIMS	8.97	-103.87	50.8434	2.233	11.788	6.608	13.8514	11.13	2.957	0.1895	0.2574	0.215	0.380343	15.87		16.36	41.81	111.5		63.1	8.05	5.02	1.71		6.99	3.81	1.7	5.54	7.51	0.72		4.186	15.08	55.05	0.5988	2.73	1.6513	41.42	5.03		90.81	0.2728	1.15	0.2754
JS20267-064	GL	EPR	WANLESS, 2012	EMP; ICPMS	8.96512	-104.26	49.7	2.4	10.8	6.46	14.7	10.2	3.19	0.59	0.41	0.19				36.58	43	240	0.12	66	7.27	4.18	2	25	6.87	4.7	1.48	15.43	7.9	0.6		21.36	22.53	113	1.86	4.96		41	5.96		327	1.37	1.17	1.42
JS20267-068	GL	EPR	WANLESS, 2012	EMP; ICPMS	8.95865	-104.257	50.7	2.02	11.9	6.95	13.6	10.3	2.86	0.12	0.22	0.21				14.93	43	80	0.01	56	7.67	4.68	1.6	19	6.15	3.56	1.61	4.8	8.2	0.72		3.22	13.42	48	0.44	2.47		42	4.72		116.5	0.22	1.16	0.18
JS20267-069	GL	EPR	WANLESS, 2012	EMP; ICPMS	8.95774	-104.257	50.8	2.04	12	6.97	13.5	10.3	2.88	0.12	0.21	0.21				14.46	42	71	0.02	56	7.14	4.36	1.55	19	5.89	3.41	1.5	4.52	7.7	0.65		3.13	13.23	47	0.39	2.47		41	4.58		106.4	0.22	1.1	0.18
NHOCHEP-076-004	GL	EPRR30	Gale, 2013	DCP; MS-ID	8.942	-104.251	49.8757	1.44509	9.57272	8.07846	15.4544	12.1428	2.64933	0.102361	0.14752	0.178629		10		10.476		325		74	5.46	3.43	1.24		4.44								9.4	92				40.4	3.29		124
NHOCHEP-076-006		EPR	Mallick et al., 2019	ICP-MS	8.942	-104.251												14.4789	0.604804	12.341	42.4014	216.197	0.0104048	78.6157	6.17817	3.71599	1.31106	17.2932	5.31338	2.81387	1.32507	4.16583	6.9997	0.571472		3.5198	10.9759	54.0235	0.524597	2.09829	1.36824	44.7214	3.70713		120.238	0.227861	0.916558	0.226024
NHOCHEP-076-011		EPR	Mallick et al., 2019	ICP-MS	8.942	-104.251												20.0152	0.645306	13.0886	44.909	217.742	0.0208685	80.5155	6.15582	3.6848	1.28387	17.3524	5.29247	2.74449	1.3331	4.63313	6.82599	0.577812		4.39125	11.1378	86.4508	0.469637	2.17115	1.93226	43.4874	3.71796		115.419	0.271023	0.9027	0.283332
WASRAI2-018-003	GL	EPR	Shimizu et al., 2016	EMP; ICPMS; SIMS	8.93	-104.46	50.5319	1.801	9.316	7.419	15.8614	11.53	3.114	0.46415	0.35575	0.189	0.463436	99.48		24.08	39.05	246.73		77.17	5.28	3.14	1.46		5.01	3.2	1.08	10.61	5.22	0.42		13.697	15.65	74.04	0.8717	3.32	8.0055	38.21	4.24		199.79	0.7933	0.8	0.9693
WASRAI2-018-006	GL	EPR	Shimizu et al., 2016	EMP; ICPMS; SIMS	8.93	-104.46	50.3453	2.109	9.569	7.106	16.1742	10.52	3.353	0.515367	0.40447	0.189	0.715317	84.5		29.06	36.24	200.66		48.59	6.89	4.29	1.76		6.42	4.18	1.43	12.03	6.05	0.59		14.066	19.4	103.36	1.0833	4.1	6.6361	36.24	5.31		180.89	0.8393	1.05	0.9522
NHOCHEP-077-001	GL	EPRR30	Gale, 2013	DCP; MS-ID	8.925	-104.268	49.6919	1.45056	9.78829	8.28031	15.5533	11.675	2.84069	0.0805869	0.143042	0.176284		6.7		10.899		280		72	5.5	3.5	1.51										10.217	113				39	3.51		134
NHOCHEP-077-002		EPR	Mallick et al., 2019	ICP-MS	8.925	-104.268												5.46674	0.586691	10.6838	41.045	273.002		74.9704	5.70091	3.40106	1.27606	16.591	4.97897	2.61439	1.22591	3.25155	6.36994	0.516827		1.86286	10.2811	91.2424	0.44717	1.91982	0.447703	43.11	3.51839		134.077	0.13333	0.852051	0.116482
NHOCHEP-077-004	GL	EPRR30	Gale, 2013	DCP	8.925	-104.268	49.7697	1.46233	9.85409	8.0882	15.531	11.6886	2.88432	0.0816888	0.143208	0.17548		6.9				283		76														106				39.1			133
WASRAI2-017-002	GL	EPR	Shimizu et al., 2016	EMP; ICPMS; SIMS	8.91	-104.57	50.1018	2.341	10.151	6.192	15.1481	10.69	3.408	0.75662	0.41648	0.203	0.69451	170.54		35.48	35.96	114.86		67.15	6.25	3.6	1.83		6.21	4.19	1.26	16.11	5.88	0.46		22.166	21.85	45.88	1.2462	4.8	12.4074	38.57	5.48		308.09	1.2976	0.98	1.5201
WASRAI2-022-001	GL	EPR	Shimizu et al., 2016	EMP; ICPMS; SIMS	8.9	-104.1	51.08	1.434	10.111	7.726	14.5913	12.18	2.623	0.0730249	0.15513	0.208	0.179616	5.54		8.56	40.12	206.08		74.56	5.19	3.31	1.1		4.4	2.14	1.1	2.68	5.23	0.46		1.769	8.6	51.2	0.3422	1.53	0.4878	37.91	3.09		71.78	0.1237	0.75	0.1064
WASRAI2-021-005	GL	EPR	Shimizu et al., 2016	EMP; ICPMS; SIMS	8.89	-104.14	50.9952	1.48	9.656	8.049	15.2365	11.97	2.564	0.12422	0.16546	0.187	0.214247	9.79		9.76	37.99	288.9		67.12	5.04	3.14	1.12		4.34	2.21	1.04	3.29	4.88	0.44		2.621	8.92	81.89	0.3719	1.65	0.8772	35.41	3.07		84.98	0.1744	0.73	0.1556
WASRAI2-025-001	GL	EPR	Shimizu et al., 2016	EMP; ICPMS; SIMS	8.88	-103.79	51.2429	1.256	8.898	8.26	15.5094	12.27	2.747	0.0765595	0.14014	0.171	0.157712	3.17		7.81	40.77	348.69		85.11	4.32	2.75	1		3.81	1.91	0.92	2.45	4.41	0.38		1.345	7.68	78.51	0.3207	1.38	0.3139	38.38	2.66		93.37	0.0904	0.63	0.0785
WASRAI2-016-001	GL	EPR	Shimizu et al., 2016	EMP; ICPMS; SIMS	8.84	-104.57	50.316	1.62	10.156	7.714	15.0566	11.69	2.718	0.134933	0.18193	0.167	0.253869	15.38		11.81	39.54	283.28		69.85	5.77	3.67	1.28		4.94	2.66	1.23	4.12	5.54	0.51		3.194	10.71	85.96	0.4501	2	1.4112	40.37	3.69		92.45	0.2069	0.84	0.2206
NHOCHEP-075-001	GL	EPRR30	Gale, 2013	ICP-MS	8.837	-104.228	49.4609	2.56797	11.4669	5.85537	14.4686	10.2419	3.36734	0.70944	0.398685	0.197844		148.791	1.89	38.94	36.3	75	0.167	104.7	7.922	4.72331	2.164	20.62	7.16565	5.174	1.632	16.787	8.27	0.655		23.403	24.491	37.8	1.356	5.241	12.394		6.618		266.846	1.377	1.282	1.508
NHOCHEP-075-003		EPR	Mallick et al., 2019	ICP-MS	8.837	-104.228												19.0861	0.711812	13.4593	42.0836	145.573	0.0160139	83.9087	6.21434	3.68189	1.3379	17.1399	5.34372	2.83957	1.31858	4.72888	6.72802	0.562194		4.33195	11.409	50.7028	0.528839	2.22742	1.807	46.9145	3.79717		132.792	0.277013	0.911438	0.275453
WASRAI2-028-002	GL	EPR	Shimizu et al., 2016	EMP; ICPMS; SIMS	8.81	-103.9	50.3097	1.195	9.14	8.671	15.8315	12.54	2.542	0.0523744	0.10239	0.182	0.12583	1.88		6.48	43.69	357.56		87.59	4.43	2.72	0.97		3.75	1.72	0.93	1.93	4.57	0.38		0.939	6.9	98.18	0.2656	1.19	0.1653	37.71	2.59		84.43	0.0643	0.63	0.0502
WASRAI2-015-001	GL	EPR	Shimizu et al., 2016	EMP; ICPMS; SIMS	8.76	-104.54	48.3567	2.467	8.859	6.286	18.267	8.76	4.021	1.43157	0.65856	0.136	1.1038	316.49		63.69	31.82	93.68		32.24	5.83	3.03	2.29		6.71	5.87	1.11	30.32	6.81	0.37		44.167	33.7	99.96	2.1513	7.98	23.7017	24.22	7.22		537.16	2.5698	0.99	2.9947
NHOCHEP-074-001	GL	EPRR30	Gale, 2013	ICP-MS	8.737	-104.218	49.8516	1.73152	10.7032	7.44955	15.3118	11.1643	2.75835	0.177178	0.200332	0.188252		22.277	0.79	15.257	40.6	279	0.033	88.9	6.485	4.12256	1.455	17.59	5.30379	3.201	1.394	5.343	6.44	0.587		4.479	12.693	77.4	0.629	2.482	2.044	41.9	4.299		135.486	0.29	0.992	0.288
WASRAI2-029-001	GL	EPR	Shimizu et al., 2016	EMP; ICPMS; SIMS	8.7	-104.08	50.032	1.513	8.93	8.501	16.3598	11.71	2.649	0.164033	0.17927	0.16	0.253014	14.64		11.68	39.92	316.87		65.53	4.75	2.93	1.11		4.26	2.19	1	4.15	4.72	0.4		4.031	9.63	146.03	0.4134	1.84	1.4677	33.55	3.08		104.4	0.2324	0.69	0.2222
NHOCHEP-073-001	GL	EPRR30	Gale, 2013; RYAN, 1987	DCP	8.642	-104.203	56.3079	1.51752	10.1704	3.68397	14.1768	7.09839	4.05337	0.908514	0.34843	0.169722		88				88		51									17.1					30				24.5			117
NHOCHEP-073-002	GL	EPRR30	Gale, 2013; RYAN, 1987; RYAN, 1993	DCP; MS-ID	8.642	-104.203	56.6	1.44	9.761	3.65	14.25	7.25	4.01	0.9	0.281	0.164		81		59.747		93		115	17.232	10.56	2.68		13.131				16.9				40.245	28				23.9	11.525		118
NHOCHEP-073-004	GL	EPRR30	Gale, 2013; RYAN, 1987	DCP; MS-ID	8.642	-104.203	54.9	1.67	10.523	4.39	14.15	7.91	3.73	0.72	0.245	0.18		66		51.944		83		52	15.647	10.023	2.543		12.156				15				35.888	31.9				28.9	10.505		118
NHOCHEP-073-006	GL	EPRR30	Gale, 2013; RYAN, 1987	DCP; MS-ID	8.642	-104.203	60.91	1.36	9.224	1.93	13.55	4.93	4.72	1.29	0.318	0.154		127		85.004		36		31	22.22	14.81	3.29						24				55.66	15				16.8	15.64		102
WASVNTR-020-003	GL	EPRR30	Gale, 2013	ICP-MS	8.6363	-104.194													4.45		45.6	314		69.6									19.12			22.76		146.8			20.03				87.9
NHOCHEP-072-001	GL	EPRR30	Gale, 2013	ICP-MS	8.613	-104.213	49.7541	2.00427	10.9922	6.96961	15.0068	10.7767	2.90065	0.365602	0.293086	0.192369		60.5	1.29	23.346	40.9	251	0.06692	63.3	7.505	4.58476	1.759	18.94	6.48396	4.014	1.592	9.231	8.47	0.658		10.524	17.137	61.2	0.888	3.494	5.346		4.861		172.311	0.629	1.176	0.707
NHOCHEP-072-003	GL	EPRR30	Mallick et al., 2019; Gale, 2013	ICP-MS	8.613	-104.213	49.9741	1.50427	10.4643	7.57183	15.0932	11.7111	2.73596	0.162542	0.151437	0.189801		19.895	0.591797	12.4826	42.7953	212.314	0.0225905	84.6688	5.76642	3.49463	1.2961	17.6587	5.0243	2.71943	1.24366	4.38298	6.54984	0.52788		4.22146	10.9553	59.4707	0.485714	2.06306	1.84949	42.5461	3.57746		133.578	0.268205	0.8749	0.266024
NHOCHEP-072-005		EPR	Mallick et al., 2019	ICP-MS	8.613	-104.213												18.7091	0.719369	14.3489	42.9552	161.343	0.0145735	78.2784	6.85399	4.13165	1.4163	17.8892	5.92971	3.21923	1.50418	4.95914	7.74068	0.64316		4.57118	12.5214	43.1328	0.601481	2.41329	1.95748	45.2487	4.19745		115.057	0.290114	1.01744	0.305725
NHOCHEP-072-006		EPR	Mallick et al., 2019	ICP-MS	8.613	-104.213												18.7516	0.729105	14.2993	42.8354	177.546	0.015941	77.2989	6.86354	4.13105	1.41718	17.9741	5.91789	3.21024	1.49115	4.93955	7.76725	0.638949		4.53841	12.3407	43.7756	0.53071	2.40835	1.9273	45.571	4.15454		116.076	0.289663	1.01763	0.302182
WASSIQR-005-002	GL	EPRR30	Gale, 2013	ICP-MS	8.587	-104.288	50.7988	1.67381	10.5942	7.06814	14.4262	11.4105	2.98257	0.199781	0.149836			23.69		14.31	43	146	0.0307	76	5.77	3.42	1.41		5.03	2.92	1.26	5.13		0.49		4.99	11.73	50	0.62	2.26	2.13		3.67		153	0.322	0.88	0.328
NHOCHEP-070-001	GL	EPRR30	Gale, 2013	ICP-MS	8.554	-104.204	50.201	1.49899	10.5332	7.44464	15.01	11.5694	2.76659	0.162977	0.181086	0.189134		20.257	0.8	12.641	42.9	229	0.02738	86.9	5.707	3.6159	1.344	17.89	4.80531	2.734	1.225	4.549	6.98	0.514		4.094	10.885	54.1	0.588	2.07	1.85		3.537		131.465	0.259	0.88	0.278
NHOCHEP-070-002	GL	EPRR30	Gale, 2013	DCP	8.554	-104.204	50.5042	1.49493	10.5503	7.43423	14.6664	11.616	2.77773	0.163634	0.158583	0.190906		20.5				218		82														64				41.2			132
NHOCHEP-071-001		EPR	Mallick et al., 2019	ICP-MS	8.513	-104.198	50.4308	1.59011	10.6628	7.22596	14.7136	11.4931	2.86824	0.187191	0.155992	0.193229		17.8979		11.7297	33.5896	138.806	0.0245436	59.7138	4.76475	3.07553	1.09718	13.6146	3.8726	2.28655	1.03799	4.12486	6.18613	0.422424		3.97814	9.72676	40.894	0.38944	1.89963	1.80173	35.5532	3.19899		112.955	0.228406	0.722739	0.255617
NHOCHEP-071-004	GL	EPRR30	Gale, 2013	ICP-MS	8.513	-104.198	50.2146	1.31142	9.4779	8.32393	15.2059	12.1276	2.6049	0.101645	0.118586	0.16044		16.774	0.67	10.624	43	311	0.023	88.2	4.821	3.0503	1.168	16.39	3.94599	2.292	1.044	3.735	5.94	0.442		3.133	9.209	80.3	0.464	1.72	1.371		3.041		133.352	0.202	0.741	0.208
NHOCHEP-063-001	GL	EPRR30	Gale, 2013	ICP-MS	8.446	-104.185	49.1	1.62	9.73	7.58	15.5	11.35	2.83	0.295	0.25	0.177		55.361	1.07	20.092	41	263	0.075	75.6	5.618	3.49492	1.462	18.02	4.89552	3.091	1.188	7.615	6.43	0.495		8.43	13.688	87.7	0.812	2.764	5.136		3.953		217.51	0.505	0.881	0.583
NHOCHEP-063-004		EPR	Mallick et al., 2019	ICP-MS	8.446	-104.185												51.1667	0.840686	18.8768	40.7211	258.54	0.0681352	73.4752	5.67379	3.3831	1.41093	18.0787	5.19284	3.11813	1.21843	7.48423	6.17547	0.505207		8.71106	13.76	86.3076	1.08292	2.82849	5.08814	39.5806	3.99828		193.739	0.519543	0.891731	0.593555
NHOCHEP-063-007		EPR	Mallick et al., 2019	ICP-MS	8.446	-104.185												51.3144	0.825092	18.8364	40.7282	258.281	0.0695259	73.6158	5.71053	3.39768	1.42295	18.377	5.22118	3.13811	1.21782	7.48715	6.3054	0.506247		8.70063	13.7921	86.7482	0.677911	2.82179	5.11249	39.7461	3.98807		195.459	0.518285	0.891878	0.591514
NHOCHEP-069-001	GL	EPRR30	Gale, 2013	DCP	8.442	-104.183	49.6938	1.53444	10.5575	7.32118	15.545	11.6337	2.75798	0.16247	0.161467	0.189548		22.1				198		123														60				41.3			133
NHOCHEP-066-001	GL	EPRR30	Gale, 2013	DCP	8.41	-104.177	49.7124	1.52222	10.8268	7.45085	15.112	11.657	2.78405	0.162236	0.138201	0.191279		20.6				197		82														60				41.4			133
NHOCHEP-066-003	GL	EPR	Dixon, 2017; Mallick, 2019; GALE, 2013; SALTERS, 2011	CALC; EMP; MC-ICP-MS; EA	8.41	-104.177	51.32	1.596	10.538	7.492	14.444	11.612	2.757	0.175	0.145	0.199	0.19	20.3924	0.623649	12.5519		189.77	0.0250289		5.69	3.44573	1.30181	17.7318	4.97243	2.68188	1.23923	4.41957	6.48637	0.519235		4.05618	10.9584		0.696113	2.0782	1.90574	43.0324	3.55539		137.126	0.258042	0.869108	0.270503
WASSIQR-003-001	GL	EPR	COTTRELL, 2013; NATLAND, 1980	EMP; ICPMS	8.408	-103.925	50.17	1.18	9.23	8.46	16.04	12.38	2.15	0.09	0.11			2.4	0.273	3.98	42.5	412	0.001	83.2	4.27	2.73	0.832		3.55	1.42	0.97	1.25	4.86	0.408		0.817	4.92	133.9	0.178	0.812	0.19	39.1	2.1		56.3	0.057	0.644	0.056
WASSIQR-003-003	GL	EPR	COTTRELL, 2013; NATLAND, 1980	EMP; ICPMS	8.408	-103.925	50.58	1.21	9.25	8.53	15.97	12.34	2.17	0.08	0.11			2.5	0.172	4.29	46	458	0.004	88.6	3.89	2.51	0.827		3.23	1.25	0.877	1.23	5.28	0.361		0.834	4.77	144.8	0.199	0.796	0.21	37	2.08		56.6	0.053	0.589	0.047
NHOCHEP-067-001	GL	EPRR30	Gale, 2013	DCP	8.4	-104.175	49.2	1.6	9.979	7.35	15.3	11.6	2.84	0.222	0.164	0.181		34.7				256		78														71				41.4			164
NHOCHEP-067-003	GL	EPRR30	Gale, 2013	ICP-MS	8.4	-104.175	50.2679	1.68584	10.2072	7.53919	14.5511	11.8355	2.91875	0.192271	0.153618	0.157583		33.93	0.93	15.587	40.7	263	0.04123	74.9	5.652	3.57144	1.39	17.8	4.89459	2.935	1.216	5.936	6.46	0.49		6.095	12.197	60.6	0.626	2.456	3.18		3.831		162.901	0.377	0.9	0.413
WASRAI2-013-004	GL	EPR	Shimizu et al., 2016	EMP; ICPMS; SIMS	8.4	-104.07	49.0135	1.333	8.794	9.002	17.2414	11.31	2.881	0.130067	0.2021	0.177	0.264082	15.46		11.97	42.9	250.98		72.08	4.32	2.68	1.13		3.83	2.2	0.91	4.2	4.07	0.37		3.265	9.65	166.24	0.4847	1.88	1.282	34.82	3.03		160.21	0.2127	0.64	0.2101
WASRAI2-009-001	GL	EPRR32	NIU, 1997	ICP-MS	8.392	-103.525	49.6636	1.48173	9.23646	8.82382	14.9848	12.5848	2.39023	0.109901	0.169847	0.189829		5.99	0.43	10.66	47.4	332	0.007	82.6	4.89	2.96	1.19	16.9	4.3	2.349	1.04	3.29	5.79	0.42		2.514	9.53	99.1	0.371	1.81	0.67	39.7	3.15		115	0.171	0.75	0.135
WASRAI2-009-012	GL	EPR	Shimizu et al., 2016	EMP; ICPMS; SIMS	8.39	-103.52	50.4369	1.482	9.817	7.919	14.9168	12.28	2.503	0.1139	0.15472	0.198	0.227899	6.86		9.81	39.76	354.05		79.33	5.34	3.33	1.15		4.58	2.41	1.16	3.15	5.41	0.47		2.333	9.29	65	0.3933	1.68	0.6564	41.67	3.3		81.76	0.1608	0.79	0.1366
WASSIQR-003	GL	EPRR31	Gale, 2013	ICP-MS	8.383	-103.953	49.4724	1.16406	9.26228	9.13183	15.9556	12.1423	2.2378	0.0672343	0.10336	0.162567		3.89	0.24	4.21	43.9	425		88.9	4.11	2.57	0.85	15.1	3.29	1.39	0.92	1.18	5.33	0.39		0.85	4.88	104.4	0.16	0.79	0.26		2.07		65.3	0.06	0.59	0.048
WASSIQR-007-004	GL	EPR	Jenner and O'Neil, 2012	LA-ICP-MS	8.38	-103.68	48.48	1.44	10.08	8.06	17.11	11.16	2.82	0.08	0.08			4.96199	0.470567	9.77566	47.7398	285.431	0.0073579	84.1811	4.39098	2.66243	1.17882	17.7338	3.55795	2.00652	0.946023	2.93095	4.70296	0.397615	0.437848	1.60538	8.62125	147.406	0.404605	1.57067	0.477079	38.9339	2.87358	0.919755	156.514	0.108342	0.656657	0.0931416	0.00745343
WASSIQR-007-006	GL	EPR	Jenner and O'Neil, 2012	LA-ICP-MS	8.38	-103.68	50.46	1.21	8.9	8.57	16.56	12.03	2.46	0.06	0.08			2.2318	0.260973	5.54241	44.2608	359.105	0.00274005	81.4621	3.89952	2.50226	0.976868	16.4979	3.15308	1.56455	0.856226	1.48863	5.18905	0.32909	0.341895	0.834138	6.09987	150.249	0.257885	1.05094	0.177862	34.0999	2.43858	0.759337	83.9501	0.0508589	0.585939	0.0434293	0.00452847
WASSIQR-007-007	GL	EPR	Jenner and O'Neil, 2012	LA-ICP-MS	8.38	-103.68	48.81	1.43	10.11	8	16.91	11.33	2.81	0.09	0.1			4.93327	0.534362	9.89633	47.6635	291.672	0.00510937	85.5867	4.86959	3.03573	1.19791	18.6717	4.04479	2.24504	1.04901	3.19841	4.48529	0.433406	0.409802	1.64809	9.20815	150.726	0.448139	1.66178	0.435894	43.9212	3.15043	1.1126	164.718	0.112926	0.714469	0.105047	0.00879294
WASSIQR-007-008	GL	EPR	Jenner and O'Neil, 2012	LA-ICP-MS	8.38	-103.68	50.17	1.23	8.81	8.65	16.76	12.23	2.46	0.07	0.1			2.18491	0.269583	5.50125	44.7324	372.902	0.00166686	78.3262	4.35111	2.73488	1.00664	17.5111	3.67463	1.77263	0.956587	1.59884	4.74429	0.368404	0.3146	0.832818	6.71867	155.986	0.263059	1.09674	0.196062	38.484	2.62759	0.949488	86.66	0.0551717	0.637745	0.0522116	0.00303461
WASSIQR-007-009	GL	EPR	Jenner and O'Neil, 2012	LA-ICP-MS	8.38	-103.68	48.73	1.45	10.07	8.09	16.9	11.19	2.8	0.08	0.1			4.9928	0.483983	9.9639	48.2098	301.226	0.00471787	86.2132	4.78291	2.93551	1.19136	18.8828	4.00484	2.26838	1.0338	3.16943	4.40672	0.433524	0.42182	1.63614	9.25765	153.297	0.433007	1.69637	0.425742	44.5541	3.12451	1.15416	164.856	0.100683	0.69592	0.106197	0.00878104
WASSIQR-007-G3	GL	EPR	Jenner and O'Neil, 2012	LA-ICP-MS	8.38	-103.68	49.07	1.45	10.39	7.98	17.11	11.52	2.86	0.09	0.09			5.08939	0.50082	9.9508	47.8885	297.806	0.00313857	86.0013	4.73439	2.96003	1.18999	19.0418	3.95054	2.21598	1.01913	3.17254	4.40519	0.423634	0.403878	1.65077	9.14348	149.817	0.470657	1.67806	0.431052	43.5768	3.08528	1.12828	165.922	0.110463	0.721134	0.112139	0.00750829
ALV2384-010	GL	EPR	HAYS, 2004; KENDRICK, 2017; PERFIT, 1996	EMP; FTIR; LA-ICPMS; MS; SIMS	8.3783	-103.674	49.15	1.2	8.22	8.75	16.92	12.08	2.31	0.04	0.23	0.14	0.085	1.4		5.1					4	2.4	0.98		3.3	1.6		1.3		0.33		0.64	6.1		0.26	0.99	0.14		2.4		85	0.05	0.61
ALV2384-009	GL	EPR	AREVALO JR, 2008; HAYS, 2004; KENDRICK, 2017; MICHAEL, 2015	EMP; FTIR; ICPMS; LA-ICPMS; MS; SIMS; XRF	8.3772	-103.674	49.37	1.06	7.92	9.45	17.11	12.16	2.44	0.03	0.03	0.19	0.075	1.3		4.7	51	924		69	3.8	2.4	0.94	12	3.2	1.5	0.81	1.2		0.32		0.56	5.9	547	0.26	0.93	0.13	25	2.4		82	0.04	0.58
AII0125-25-020-001	GL	EPR	KENDRICK, 2017	EMP; FTIR; LA-ICPMS; MS; SIMS	8.3732	-103.66	48.71	1.04		9.03	17.4	12.11	2.2	0.05	0.21	0.13	0.064	1.1		4.1					3.7	2.3	0.87		3	1.4		1.1		0.31		0.47	5.3		0.22	0.84	0.11		2.2		77	0.03	0.55
AII0125-25-020-013	GL	EPR	KENDRICK, 2017	EMP; FTIR; LA-ICPMS; MS; SIMS	8.3732	-103.66	48.82	0.98		9.28	17.23	12.43	2.35	0.02	0.02	0.14	0.065	1.1		4.2					3.7	2.3	0.9		3.1	1.4		1.1		0.31		0.49	5.3		0.22	0.86	0.11		2.2		79	0.03	0.55
AII0125-25-020-015	GL	EPR	KENDRICK, 2017	EMP; FTIR; LA-ICPMS; MS; SIMS	8.3732	-103.66	48.99	0.97		9.46	17.42	12.3	2.37	0.03	0.03	0.13	0.065	1.1		4.1					3.7	2.2	0.89		3	1.4		1.1		0.31		0.47	5.3		0.22	0.83	0.1		2.2		78	0.03	0.54
AII0125-25-020-032	GL	EPR	KENDRICK, 2017	EMP; FTIR; LA-ICPMS; MS; SIMS	8.3732	-103.66	49.14	0.97		9.55	17.15	12.34	2.37	0.02	0.02	0.15	0.063	1.1		4.1					3.6	2.3	0.88		3	1.4		1.1		0.3		0.47	5.3		0.22	0.84	0.1		2.2		78	0.03	0.54
AII0125-25-020-040	GL	EPR	KENDRICK, 2017	EMP; FTIR; LA-ICPMS; MS; SIMS	8.3732	-103.66	49.14	0.97		9.38	17.25	12.51	2.37	0.02	0.02	0.17	0.065	1.1		4.2					3.7	2.3	0.9		3	1.4		1.1		0.31		0.48	5.3		0.21	0.84	0.09		2.2		78	0.03	0.55
ALV2384-003	GL	EPR	AREVALO JR, 2008; COOPER, 2009; GOSS, 2010; HAYS, 2004; KENDRICK, 2017; LUNDSTROM, 1999; MARSCHALL, 2017; SHIMIZU, 2019; SIMS, 2002	CALC; DCP; EMP; FTIR; ICPMS; LA-ICPMS; MC-ICP-MS; MS; SIMS; TIMS	8.3713	-103.662	49.08	0.99	8.04	9.58	17.12	12.36	2.33	0.03	0.03	0.17	0.063	1.1	0.19	4.2	43.2	397	0.002	81.8	3.7	2.3	0.91	11	3.1	1.4	0.731	1.1	3.7	0.31	0.7	0.49	5.5	196.9	0.22	0.85	0.12	32.4	2.2		80	0.03	0.56
ALV2384-006	GL	EPR	COOPER, 2009; GRAHAM, 2016; HAYS, 2004; LE ROUX, 2006; MARSCHALL, 2017; MICHAEL, 2015; SIMS, 2002	CALC; EMP; FTIR; ICPMS; IMP; LA-ICPMS; MC-ICP-MS; MS; SIMS; TIMS	8.3713	-103.669	49.25	0.99	8.29	9.63	16.98	12.63	2.4	0.0245	0.05	0.18	0.06	1.2	0.22	3.51	39.9	337	0.001	80	3.31	2.01	0.78	12	2.58	1.41	0.696	0.9	3.9	0.285		0.41	4.56	136	0.13	0.71	0.1	34.2	1.89	0.9	71	0.033	0.463	0.025
WASRAI2-012-003	GL	EPR	Shimizu et al., 2016	EMP; ICPMS; SIMS	8.37	-104.65	49.334	1.354	8.866	8.979	17.2667	11.58	2.918	0.138	0.23283	0.215	0.272756	15.75		11.99	42.79	253.38		71.31	4.37	2.69	1.13		3.91	2.22	0.92	4.29	4.1	0.36		3.366	9.78	164.65	0.4705	1.91	1.2794	35.21	2.97		161.68	0.2204	0.65	0.2107
WASSIQR-008-001	GL	EPR	Jenner and O'Neil, 2012	LA-ICP-MS	8.37	-104.02	49.55	2.67	9.96	5.67	16.78	9.51	3.62	1.09	0.44			258.529	1.62317	50.5602	34.1328	119.945	0.223525	46.0169	5.91409	3.19382	2.11689	21.3642	6.19231	4.82583	1.18675	22.7656	7.18446	0.42913	2.39987	34.7982	27.1506	66.3156	1.83836	6.29734	20.2595	26.4333	6.49406	2.0276	405.478	1.90517	0.955308	2.15622	0.0483193
WASSIQR-008-002	GL	EPR	GRAHAM, 1988; JENNER, 2012	LA-ICP-MS	8.37	-104.02	49.55	2.73	9.82	5.81	16.73	9.54	3.62	1.1	0.42			281.203	1.79453	52.0801	35.2424	123.208	0.224553	46.8216	6.22138	3.4986	2.23669	22.2991	6.74203	5.33076	1.24696	24.7769	6.74834	0.443151	2.33516	35.7528	29.5209	70.9666	1.90778	6.69554	20.8273	29.5431	6.91764	2.16416	456.243	2.02307	1.04165	2.42489	0.0440106
WASSIQR-008-003	GL	EPR	CARLSON, 1980; KYSER, 1982; MACDOUGALL, 1986; Jenner and O'Neil, 2012	LA-ICP-MS	8.37	-104.02	49.71	2.87	9.87	5.86	16.68	9.56	3.66	1.11	0.45			256.59	1.68474	50.1166	34.601	115.866	0.229348	46.6876	5.68093	3.19166	2.10838	21.4745	6.10433	4.89997	1.13156	23.0489	7.43745	0.420337	2.4088	34.9723	26.9937	69.76	1.80973	6.20059	20.296	26.7319	6.70634	1.96031	416.007	1.88987	0.930692	2.21287	0.0505201
NHOCHEP-061-001	GL	EPRR33	Dixon, 2017; Mallick, 2019; COTTRELL, 2011; GALE, 2013; SALTERS, 2011	CALC; DCP; FTIR; MC-ICP-MS; Unknown	8.36	-102.893	49.6491	1.47741	10.1047	8.01018	15.4977	11.8193	2.71361	0.0844235	0.13166	0.185933	0.16	5.93818	0.502563	9.68255		340.461	0.00514524	80	5.68345	3.47841	1.23097	17.1425	4.85	2.54563	1.23765	2.94631	6.4146	0.52382		2.06861	9.75684	141	0.342246	1.74025	0.497618	44.3453	3.37313		117.469	0.144295	0.861911	0.110727
NHOCHEP-061-003	GL	EPRR33	Gale, 2013	ICP-MS	8.36	-102.893	50.4393	1.48862	9.6216	8.04313	15.1468	11.8401	2.63079	0.0948482	0.136781	0.215655		5.104	0.64	10.308	42.3	299	0.006	79.2	5.67	3.65726	1.261	16.94	4.70766	2.686	1.245	3.033	6.38	0.513		1.857	10.37	88.2	0.437	1.831	0.468	40.7	3.469		114.33	0.134	0.872	0.108
WASRAI2-010-001	GL	EPR	Shimizu et al., 2016	EMP; ICPMS; SIMS	8.35	-104.11	50.6223	2.344	12.23	6.298	13.8259	10.81	2.854	0.2573	0.26668	0.213	0.467792	30.16		19.99	42.01	76.74		68.2	8.1	5.03	1.78		7.15	4.04	1.74	7.2	7.15	0.71		6.517	16.51	45.77	0.6794	3.16	2.8869	42.03	5.27		102.72	0.4126	1.21	0.4331
WASRAI2-008-008	GL	EPR	Shimizu et al., 2016	EMP; ICPMS; SIMS	8.34	-103.06	50.9818	1.548	11.094	7.015	14.1566	11.83	2.77	0.0959559	0.14414	0.233	0.204529	9.46		8.99	43.84	38.29		67.64	5.37	3.34	1.17		4.42	2.23	1.15	2.93	5.64	0.47		2.238	8.74	28.35	0.3714	1.57	0.7646	41	3.16		83.05	0.1474	0.77	0.1278
ALV2390-005	GL	EPR	COOPER, 2009; GOSS, 2010; HAYS, 2004; LE ROUX, 2006; MARSCHALL, 2017; SIMS, 2002	CALC; DCP; EMP; ICPMS; IMP; LA-ICPMS; MC-ICP-MS; MS; SIMS; TIMS	8.3058	-104.038	48.48	2.02	10.59	7.74	16.33	10.35	3.03	0.675	0.35	0.16	0.68	138.2	1.23	33.68	33.8	189	0.12	54.7	5.84	3.34	1.69	18	5.69	5.11	1.181	14.38	6.5	0.466	1.5	18.53	19.99	57.5	1.011	4.38	11.04	35	5.1	1.9	275	1.1	0.892	1.204	0.02
NHOCHEP-060-001	GL	EPRR33	Gale, 2013	ICP-MS	8.204	-102.858	49.6998	1.37103	9.83914	8.16568	15.6257	11.9965	2.611	0.064519	0.151216	0.179443		4.637	0.58	9.146	42.1	322	0.00491	83.6	5.342	3.41117	1.158	16.2	4.2501	2.459	1.191	2.632	5.96	0.474		1.728	9.246	89	0.417	1.648	0.42	40.3	3.245		115.958	0.12	0.785	0.086
NHOCHEP-060-002		EPR	Mallick et al., 2019	ICP-MS	8.204	-102.858												6.48144	0.491693	9.19661	42.4052	300.009	0.0043099	81.0561	5.37303	3.28598	1.20642	17.0698	4.60604	2.44041	1.17462	2.71707	6.16023	0.491323		1.63914	9.36132	86.6668	0.398716	1.6766	0.38886	39.7163	3.22007		119.261	0.119346	0.816292	0.0929302
NHOCHEP-060-003		EPR	Mallick et al., 2019	ICP-MS	8.204	-102.858												5.40374	0.523917	9.26274	42.961	305.098	0.00430658	81.928	5.41849	3.29993	1.20758	17.1489	4.62497	2.45045	1.17333	2.72208	6.28772	0.494995		1.66498	9.44274	87.8107	0.298498	1.68609	0.399356	40.3297	3.23002		118.971	0.120045	0.817435	0.0936701
NHOCHEP-060-004		EPR	Mallick et al., 2019	ICP-MS	8.204	-102.858												5.21443	0.492411	9.32611	43.4541	309.185	0.0044267	82.1745	5.4247	3.3247	1.20782	16.9374	4.65566	2.48022	1.17975	2.74729	6.28785	0.503298		1.68478	9.53846	89.1285	0.318402	1.69581	0.397117	40.7712	3.25134		120.184	0.122527	0.823262	0.094256
NHOCHEP-060-005		EPR	Mallick et al., 2019	ICP-MS	8.204	-102.858												5.06426	0.490845	9.3484	43.2426	310.686	0.00500447	82.5008	5.44694	3.33141	1.20502	16.954	4.67756	2.47155	1.18347	2.74874	6.29158	0.503892		1.69114	9.50448	86.4506	0.311786	1.7005	0.409263	41.0318	3.26429		120.396	0.121209	0.827004	0.0941985
WASRAI2-007-013	GL	EPR	Shimizu et al., 2016	EMP; ICPMS; SIMS	8.14	-103.19	50.5533	1.077	9.291	8.582	15.0465	12.95	2.264	0.0237995	0.12293	0.182	0.078211	1.82		4.06	44.05	359.68		96.2	4.29	2.68	0.87		3.45	1.43	0.94	1.11	4.63	0.38		0.662	5.19	66.7	0.1548	0.81	0.1491	41.66	2.26		45.45	0.0525	0.6	0.0361
NHOCHEP-059-001	GL	EPRR34	Dixon, 2017; Mallick, 2019; GALE, 2013; LANGMUIR, 1999	DCP; EMP; ICPMS; EA	7.995	-102.843	49	1.95	11.145	7.04	14.22	11.11	2.87	0.109	0.167	0.209	0.25	11.237	0.89	13.958	42.2	209	0.01469	77	7.607	4.78639	1.633	18.1	5.98827	3.558	1.619	4.218	8.13	0.665		3.064	13.326	68.2	0.606	2.43	0.815	45.2	4.565		112.889	0.206	1.126	0.159
NHOCHEP-059-002	GL	EPR	DIXON, 2017; LANGMUIR, 1999; MALLICK, 2019; SALTERS, 2011	EA; CALC; EMP; MC-ICP-MS	7.995	-102.843	49.22	2.067	11.465	7.253	13.851	11.477	2.676	0.126	0.141	0.179		7.74	0.72	13.58	41.56	199	0.01	70.53	7.53	4.61	1.6	18.68	6.51	3.59	1.65	4.11	7.88	0.7		2.83	13.53	69.32	0.45	2.45	0.79	42.68	4.61		115	0.19	1.15	0.16
NHOCHEP-059-004		EPR	Mallick et al., 2019	ICP-MS	7.995	-102.843												8.14341	0.683955	13.4962	40.7583	181.055	0.00892665	69.5577	7.44945	4.57345	1.58465	18.3431	6.46198	3.56624	1.63545	4.11887	7.79286	0.688453		2.77386	13.478	64.7591	0.502306	2.43448	0.801907	41.9289	4.57754		113.018	0.188781	1.14114	0.157451
NHOCHEP-058-001	GL	EPRR34	Gale, 2013	ICP-MS	7.618	-102.777	49.9183	1.7828	10.9919	7.26212	14.6753	11.4925	3.04183	0.118853	0.142019	0.197417		11.523	0.87	13.48	42.7	186	0.01342	94.1	6.541	4.08844	1.495	17.89	5.28426	3.213	1.421	4.214	7.08	0.57		3.381	12.403	59.6	0.544	2.3	1.139	44.5	4.149		136.505	0.225	0.995	0.179
NHOCHEP-057-001	GL	EPRR35	Dixon, 2017; Mallick, 2019; GALE, 2013; SALTERS, 2011	CALC; EMP; ICPMS; MC-ICP-MS; EA	6.802	-102.648	50.0137	1.9557	11.3551	7.4206	14.1303	11.4718	2.72793	0.132726	0.192051	0.202106	0.28	14.575	0.89	14.312	41.1	180	0.01875	69.8	6.944	4.47929	1.508	17.6	5.54094	3.397	1.524	4.662	8.1	0.624		4.426	13.038	61.3	0.605	2.401	1.492	42.6	4.297		118.051	0.275	1.048	0.237
NHOCHEP-057-009		EPR	Mallick et al., 2019	ICP-MS	6.802	-102.648												14.1513	0.71217	14.4473	43.0331	164.304	0.0181176	71.8221	7.11642	4.35066	1.47977	17.8016	6.17405	3.42507	1.5557	4.74963	7.76382	0.667009		4.25502	13.3848	61.3602	0.548573	2.48204	1.59276	43.467	4.4341		124.355	0.274392	1.09149	0.247959
CHRSR01-004	GL	EPRR35	BEZOS, 2005; EILER, 2000; GALE, 2013; HAMELIN, 1984; MARTY, 1999; SCHIANO, 1997	EMP; FTIR; ICPMS; MS; WET	6.733	-102.6	49.99	2.01	11.12	6.76	13.92	10.93	2.77	0.18		0.13	0.3	14.579	0.92	14.874	40.3	131	0.01781	65.5	7.1	4.54236	1.532	18.42	5.54931	3.614	1.575	4.993	8.8	0.657		4.345	13.945	51	0.469	2.51	1.594		4.312		116.697	0.285	1.099	0.265
NHOCHEP-056-001		EPRR35	Mallick et al., 2019	ICP-MS	6.442	-102.575	50.3414	1.7446	11.0444	7.41204	14.2694	11.5971	2.67237	0.152275	0.14219	0.197655		14.0235	0.697753	13.3398	42.5769	200.663	0.0204977	73.7122	6.69359	4.10483	1.44152	18.3038	5.7611	3.15313	1.46046	4.41594	7.50806	0.627107		4.0523	12.2878	68.5885	0.523434	2.28224	1.58915	44.0441	4.10194		121.713	0.264147	1.01991	0.243696
NHOCHEP-056-002	WR	EPRR35	Gale, 2013	ICP-MS	6.442	-102.575												13.339	0.68	13.232	41.7	211	0.022	65.2	6.552	4.22079	1.425	17.3	5.00526	3.147	1.418	4.396	7.1	0.604		3.932	11.956	75	0.497	2.268	1.486	41.7	4.084		118.22	0.262	0.993	0.236
NHOCHEP-056-004	GL	EPRR35	Gale, 2013	DCP	6.442	-102.575	50.2922	1.74011	10.9858	7.43318	14.3333	11.6175	2.72584	0.149871	0.100584	0.198151		15				208		67														74				41.9			118
NHOCHEP-056-005		EPR	Mallick et al., 2019	ICP-MS	6.442	-102.575												13.9318	0.699877	13.2363	42.2868	198.719	0.0200292	72.9552	6.64585	4.09287	1.43184	18.2082	5.73624	3.13416	1.45142	4.39259	7.44261	0.619725		4.01515	12.2218	67.9723	0.483392	2.26198	1.56382	43.5815	4.05511		120.36	0.258758	1.01168	0.237326
NHOCHEP-054-004		EPR	Mallick et al., 2019	ICP-MS	6.307	-102.538												13.7272	0.628416	13.0884	41.9699	211.904	0.0198032	71.913	6.48518	3.98737	1.38417	17.5683	5.62353	3.07318	1.42601	4.34133	7.13007	0.617097		4.03346	12.05	69.8631	0.440051	2.23852	1.58177	43.4657	4.01964		121.099	0.258584	0.993953	0.241104
NHOCHEP-054-008		EPR	Mallick et al., 2019	ICP-MS	6.307	-102.538												13.9417	0.677216	13.08	41.982	209.874	0.0212208	72.2626	6.58931	4.03696	1.43641	18.4544	5.6979	3.11059	1.43455	4.35906	7.53588	0.604111		3.92496	12.0655	70.492	0.483802	2.24234	1.56261	43.121	4.02382		121.272	0.249451	0.999518	0.237811
NHOCHEP-054-009	GL	EPRR35	Gale, 2013	DCP	6.307	-102.538	49.6	1.89	11.82	6.85	14.2	10.72	2.82	0.177	0.206	0.204		17.5				135		67														69				40.5			118
NHOCHEP-055-004	GL	EPRR35	Gale, 2013	ICP-MS	6.225	-102.525	50.2344	1.8144	11.1412	7.46206	14.3009	11.4326	2.69741	0.156056	0.17186	0.152106		15.919	0.85	13.618	41.7	239	0.02196	73.1	6.655	4.17116	1.46	18.13	5.27682	3.147	1.439	4.528	7.39	0.586		4.506	12.131	68.6	0.581	2.252	1.67	44.8	4.07		121.152	0.286	0.989	0.259
NHOCHEP-055-005		EPR	Mallick et al., 2019	ICP-MS	6.225	-102.525												14.8698	0.695127	13.6347	41.8455	226.037	0.0237475	72.5201	6.6911	4.09671	1.46454	18.3853	5.82307	3.19123	1.46823	4.55293	7.44213	0.623975		4.28908	12.545	68.7958	0.525935	2.32922	1.70411	43.1915	4.16113		125.388	0.27481	1.03071	0.255618
NHOCHEP-055-009		EPR	Mallick et al., 2019	ICP-MS	6.225	-102.525												14.8828	0.680139	13.6478	41.7229	226.426	0.0213758	72.5658	6.71509	4.10048	1.44061	18.1263	5.8303	3.17847	1.4696	4.57271	7.4478	0.626285		4.28199	12.5007	68.4033	0.466659	2.33663	1.69987	43.8832	4.13931		124.623	0.275444	1.0241	0.256828
NHOCHEP-053-001	GL	EPRR35	Gale, 2013	ICP-MS	5.855	-102.453	49.6516	1.62874	11.3302	7.48421	14.8086	11.5111	2.64795	0.137893	0.200845	0.191852		13.125	0.76	12.187	41.3	274	0.02023	75.3	6.064	3.8713	1.331	17.64	4.86669	2.826	1.318	3.97	6.75	0.537		3.773	11.027	76	0.64	2.037	1.421	43.5	3.793		116.159	0.247	0.908	0.215
NHOCHEP-053-004	GL	EPRR35	Gale, 2013	DCP; MS-ID	5.855	-102.453	49.8147	1.63884	11.3809	7.52467	14.3898	11.6917	2.63813	0.136903	0.187867	0.190865		13.9		12.671		258		70	6.184	3.931	1.388		5.15								11.135	79				41.2	3.816		118
WASRAI2-003-001	GL	EPR	Shimizu et al., 2016	EMP; ICPMS; SIMS	5.78	-102.21	49.8463	0.971	8.443	9.441	16.7988	12.86	2.201	0.0186255	0.10875	0.164	0.078406	1.17		3.73	44.14	356.34		86.84	3.88	2.43	0.81		3.14	1.28	0.82	1.05	4.1	0.34		0.448	4.72	140.38	0.1784	0.76	0.0961	36.87	2.05		53.41	0.0391	0.54	0.0261
WASRAI2-003-004	GL	EPR	Shimizu et al., 2016	EMP; ICPMS; SIMS	5.78	-102.21	50.1743	1.03	8.869	8.879	15.8842	12.79	2.364	0.0311384	0.07013	0.158	0.098189	1.71		4.16	43.71	361.27		86.15	4.11	2.59	0.85		3.36	1.37	0.88	1.12	4.55	0.37		0.48	5.15	97.68	0.2428	0.82	0.1342	37.9	2.21		51.88	0.0419	0.58	0.0287
WASRAI2-001-014	GL	EPR	Shimizu et al., 2016	EMP; ICPMS; SIMS	5.77	-102.18	50.0857	1.041	8.711	8.93	16.2997	12.53	2.447	0.0308324	0.11193	0.171	0.100851	1.67		4.92	41.32	330.86		88.04	3.92	2.48	0.86		3.25	1.47	0.82	1.4	4.26	0.35		0.617	5.55	89.48	0.2187	0.94	0.1587	35.23	2.23		64.73	0.0495	0.57	0.0348
WASRAI2-001-016	GL	EPR	Shimizu et al., 2016	EMP; ICPMS; SIMS	5.77	-102.18	50.8712	1.285	9.734	8.024	15.197	12.46	2.649	0.0535755	0.12425	0.167	0.136132	2.25		5.75	38.18	291.99		76.69	4.41	2.78	0.94		3.7	1.7	0.93	1.67	4.57	0.39		0.802	6.44	49.35	0.2546	1.1	0.2094	34.2	2.48		62.98	0.0593	0.63	0.0435
NHOCHEP-052-003	GL	EPRR35	Gale, 2013	ICP-MS	5.642	-102.423	50.3982	1.70687	10.7866	7.38298	14.7054	11.3825	2.70676	0.138368	0.185837	0.200987		12.511	0.73	12.045	42.4	226	0.01949	73.9	6.334	3.96332	1.356	17.91	5.00898	2.936	1.364	3.964	7.02	0.559		3.697	11.097	68.1	0.522	2.042	1.401	43.2	3.828		112.724	0.244	0.953	0.212
WASRAI2-004-002	GL	EPR	Shimizu et al., 2016	EMP; ICPMS; SIMS	5.6	-103.02	50.7089	1.933	10.646	6.492	14.7249	11.22	3.271	0.3194	0.23487	0.184	0.459978	39.47		19.13	38.99	128.17		87.17	6.35	3.79	1.57		5.8	3.49	1.33	7.4	5.83	0.51		8.247	14.82	42.63	0.7095	2.94	4.342	43.16	4.51		129.38	0.517	0.94	0.5533
MELPLDS-002-018	GL	EPRR43	Gale, 2013	ICP-MS	-3.4	-102.6	51.3259	2.02296	11.9893	6.44726	13.7597	10.4522	3.06602	0.129859	0.189793			13.061	0.9	14	42	64	0.01705	61.8	7.685	4.98698	1.584	18.68	6.07941	3.574	1.642	4.529	8.93	0.703		3.262	13.044	39.6		2.378	1.294		4.544		113.658	0.223	1.158	0.209
D1A	GL	EPR	Shimizu et al., 2016	EMP; ICPMS; SIMS	-3.55	-102.61	50.9195	1.635	10.03	7.277	14.6603	11.5	3.038	0.0998109	0.15706	0.187	0.282873	7.4		11.2	40.96	189.59		75.01	6.06	3.81	1.34		5.24	2.71	1.29	3.51	6.45	0.55		2.189	10.95	65.49	0.4625	1.92	0.724	43.2	3.74		123.36	0.1429	0.9	0.1365
D2A	GL	EPR	Shimizu et al., 2016	EMP; ICPMS; SIMS	-3.64	-102.63	50.8965	1.327	9.25	8.018	15.4021	12.12	2.81	0.0780255	0.11806	0.188	0.18802	5.79		8.35	40.98	334		79.47	5.21	3.25	1.14		4.32	2.14	1.1	2.63	5.51	0.46		1.684	8.35	100.77	0.3686	1.48	0.5742	43.63	3.08		116.87	0.1215	0.75	0.1091
D18A-CD	GL	EPR	Shimizu et al., 2016	EMP; ICPMS; SIMS	-3.68	-103.78	50.9402	1.733	9.87	7.194	15.053	11.66	3.3	0.161012	0.1871	0.208	0.333557	19.53		13.06	38.63	238.93		68.27	6.81	4.15	1.48		5.89	3.09	1.42	4.51	6.61	0.59		3.828	12.5	67.74	0.5619	2.26	2.1977	45.46	4.3		135.67	0.2529	1	0.2977
D18A-EAB	GL	EPR	Shimizu et al., 2016	EMP; ICPMS; SIMS	-3.68	-103.78	51.368	1.98	11	6.915	14.4428	11.63	2.919	0.122551	0.20428	0.225	0.310594	11.09		13.34	41.38	185.78		63.14	7.87	5.06	1.61		6.63	3.47	1.65	4.2	7.68	0.69		2.881	13.26	59.58	0.5434	2.3	1.3471	46.18	4.65		107.4	0.2029	1.16	0.2083
D17A	GL	EPR	Shimizu et al., 2016	EMP; ICPMS; SIMS	-3.71	-103.8	51.4252	1.63	10.46	7.068	14.6838	11.81	2.99	0.136116	0.14466	0.216	0.299231	15.03		11.59	41.31	124.06		69.84	6.44	3.96	1.41		5.48	2.83	1.35	3.9	6.57	0.56		2.992	11.09	53.61	0.5358	1.99	1.691	45.63	3.93		126.07	0.2047	0.95	0.2319
D11A	GL	EPR	Shimizu et al., 2016	EMP; ICPMS; SIMS	-3.71	-103.25	51.0529	1.335	8.66	8.337	16.1698	11.73	2.874	0.221158	0.15602	0.15	0.359876	23.62		11.62	39.38	328.14		69.05	4.68	2.89	1.16		4.1	2.25	0.96	4.36	5.14	0.4		4.461	9.43	126.99	0.512	1.82	2.4968	36.87	3.06		161.14	0.2671	0.7	0.3151
D11B	GL	EPR	Shimizu et al., 2016	EMP; ICPMS; SIMS	-3.71	-103.25	50.8615	1.359	8.6	8.357	16.1475	11.71	2.816	0.218844	0.11563	0.153	0.356873	23.44		11.56	40.1	331.18		72.33	4.91	3.07	1.15		4.42	2.39	1.04	4.47	5.07	0.43		4.492	9.73	132.12	0.5299	1.84	2.4788	39	3.15		159.69	0.2877	0.73	0.3267
D11un	GL	EPR	Shimizu et al., 2016	EMP; ICPMS; SIMS	-3.71	-103.25	50.8011	1.214	8.28	8.806	16.2267	12.04	2.643	0.155068	0.11562	0.158	0.284017	17.47		9.66	41.65	380.72		78.43	4.34	2.64	1.02		3.74	1.97	0.91	3.5	4.66	0.37		3.053	8.22	155.63	0.4485	1.55	1.9998	37.93	2.76		139.56	0.1966	0.63	0.2435
D13A	GL	EPR	Shimizu et al., 2016	EMP; ICPMS; SIMS	-3.72	-103.41	50.8472	1.476	9.28	8.523	15.4562	11.63	2.666	0.0412866	0.11297	0.176	0.148841	1.32		7.57	41.74	338.74		62.14	5.55	3.46	1.2		4.66	2.33	1.16	2.07	5.61	0.48		0.822	8.47	151.19	0.3008	1.45	0.1337	37.66	3.31		83.64	0.0627	0.81	0.0464
D12A	GL	EPR	Shimizu et al., 2016	EMP; ICPMS; SIMS	-3.72	-103.32	51.3423	1.648	9.28	7.56	15.7805	11.32	2.995	0.137464	0.1444	0.176	0.376678	16.32		12.16	37.99	329.58		62.33	5.84	3.61	1.34		5.25	2.79	1.26	4.11	5.63	0.49		2.984	11.12	98.95	0.5194	2.06	1.9773	40.06	3.84		134.08	0.196	0.88	0.2404
D12B	GL	EPR	Shimizu et al., 2016	EMP; ICPMS; SIMS	-3.72	-103.32	50.5234	1.247	8.71	8.815	16.2453	11.95	2.727	0.045503	0.09365	0.166	0.111494	3.51		6.24	41.85	360.06		72.11	5	3.15	1.12		4.19	2	1.06	1.84	5.32	0.45		0.974	7.36	154.5	0.2781	1.21	0.3821	38.86	2.88		85.73	0.069	0.74	0.0624
D12un	GL	EPR	Shimizu et al., 2016	EMP; ICPMS; SIMS	-3.72	-103.32	50.0365	1.445	8.3	8.31	16.6998	11.28	3.029	0.39226	0.18788	0.16	0.657728	46.88		17.14	38.05	284.1		61.36	4.46	2.67	1.24		4.09	2.51	0.91	6.96	4.73	0.36		7.712	11.77	136.22	0.796	2.44	5.457	34.28	3.3		224.66	0.471	0.69	0.608
D10A	GL	EPR	Shimizu et al., 2016	EMP; ICPMS; SIMS	-3.72	-103.22	51.078	1.415	9.3	8.062	15.6146	11.99	2.791	0.0392543	0.122	0.208	0.129127	2.34		6.39	40.6	335.81		68.74	5.44	3.46	1.2		4.66	2.18	1.16	1.73	5.79	0.47		0.799	7.96	110.49	0.2856	1.3	0.2649	40.6	3.1		81.9	0.0588	0.8	0.0503
D10B	GL	EPR	Shimizu et al., 2016	EMP; ICPMS; SIMS	-3.72	-103.22	50.8971	1.396	9.26	8.027	15.6166	12.01	2.803	0.039429	0.12727	0.188	0.129418	2.36		6.35	40.15	330.69		66.46	5.47	3.47	1.17		4.7	2.21	1.17	1.71	5.64	0.48		0.789	7.93	108.23	0.3033	1.31	0.2574	39.99	3.13		81.57	0.0607	0.8	0.0564
D9A	GL	EPR	Shimizu et al., 2016	EMP; ICPMS; SIMS	-3.72	-103.05	50.4029	1.128	8.28	8.762	16.5265	12.33	2.637	0.0294302	0.0978	0.15	0.097649	2.05		5.12	42.12	398.59		78.22	4.52	2.83	1.01		3.83	1.76	0.96	1.42	5.05	0.4		0.641	6.38	140.95	0.2449	1.03	0.2131	38.21	2.52		82.28	0.0486	0.67	0.0478
D16A	GL	EPR	Shimizu et al., 2016	EMP; ICPMS; SIMS	-3.73	-103.67	49.0214	1.579	8.45	8.15	17.8137	11.33	3.588	0.201428	0.1771	0.152	0.309959	29.5		15.75	40.26	244.92		59.86	5.19	3.12	1.36		4.7	2.8	1.05	5.78	5.64	0.43		4.819	12.45	160.87	0.7276	2.48	3.7582	32.52	3.69		188.26	0.292	0.78	0.5269
D15A-A	GL	EPR	Shimizu et al., 2016	EMP; ICPMS; SIMS	-3.73	-103.59	50.5663	1.396	9.34	8.378	15.7829	12.27	2.653	0.035362	0.0824	0.196	0.13015	1.17		6.48	42.49	369.24		73.94	5.47	3.37	1.15		4.46	2.08	1.12	1.79	5.44	0.48		0.67	7.98	117.69	0.2889	1.28	0.1295	39.69	3.23		81.78	0.0437	0.79	0.0418
D15A-BC	GL	EPR	Shimizu et al., 2016	EMP; ICPMS; SIMS	-3.73	-103.59	49.6775	1.22	8.09	8.821	17.5581	11.73	3.149	0.0355078	0.09245	0.147	0.133932	2.43		7.42	41.74	298.8		75.41	4.42	2.8	1.08		3.9	2.07	0.93	2.02	4.96	0.38		0.75	8.29	158.07	0.3622	1.39	0.2676	32.66	2.79		115.54	0.0573	0.66	0.0601
D15A-D	GL	EPR	Shimizu et al., 2016	EMP; ICPMS; SIMS	-3.73	-103.59	49.5754	1.567	7.76	8.158	17.3692	11.19	3.175	0.616912	0.24255	0.112	0.564871	80.49		22.28	37.46	255.71		59.14	4.21	2.35	1.34		4.04	2.61	0.82	9.57	4.66	0.32		13.624	13.72	141.93	0.9409	2.95	7.9162	30.66	3.5		274.96	0.775	0.64	0.8992
D8B	GL	EPR	Shimizu et al., 2016	EMP; ICPMS; SIMS	-3.74	-102.96	50.0656	1.425	7.91	8.397	17.0284	11.49	2.975	0.377614	0.19828	0.157	0.564681	50.51		17.55	37.2	284.71		59.49	4.36	2.67	1.2		4.07	2.56	0.9	7.31	4.56	0.35		8.315	12	140.47	0.8071	2.49	5.8467	34.8	3.44		221.39	0.488	0.68	0.6606
D7A-A	GL	EPR	Shimizu et al., 2016	EMP; ICPMS; SIMS	-3.74	-102.94	50.2445	0.888	7.66	9.813	17.5124	12.56	2.421	0.0155307	0.03435	0.202	0.069837	0.79		2.88	42.15	405.11		77.67	3.35	2.09	0.73		2.84	1.13	0.71	0.7	4.28	0.29		0.276	4.21	188.65	0.1369	0.63	0.0727	30.54	1.92		57.99	0.0191	0.49	0.0171
D7A-B	GL	EPR	Shimizu et al., 2016	EMP; ICPMS; SIMS	-3.74	-102.94	50.0478	1.517	8.24	8.482	16.8404	11.34	2.992	0.361755	0.19105	0.109	0.585325	49.53		17.4	36.97	285.69		57.14	4.66	2.75	1.28		4.26	2.66	0.96	7.27	4.57	0.38		8.062	12.29	144.2	0.8329	2.56	6.0434	35.49	3.51		215.01	0.4678	0.71	0.6656
D7A-C	GL	EPR	Shimizu et al., 2016	EMP; ICPMS; SIMS	-3.74	-102.94	50.3362	0.905	7.83	9.527	16.7298	12.9	2.178	0.0249753	0.05725	0.157	0.081571	1.26		3.58	40.28	435.06		77.16	3.52	2.24	0.76		2.84	1.2	0.75	1.01	4.18	0.31		0.461	4.45	154.89	0.15	0.72	0.122	34.96	1.88		68.28	0.0364	0.51	0.0308
D7A-D	GL	EPR	Shimizu et al., 2016	EMP; ICPMS; SIMS	-3.74	-102.94	51.4296	1.375	8.7	7.743	15.4683	12.22	3.015	0.133354	0.14585	0.143	0.25568	12.41		10.21	40.99	337.08		78.87	4.61	2.9	1.13		4.03	2.19	0.97	3.35	5.52	0.4		2.745	9.07	75.69	0.4617	1.67	1.3475	41.25	2.99		141.39	0.1612	0.7	0.1727
D14A	GL	EPR	Shimizu et al., 2016	EMP; ICPMS; SIMS	-3.75	-103.51	51.0785	1.419	9.57	7.776	15.1657	12.28	2.831	0.0470883	0.12317	0.156	0.180718	3.98		7.31	42.42	200.11		81.93	5.02	3.19	1.12		4.32	2.01	1.07	2.06	5.61	0.44		1.047	7.81	58.75	0.3258	1.35	0.4366	39.17	2.96		87.46	0.071	0.74	0.0706
D14un	GL	EPR	Shimizu et al., 2016	EMP; ICPMS; SIMS	-3.75	-103.51	50.8674	1.363	9.46	7.793	15.0268	12.2	2.894	0.0514336	0.11708	0.191	0.151043	3.88		7.09	41.3	194.48		77.68	5.05	3.17	1.14		4.24	1.99	1.07	2.04	5.72	0.46		1.023	7.84	58.08	0.3078	1.31	0.4369	40.99	2.91		94	0.0692	0.74	0.0706
D19A	GL	EPR	Shimizu et al., 2016	EMP; ICPMS; SIMS	-3.76	-103.85	50.1078	1.458	8.36	7.897	16.9753	11.6	2.998	0.358007	0.18298	0.141	0.600804	45.6		15.79	37.39	303.17		63.5	4.36	2.66	1.18		4	2.41	0.9	6.45	4.7	0.36		7.262	11.19	132.15	0.7562	2.29	5.3821	34.98	3.22		203.04	0.4322	0.66	0.5807
D5A	GL	EPR	Shimizu et al., 2016	EMP; ICPMS; SIMS	-3.76	-102.85	50.7337	2.313	11.85	6.122	14.2275	10.35	3.177	0.144681	0.21615	0.23	0.654686	12.32		16.14	40.49	153.32		55.08	9.14	5.75	1.85		7.94	4.21	1.92	5.27	8.61	0.8		3.678	15.83	56.4	0.6295	2.85	1.4622	44.56	5.45		107.35	0.2435	1.33	0.2553
D4A	GL	EPR	Shimizu et al., 2016	EMP; ICPMS; SIMS	-3.76	-102.75	50.5137	2.475	11.8	6.631	14.2711	10.08	3.074	0.161142	0.2386	0.217	0.350167	13.03		17.92	41.75	213.57		50.34	9.65	6.01	1.89		8.34	4.56	2.05	5.8	8.7	0.83		4.166	17.14	97.34	0.6503	3.11	1.6301	42.12	5.93		106.35	0.2764	1.42	0.282
D20A	GL	EPR	Shimizu et al., 2016	EMP; ICPMS; SIMS	-3.77	-103.82	51.2653	1.512	9.75	7.507	14.8904	12.26	2.74	0.0971497	0.1134	0.182	0.282288	13.58		9.81	39.9	304.38		76.76	5.87	3.67	1.25		4.93	2.44	1.24	3.43	5.56	0.51		2.505	9.73	69.61	0.4354	1.71	1.5126	41.02	3.44		108.27	0.1676	0.84	0.2243
D20B	GL	EPR	Shimizu et al., 2016	EMP; ICPMS; SIMS	-3.77	-103.82	51.2143	1.504	9.65	7.532	15.0137	12.16	2.73	0.101048	0.14147	0.187	0.279231	13.18		9.65	41.34	314.22		78.56	5.39	3.46	1.21		4.66	2.29	1.15	3.29	5.7	0.47		2.444	9.15	73.22	0.4314	1.66	1.6051	41.65	3.29		106.69	0.1609	0.8	0.2005
D20C	GL	EPR	Shimizu et al., 2016	EMP; ICPMS; SIMS	-3.77	-103.82	51.2038	1.503	9.66	7.502	14.9564	12.3	2.733	0.100313	0.13053	0.192	0.266847	13.72		10.07	41.42	313.61		78.79	5.6	3.52	1.23		4.82	2.44	1.18	3.39	5.73	0.48		2.482	9.76	73.32	0.4644	1.73	1.5967	40.23	3.39		108.63	0.1645	0.81	0.2127
D20D	GL	EPR	Shimizu et al., 2016	EMP; ICPMS; SIMS	-3.77	-103.82	51.4958	1.52	9.74	7.475	15.0047	12.34	2.671	0.0980014	0.11947	0.188	0.259135	13.82		9.95	41.26	313.35		78.27	5.7	3.6	1.24		4.93	2.41	1.2	3.37	5.89	0.48		2.544	9.62	73.04	0.4426	1.72	1.5789	43.12	3.51		109.06	0.1554	0.83	0.2123
D20un	GL	EPR	Shimizu et al., 2016	EMP; ICPMS; SIMS	-3.77	-103.82	51.2457	1.494	9.66	7.518	14.9893	12.1	2.803	0.100726	0.11505	0.188	0.258032	13.39		10	40.67	308.82		78.26	6.17	3.79	1.29		5.08	2.55	1.27	3.41	5.82	0.54		2.511	9.84	72.37	0.4338	1.75	1.5435	46.93	3.6		116.66	0.1702	0.88	0.2228
D3A	GL	EPR	Shimizu et al., 2016	EMP; ICPMS; SIMS	-3.77	-102.68	51.3609	2.192	12.51	6.051	13.8827	9.95	3.294	0.132185	0.22943	0.25	0.396166	11.26		15.16	43.19	18.66		59.42	8.97	5.62	1.83		7.63	4.05	1.92	4.9	8.51	0.82		3.302	15.14	34.47	0.6214	2.72	1.2369	45.51	5.43		119.11	0.2276	1.32	0.2335
D21A	GL	EPR	Shimizu et al., 2016	EMP; ICPMS; SIMS	-3.87	-103.85	50.5495	1.188	8.15	8.74	16.5243	12.42	2.438	0.163143	0.128	0.167	0.3103	22.57		10.3	42.67	391.41		76.84	4.15	2.61	1.02		3.75	1.95	0.88	3.84	4.78	0.37		3.393	8.38	146.45	0.5121	1.62	2.7512	37.01	2.8		148.65	0.2097	0.63	0.3024
D21B	GL	EPR	Shimizu et al., 2016	EMP; ICPMS; SIMS	-3.87	-103.85	50.3245	1.222	8.36	8.626	16.5233	12.27	2.548	0.161201	0.14003	0.16	0.352528	22.59		10.42	40.28	361.46		75.99	3.97	2.45	0.99		3.47	1.84	0.82	3.78	4.51	0.33		3.318	8.26	130.91	0.5144	1.61	2.73	34.85	2.64		140.14	0.2022	0.59	0.2833
D23A	GL	EPR	Shimizu et al., 2016	EMP; ICPMS; SIMS	-3.98	-104.14	51.1385	2.022	11.8	6.305	14.2123	10.94	3.303	0.123424	0.18263	0.214	0.282059	7.37		13.55	45.64	55.41		67.75	7.13	4.59	1.65		6.19	3.3	1.51	4.21	7.84	0.64		2.56	13.34	38.89	0.6289	2.37	0.7169	42.19	4.55		128.19	0.1773	1.08	0.1608
D26A	GL	EPR	Shimizu et al., 2016	EMP; ICPMS; SIMS	-3.99	-104.43	50.7222	1.975	11.04	6.827	14.6156	11.21	3.016	0.140237	0.17714	0.209	0.351366	10.61		14.56	40.35	218.22		65.06	7.29	4.54	1.55		6.33	3.44	1.54	4.86	7.03	0.62		3.28	13.51	61.36	0.6009	2.52	1.1899	41.98	4.62		124.76	0.2207	1.06	0.2067
D25A	GL	EPR	Shimizu et al., 2016	EMP; ICPMS; SIMS	-3.99	-104.29	50.8527	1.615	9.79	7.729	15.3225	11.99	2.82	0.0697627	0.13622	0.202	0.179763	4.04		9.45	42.45	296.23		72.18	6.02	3.79	1.28		5.28	2.57	1.3	2.86	6.5	0.52		1.545	9.95	90.02	0.4125	1.74	0.3894	41.59	3.71		106.95	0.1093	0.87	0.0956
D22A	GL	EPR	Shimizu et al., 2016	EMP; ICPMS; SIMS	-3.99	-103.9	51.0447	1.607	9.49	7.557	15.559	11.83	2.791	0.158682	0.13547	0.17	0.319447	20.39		11.44	40.23	305.67		67.54	5.35	3.4	1.23		4.68	2.43	1.14	4.08	5.92	0.47		3.579	10.09	98.34	0.5432	1.9	2.4034	38.61	3.42		130.05	0.2186	0.78	0.2814
D24A	GL	EPR	Shimizu et al., 2016	EMP; ICPMS; SIMS	-4.01	-104.16	51.0481	1.966	11.42	6.355	14.165	11.17	3.212	0.123432	0.20375	0.216	0.296968	8.39		13.75	42.74	72.78		65.14	7.42	4.68	1.61		6.36	3.47	1.56	4.46	7.33	0.66		2.781	13.41	40.57	0.6428	2.37	0.7882	41.14	4.58		131.75	0.1993	1.09	0.1825
D24B	GL	EPR	Shimizu et al., 2016	EMP; ICPMS; SIMS	-4.01	-104.16	51.2323	1.926	11.36	6.485	14.3683	10.89	3.229	0.122641	0.16834	0.212	0.293387	8.33		13.51	43.15	69.53		65.3	7.21	4.59	1.58		6.19	3.27	1.56	4.39	7.22	0.63		2.71	13.17	42.86	0.6415	2.35	0.8009	39.94	4.51		130.15	0.1978	1.03	0.1835
D24C	GL	EPR	Shimizu et al., 2016	EMP; ICPMS; SIMS	-4.01	-104.16	51.1377	1.895	11.28	6.7	14.403	11.19	3.135	0.11798	0.1926	0.23	0.271784	7.83		12.93	43.51	96.07		65.98	6.8	4.3	1.53		5.89	3.04	1.45	4.11	6.99	0.57		2.627	12.25	46.95	0.5813	2.26	0.7796	43.2	4.21		131.21	0.1867	0.99	0.1633
D24D	GL	EPR	Shimizu et al., 2016	EMP; ICPMS; SIMS	-4.01	-104.16	51.2017	1.925	11.43	6.535	14.183	11.03	3.207	0.121818	0.19527	0.223	0.282011	8.29		13.53	44.18	84.59		66.89	7.16	4.5	1.59		6.11	3.19	1.52	4.35	7.18	0.6		2.736	12.74	44.25	0.6194	2.35	0.7869	43.69	4.43		131.97	0.1955	1.03	0.1705
D29A	GL	EPR	Shimizu et al., 2016	EMP; ICPMS; SIMS	-4.35	-104.59	51.2555	2.082	11.01	6.66	14.4575	10.99	3.186	0.140465	0.21242	0.208	0.338231	11.81		15.19	40.04	144.2		72.62	7.82	4.96	1.58		6.77	3.76	1.63	5.12	6.23	0.7		3.589	14.31	62.47	0.5603	2.63	1.3071	40.81	4.86		121.59	0.2537	1.15	0.2602
D44B	GL	EPR	Shimizu et al., 2016	EMP; ICPMS; SIMS	-4.5	-105.23	49.9374	1.247	8.86	8.692	16.2931	12.56	2.538	0.0175943	0.11408	0.171	0.0888	0.74		4.85	43.71	381.89		80.88	4.92	3.1	1.06		4.11	1.82	1.05	1.13	5.45	0.43		0.372	6.8	132.22	0.2424	1.07	0.0915	37.23	2.8		63.55	0.0372	0.72	0.0304
D46A	GL	EPR	Shimizu et al., 2016	EMP; ICPMS; SIMS	-4.5	-105.23	51.0427	3.041	11.94	4.526	14.5861	8.74	4.229	0.800723	0.47502	0.242	1.08233	64.81		37.8	37.33	4.17		66.63	9.27	5.69	2.32		8.77	5.97	1.94	15.24	9.09	0.77		18.317	25.72	12.61	1.4854	5.41	7.3826	36.89	7.31		224.81	1.1088	1.4	1.2273
D40A	GL	EPR	Shimizu et al., 2016	EMP; ICPMS; SIMS	-4.52	-106.18	50.8473	1.859	11.09	6.843	14.418	11.39	3.06	0.123898	0.20035	0.212	0.285259	9.14		11.73	44.11	82.99		76.79	5.85	3.68	1.36		5.07	2.57	1.24	3.66	6.68	0.5		2.558	10.97	42.31	0.4838	1.98	0.8811	40.85	3.7		124.33	0.1711	0.87	0.1567
D35A	GL	EPR	Shimizu et al., 2016	EMP; ICPMS; SIMS	-4.53	-105.08	51.1427	1.705	10.2	7.503	15.2067	11.54	2.792	0.111281	0.16	0.188	0.262909	8.37		11.35	42.1	247.85		67.94	6.29	3.96	1.39		5.53	2.85	1.34	3.57	6.52	0.54		2.508	11.27	88.57	0.5121	2.01	0.8637	41.8	3.94		113.75	0.178	0.92	0.1737
D35C	GL	EPR	Shimizu et al., 2016	EMP; ICPMS; SIMS	-4.53	-105.08	51.038	1.68	10.1	7.537	15.2872	11.44	2.789	0.108504	0.16348	0.19	0.253627	7.82		10.6	40.6	233.97		65.33	5.73	3.55	1.27		5.01	2.53	1.19	3.33	6.15	0.48		2.389	10.29	88.48	0.4595	1.84	0.8034	39.76	3.7		113.11	0.1633	0.84	0.1491
D35un	GL	EPR	Shimizu et al., 2016	EMP; ICPMS; SIMS	-4.53	-105.08	51.1138	1.694	10.1	7.508	15.2224	11.42	2.76	0.11206	0.18172	0.211	0.256789	7.93		10.88	40.81	241		65.68	5.81	3.59	1.33		5.05	2.5	1.21	3.42	6.31	0.49		2.411	10.38	85.16	0.4555	1.86	0.7971	40.07	3.67		110.51	0.1654	0.86	0.1474
D30A	GL	EPR	Shimizu et al., 2016	EMP; ICPMS; SIMS	-4.53	-104.63	51.1167	2.263	12.13	6.193	14.0123	10.44	3.177	0.194455	0.21376	0.214	0.419779	16.96		17.36	42.63	58.13		69.25	8.47	5.32	1.75		7.29	4.08	1.76	5.95	7.75	0.75		4.527	15.96	46.95	0.6924	2.92	1.84	41.12	5.4		120.01	0.2955	1.23	0.3035
D39A	GL	EPR	Shimizu et al., 2016	EMP; ICPMS; SIMS	-4.55	-106.31	50.0643	2.633	13.57	5.844	13.6151	10.12	3.179	0.232221	0.2979	0.236	0.562994	21.96		20.47	44.09	32.23		58.84	9.22	5.63	2		8.08	4.61	1.88	7	9.23	0.78		5.769	18.18	33.69	0.7922	3.42	2.3073	40.45	5.89		132.03	0.3777	1.35	0.3814
D36C	GL	EPR	Shimizu et al., 2016	EMP; ICPMS; SIMS	-4.55	-105.12	50.8984	1.657	9.46	8.15	15.5374	11.67	2.659	0.140128	0.18549	0.176	0.26421	11.83		12.01	41.49	308.47		64.75	5.8	3.6	1.31		5.11	2.72	1.2	4.07	5.83	0.5		3.37	11	132.27	0.4999	2.07	1.2037	38.78	3.73		121.43	0.2252	0.85	0.2132
D41A	GL	EPR	Shimizu et al., 2016	EMP; ICPMS; SIMS	-4.56	-106.04	50.4577	2.491	12.56	5.851	13.8184	10.31	3.399	0.212329	0.30743	0.219	0.503155	19.24		23.09	42.7	62.92		61.59	10	6.05	2.16		8.84	5.08	2.08	7.53	8.86	0.85		5.47	20.67	36.74	0.9052	3.87	1.9858	41.43	6.58		143.23	0.3754	1.48	0.3778
D44A	GL	EPR	Shimizu et al., 2016	EMP; ICPMS; SIMS	-4.57	-105.41	50.1311	1.251	8.85	8.717	16.3142	12.5	2.628	0.0173316	0.08226	0.168	0.081544	0.71		4.84	43.65	388.17		83.1	4.96	3.1	1.05		4.23	1.81	1.03	1.15	5.5	0.43		0.361	6.8	133.34	0.2324	1.07	0.0829	37.92	2.75		63.53	0.0325	0.72	0.026
D47A	GL	EPR	Shimizu et al., 2016	EMP; ICPMS; SIMS	-4.57	-105.15	50.9593	1.403	9.59	8.201	15.8853	11.94	2.603	0.0788857	0.14567	0.18	0.204601	6.16		8.27	43.48	312.59		72.85	5.42	3.39	1.23		4.66	2.26	1.17	2.55	5.88	0.47		1.706	8.86	120.36	0.4057	1.49	0.6149	40.26	3.26		101.15	0.1271	0.8	0.1219
D47un	GL	EPR	Shimizu et al., 2016	EMP; ICPMS; SIMS	-4.57	-105.15	50.7727	1.435	9.56	8.119	15.7612	11.96	2.616	0.0785255	0.11503	0.195	0.198908	5.67		7.89	42.16	308.9		70.11	4.92	3.1	1.13		4.27	2	1.04	2.42	5.62	0.43		1.612	8.08	118.14	0.3541	1.42	0.5694	37.02	3.01		92.93	0.1106	0.72	0.1007
D34A	GL	EPR	Shimizu et al., 2016	EMP; ICPMS; SIMS	-4.57	-104.95	48.4315	1.305	10.06	8.931	17.2216	11.24	2.74	0.123625	0.10113	0.172	0.278583	16.25		9.15	49.88	278.99		114.89	4.31	2.74	1.09		3.74	1.93	0.92	3.13	4.1	0.37		2.961	8.15	187.26	0.3865	1.5	1.4952	35.49	2.72		163.12	0.1966	0.65	0.1955
D34B	GL	EPR	Shimizu et al., 2016	EMP; ICPMS; SIMS	-4.57	-104.95	48.2024	1.348	10.01	8.961	17.133	11.23	2.807	0.11907	0.1046	0.148	0.298256	16.58		9.09	48.94	271.91		112.27	4.33	2.71	1.05		3.76	1.95	0.92	3.17	3.98	0.38		3.011	8.18	185.36	0.3609	1.51	1.4621	36.21	2.72		167.06	0.1891	0.65	0.1994
D34un	GL	EPR	Shimizu et al., 2016	EMP; ICPMS; SIMS	-4.57	-104.95	48.622	1.336	10.18	8.953	17.2581	11.38	2.762	0.123792	0.11513	0.167	0.305956	16.16		9.1	51.45	284.01		116.82	4.31	2.7	1.05		3.76	1.92	0.9	3.12	4.06	0.37		3.006	8.06	207.07	0.3511	1.5	1.4611	37.12	2.73		166.54	0.1955	0.65	0.192
D37A	GL	EPR	Shimizu et al., 2016	EMP; ICPMS; SIMS	-4.58	-105.14	50.5107	1.149	8.84	9.08	15.8986	12.34	2.284	0.0647717	0.1046	0.148	0.118751	5.79		6.01	43	390.62		75.92	4.32	2.75	0.96		3.66	1.61	0.92	1.84	4.96	0.38		1.494	6.8	159.45	0.2641	1.12	0.5705	38.16	2.53		79.57	0.1031	0.63	0.0929
D31un	GL	EPR	Shimizu et al., 2016	EMP; ICPMS; SIMS	-4.6	-104.68	51.2323	2.086	11.45	6.865	14.3005	11.07	2.791	0.142885	0.20422	0.228	0.361007	12.1		15.84	40.68	182.19		60.31	8.51	5.48	1.7		7.3	4.05	1.82	5.21	7.85	0.76		3.65	15.54	62.63	0.5736	2.72	1.321	37.52	5.34		92.73	0.274	1.22	0.2995
D43A	GL	EPR	Shimizu et al., 2016	EMP; ICPMS; SIMS	-4.61	-105.41	50.5252	1.464	9.58	8.309	15.6733	12.1	2.587	0.0393133	0.13743	0.178	0.142747	2.29		7.19	42.96	317.26		73.53	5.76	3.63	1.17		4.81	2.24	1.21	1.92	5.82	0.5		0.89	8.48	124.32	0.3192	1.43	0.222	39.33	3.27		79.53	0.0683	0.82	0.0574
D45A	GL	EPR	Shimizu et al., 2016	EMP; ICPMS; SIMS	-4.63	-105.34	49.0312	0.978	8.51	9.42	17.4501	12.46	2.297	0.0273461	0.09878	0.17	0.146722	1.42		4.29	46.19	318.29		92.9	3.65	2.33	0.81		3.04	1.31	0.78	1.22	4.31	0.33		0.489	5.2	146.3	0.2318	0.85	0.136	34.14	2.01		76.22	0.042	0.52	0.0372
D45B	GL	EPR	Shimizu et al., 2016	EMP; ICPMS; SIMS	-4.63	-105.34	49.2453	0.957	8.46	9.417	17.2982	12.64	2.252	0.0253439	0.07724	0.152	0.118168	1.44		4.11	47	338.8		92.96	3.73	2.4	0.84		3.14	1.4	0.81	1.13	4.37	0.33		0.476	5.14	151.14	0.2175	0.83	0.1312	34.24	2.12		72.4	0.0384	0.54	0.0377
D45C	GL	EPR	Shimizu et al., 2016	EMP; ICPMS; SIMS	-4.63	-105.34	48.7903	0.989	8.59	9.415	17.4838	12.46	2.3	0.0288146	0.07925	0.163	0.140786	1.41		4.41	46.99	314.35		92.76	3.74	2.31	0.82		3.1	1.34	0.8	1.24	4.27	0.32		0.507	5.21	156.39	0.2401	0.87	0.142	33.63	2.08		77.73	0.0394	0.54	0.0403
D45un	GL	EPR	Shimizu et al., 2016	EMP; ICPMS; SIMS	-4.63	-105.34	48.7848	0.996	8.59	9.509	17.4682	12.38	2.356	0.0296964	0.09652	0.164	0.140937	1.5		4.8	46.98	314.49		97.94	3.74	2.35	0.84		3.11	1.37	0.78	1.33	4.44	0.33		0.538	5.46	147.67	0.2547	0.92	0.1497	35.02	2.16		81.35	0.0437	0.54	0.0407
D38A	GL	EPR	Shimizu et al., 2016	EMP; ICPMS; SIMS	-4.65	-106.34	59.5553	1.627	10.44	2.313	14.0491	5.63	3.715	0.71933	0.43247	0.225	1.62275	56.77		58.43	21.09	13.56		28.72	19.13	12.35	3.31		17	14.2	4.09	20.52	21.08	1.8		14.015	45	10.28	2.332	9.01		28.41	13.05		108.1	0.8686	2.88	1.4655
D32A-A	GL	EPR	Shimizu et al., 2016	EMP; ICPMS; SIMS	-4.65	-104.78	50.6606	3.721	16.67	4.22	12.0999	8.02	3.407	0.314468	0.46185	0.286	0.945378	21.21		32.2	44.46	0.37		35.88	14.02	8.77	2.89		12.34	7.31	2.9	10.46	14	1.24		7.419	28.36	9.09	1.3101	5.29	2.6999	38.79	9.23		120.26	0.4964	2.04	0.4707
D32A-C	GL	EPR	Shimizu et al., 2016	EMP; ICPMS; SIMS	-4.65	-104.78	49.9496	2.545	12.64	5.864	13.7739	10.29	3.206	0.191266	0.2314	0.241	0.526939	13.37		19.53	43.49	71.59		64.64	9.13	5.61	1.94		7.99	4.53	1.89	6.22	9.03	0.78		4.247	17.67	43.05	0.8143	3.33	1.5601	40.66	6.04		120.84	0.2888	1.35	0.2818
D42A	GL	EPR	Shimizu et al., 2016	EMP; ICPMS; SIMS	-4.66	-105.42	50.4769	1.71	10.2	7.835	15.2343	12.03	2.758	0.0336574	0.17074	0.196	0.15503	1.36		8.11	41.76	320.01		68.88	6.34	3.96	1.34		5.52	2.61	1.35	2.06	6.69	0.56		0.748	10.09	96.96	0.3941	1.66	0.1645	40.33	3.87		78	0.066	0.94	0.0512
D42A2	GL	EPR	Shimizu et al., 2016	EMP; ICPMS; SIMS	-4.66	-105.42	50.1516	1.57	9.46	8.157	15.8626	12.17	2.819	0.02824	0.14127	0.179	0.135022	1.16		7.57	42.01	341.34		72.02	6.14	3.81	1.32		5.28	2.54	1.31	1.91	6.22	0.52		0.606	9.71	113.64	0.3494	1.57	0.1123	39.63	3.82		79.68	0.0527	0.9	0.0447
D33A	GL	EPR	Shimizu et al., 2016	EMP; ICPMS; SIMS	-4.7	-104.8	51.1684	2.413	12.57	6.09	13.671	10.53	3.061	0.176676	0.22802	0.24	0.458578	12.67		17.88	44.66	62.77		60.94	8.64	5.3	1.81		7.53	4.1	1.79	5.62	8.94	0.73		3.934	16.44	40.11	0.769	3	1.552	40.44	5.55		114.25	0.2599	1.25	0.2546
D33A1	GL	EPR	Shimizu et al., 2016	EMP; ICPMS; SIMS	-4.7	-104.8	51.0399	2.349	12.54	6.09	13.6943	10.45	3.056	0.174643	0.22963	0.229	0.442193	12.61		17.95	44.02	66.14		59.98	8.65	5.35	1.84		7.36	4.14	1.82	5.65	9.01	0.74		3.919	16.6	40	0.7911	3.01	1.5466	39.98	5.41		114.18	0.2643	1.25	0.2574
YAQ1973-114-033	GL	EPR	Jenner and O'Neil, 2012	LA-ICP-MS	-6.25	-107.23	49.58	1.28	9.6	7.82	15.29	12.57	2.53	0.08	0.09			8.32623	0.37382	7.99321	44.3114	349.949		97.3972	4.02872	2.47689	1.00461	15.7458	3.17842	1.70845	0.844077	2.67794	5.16912	0.349966	0.401022	2.14582	6.87239	48.3057	0.407272	1.35645	0.832457	40.9864	2.466	0.74762	116.412	0.122533	0.591476	0.138216	0.00895645
YAQ1973-114-034	GL	EPR	Jenner and O'Neil, 2012	LA-ICP-MS	-6.25	-107.23	50.74	1.14	9.64	7.85	15.36	12.49	2.45	0.1	0.08			7.97865	0.372312	7.93759	45.5692	363.439		105.845	4.05602	2.52459	1.00638	16.2856	3.13585	1.69408	0.886492	2.63421	5.39971	0.373795	0.420425	1.98715	7.10725	50.7516	0.376481	1.31512	0.743577	41.5352	2.61346	0.780973	116.09	0.114663	0.585066	0.140321	0.00523336
SONGMP5-409	GL	EPRR48	BACH, 1994	XRF; IR-SP; ICPAES	-6.6038	-107.516	60.7	1.96	11.34	7.03	14	11.3	2.71	0.11	0.17	0.2				22	47	207			7.3	4.9	1.55	18	5.3		1.6	5		0.71			14	61					4.4		107
SONGMP5-412	WR	EPRR50	BACH, 1994	XRF; IR-SP; ICPAES	-7.3948	-107.79	50.6776	1.83557	11.0832	7.03301	13.9663	11.173	2.87306	0.299277	0.209494	0.199518				19		199			6.4	4.1	1.47	17	4.6		1.3	6.2		0.57		6	12	55			6		3.9		141
SONGMP5-407	GL	EPRR50	BACH, 1994	XRF; IR-SP; ICPAES	-7.3952	-107.791	50.6942	2.33434	13.7105	5.95106	13.2246	10.0186	3.0156	0.160298	0.210391	0.240447				19	53	71			8.6	5.4	1.6	20	6.5		1.65	4.7		0.75			14	33					4.4		110
SONGMP5-388	WR	EPRR53	BACH, 1994	XRF; IR-SP; ICPAES	-9.7573	-110.105	51.3067	1.6334	10.9157	6.88432	14.2296	11.0229	2.91607	0.200417	0.190396	0.200417				22	44	197			8.7	5.5	1.48	17	6.5		1.74	5.8		0.76			15	60					4.6		114
WECWELO-001	GL	EPR	NIELSEN, 2014	LA-ICPMS	-9.818	-110.152	51.4	2.18	10.5	6.1	15.1	11	3.33	0.7	0.29			23.1		15.2	39.8	100	0.0228	52.7					5.67	3.1		5.08		0.58		4.88		45.3	0.596		1.92	37.8			123	0.301		0.324	0.0122
WECWELO-002-006	GL	EPR	NIELSEN, 2014	LA-ICPMS	-10.133	-110.202	50.6	1.9	9.1	7.2	16.6	11.1	3.14	0.71	0.26			84.5		33	43.4	143	0.1089	90.4					6.68	4.22		13.62		0.61		18.59		49.4	1.227		9.04	45			235	1.134		1.444	0.0302
WECWELO-002-007	GL	EPR	NIELSEN, 2014	LA-ICPMS	-10.133	-110.202	49.7	1.92	9	7.2	16.5	11.1	3.09	0.74	0.27			73.3		27	37.3	235	0.0875	69.3					4.52	2.93		11.22		0.4		15.52		81.5	0.906		7.02	32.8			248	0.922		1.086	0.0221
WECWELO-002-007R	GL	EPR	NIELSEN, 2014	LA-ICPMS	-10.133	-110.202	49.6	1.86	9	7.2	16.7	11.2	3.06	0.75	0.26			72		27	36.3	237	0.0859	68.8					4.55	2.99		11.19		0.4		15.35		76.7	0.914		6.99	33.9			236	0.93		1.097	0.0229
WECWELO-002-008	GL	EPR	NIELSEN, 2014	LA-ICPMS	-10.133	-110.202	50.2	1.89	8.9	7.2	16.4	11.2	3.05	0.68	0.24			72.8		27.2	36.1	229	0.0816	67.7					4.73	3.08		11.46		0.41		15.39		78.3	0.914		6.84	34.7			248	0.95		1.155	0.0223
WECWELO-002-BIG	GL	EPR	NIELSEN, 2014	LA-ICPMS	-10.133	-110.202	50.9	2.16	10.4	6.2	14.8	10.8	3.36	0.68	0.3			71.5		27.7	37.2	135	0.0912	82.9					5.65	3.54		11.5		0.52		15.19		42.5	0.994		7.59	38.2			191	0.942		1.2	0.0244
SONGMP5-386	GL	EPRR53	BACH, 1994	XRF; IR-SP; ICPAES	-10.5602	-110.277	50.6664	1.59894	10.519	7.58497	14.3905	11.7922	2.61827	0.119921	0.139907	0.189874					44	253						17										73							115
SONGMP5-371	WR	EPRR55	BACH, 1994	XRF; IR-SP; ICPAES	-11.874	-110.723	50.1005	1.28514	9.2179	8.10243	15.6627	12.249	2.70081	0.0803215	0.110442	0.170683				10	43	315			4.6	2.9	0.92	16	3.7		0.89	2.4		0.41			7.7	92					2.4		133
J-PE1	GL	EPR	KENDRICK, 2017	EMP; FTIR; LA-ICPMS; MS; SIMS	-13	-111.5	50.23	1.38	10.06	8.24	15.83	11.69	2.44	0.05	0.1	0.14	0.14	2.5		6					5.1	3.3	1.1		3.9	2.1		1.8				1	7.5		0.28	1.2	0.24		2.8		88	0.08		0.06
NAUGARR-018-002	WR	EPRR59	HEKINIAN, 1995	ICP-MS; XRF	-13.37	-112.32	50.7358	1.76717	11.8691	6.68712	13.9867	11.1452	2.91181	0.130529	0.170692	0.200815		9.39		12.72	40	81			6.89	3.87	1.51		6.07			4.18		0.57		2.8	12.24	54					4.72		104
NAUGARR-018-003	WR	EPR	LABIDI, 2016	LA-ICPMS	-13.37	-112.32												12.32		15.26	44.19			63.86	6.61	4.04	1.5		5.46	2.62	1.39	3.75	6.54	0.59		3.07	11.57	53	0.48	2.07	1.13		4.06		102.99	0.2	0.93	0.2
NAUGARR-018-004	WR	EPRR59	HEKINIAN, 1995	ICP-MS; XRF	-13.37	-112.32	50.273	2.42802	13.5274	5.73254	13.3793	10.3065	3.10303	0.231719	0.251869	0.221645		17.39		19.21	43	50			9.01	4.99	2.02		8.16			6.7		0.73		3.28	17.7	39					6.74		111
MOA8712-102-003	GL	EPR	KURZ, 2005; MAHONEY, 1993; NIELSEN, 2018; SALTERS, 2011	CALC; ICPMS; MC-ICP-MS; MS; Unknown	-13.38	-112.33												12.7		12.1	43.9	101	0.016		6.94	4.35	1.46		6.22	3.78	1.54	3.75		0.64		2.56	11.5		0.53	2.12	1.36	45.2	4.18		108		1.04	0.205
NAUGARR-012-001	WR	EPRR58	WENDT, 1999	ICP-MS	-13.403	-111.942												2.06		7.41	49.1	258		95.4	4.62	2.91	1.07	15.5	3.63	1.88	1.01	2.04		0.425		0.863	7.5	148	0.309	1.38	0.213	38.4	2.76		138		0.683	0.0493
NAUGARR-012-010	WR	EPRR58	LABIDI, 2016	EMP; LA-ICPMS; MS	-13.403	-111.942	47.35	1.58	10.45	7.15	13.73	11.34	2.74	0.06	0.38	0.16		2.52		8.54	39.18			66	5.68	3.47	1.26		4.53	2.17	1.2	2.42	5.81	0.51		1.17	9	60.61	0.27	1.55	0.19		3.33		94.47	0.09	0.8	0.06
NAUGARR-012-004	WR	EPRR58	HEKINIAN, 1995	ICP-MS; XRF	-13.42	-111.95	49.6591	1.28619	9.29474	8.08894	16.3085	12.1987	2.53219	0.0602902	0.130629	0.150726		2.95		7.81	40	322			5.16	2.86	1.15		4.93			2.38		0.43			8.07	129					3.72		86
NAUGARR-012-008	WR	EPRR58	HEKINIAN, 1995	ICP-MS; XRF	-13.42	-111.95	49.3824	1.06027	9.14229	8.89223	16.064	12.5031	2.37059	0.0500125	0.110028	0.150038		2.7		6.81	43	393			4.37	2.51	1		4.04			1.95		0.36			7.12	137					3.11		89
NAUGARR-012-009	WR	EPRR58	HEKINIAN, 1995	ICP-MS; XRF	-13.42	-111.95	50.1412	1.3736	9.52393	6.84793	16.423	12.2621	2.75722	0.0601575	0.150394	0.170446		2.96		7.69	36	194			5.18	2.82	1.15		4.08			2.23		0.42			7.34	69					3.25		97
NAUGARR-007-002/003	WR	EPR	LABIDI, 2016	EMP; LA-ICPMS; MS	-13.42	-111.67	46.77	1.03	8.84	8	14.72	12.21	2.27	0.04	0.31	0.14		1.8		4.85	37.73			75	4.2	2.58	0.93		3.32	1.46	0.89	1.37	4.66	0.39		0.69	5.89	79.13	0.16	0.95	0.15		2.33		78.29	0.05	0.57	0.04
NAUGARR-007-004	WR	EPR	LABIDI, 2016	LA-ICPMS	-13.42	-111.67														6.38	41.15			55.17	4.46	2.7	1.01		3.54	1.58	0.93	1.65	4.99	0.4		0.83	6.84	105.65		1.16	0.15		2.59		78.46	0.06	0.62	0.04
NAUGARR-007-009	WR	EPR	LABIDI, 2016	LA-ICPMS	-13.42	-111.67												1.11		3.58	40.71			64.78	3.99	2.46	0.86		3.05	1.12	0.84	0.82	5.02	0.36		0.42	4.58	86.67	0.14	0.7	0.1		2.08		49.03	0.03	0.54	0.02
NAUGARR-008-001	WR	EPR	HEKINIAN, 1995; LABIDI, 2016	EMP; LA-ICPMS; MS; XRF	-13.42	-111.65	49.97	0.88	8.87283	8.19	16.85	13.21	2.02	0.05	0.1	0.1		2.39		4.89	39.4	424		71	4.16	2.6	0.9		3.16	1.3	0.89	1.34	5.21	0.38		0.87	5.37	74.66	0.18	0.9	0.18		2.17		65.23	0.06	0.57	0.04
NAUGARR-009-001	WR	EPR	LABIDI, 2016	LA-ICPMS	-13.46	-111.63												0.11		3.87	46.07			76.83	3.99	2.39	0.99		3.23	1.4	0.83	0.71	4.06	0.34		0.09	5.84	136.52	0.17	0.89			2.39		67.14		0.56
NAUGARR-009-002	WR	EPR	HEKINIAN, 1995; LABIDI, 2016	EMP; LA-ICPMS; MS; XRF	-13.46	-111.63	46.44	1.14	9.51082	8.68	16.13	11.63	2.86	0.02	0.33	0.12		0.51		5.11	36.74	662		81	4.24	2.52	1.04		3.44	1.59	0.87	1.23	3.97	0.36		0.25	6.65	112.15	0.19	1.08			2.53		96.1		0.59
NAUGARR-002-002	WR	EPR	HEKINIAN, 1995; LABIDI, 2016	EMP; LA-ICPMS; MS; XRF	-13.468	-111.37	49.43	1.27	10.8178	8.14	14.66	12.3	2.45	0.05	0.35	0.17		2.25		6.07	42.63	393		92	4.25	2.58	0.98		3.35	1.47	0.89	1.6	5.27	0.38		0.86	6.5	62.93	0.19	1.1	0.21		2.47		78.32	0.06	0.58	0.05
NAUGARR-013-004	WR	EPR	HEKINIAN, 1995; LABIDI, 2016	EMP; LA-ICPMS; MS; XRF	-13.47	-111.58	47.85	1.73	12.7426	7.27	14.46	11.15	2.59	0.09	0.43	0.17		7.73		10.67	39.01	307		65	5.85	3.59	1.34		4.86	2.46	1.24	3.16	6.2	0.54		2.28	10.51	88.54	0.35	1.85	0.8		3.63		92.59	0.15	0.82	0.15
[truncated: 273 more rows]
[truncated: 7 more columns]
